# Supplementary material for: Comparative genomic analyses of Cutibacterium granulosum provide insights into genomic diversity
Source: Front Microbiol. 2024 Jan 17;15:1343227. doi: 10.3389/fmicb.2024.1343227 (PMC10832045; doi:10.3389/fmicb.2024.1343227)
Supplement: Supplementary file 2 [file Table_2.XLSX]

## Sheet: Table S2
Table 2. Average nucleotide identity (ANI) among C. granulosum genomes
	NCTC11865 (GCA_900186975.1)		TP-CG7 (GCA_030295285.1)
	ANI value	orthologous proportion	ANI value	orthologous proportion
A11_bin.2	97.2422	85.5954	97.5941	86.0073
A13_bin.6	97.281	91.7379	98.1817	91.7531
A14_bin.3	97.2655	88.9563	98.5985	92.29
A15_bin.2	96.7889	85.4621	97.7162	86.3424
A30_bin.4	97.2755	88.2943	98.2261	88.6691
A31_bin.5	97.2294	89.5632	98.6295	92.9968
A42_bin.12	97.2276	90.2529	98.1561	91.4548
A49_bin.7	97.3093	88.9885	98.1297	89.4493
B01_bin.4	97.3574	92.6161	98.2042	92.8499
B10_bin.10	97.2522	91.9448	98.1843	91.7715
B11_bin.7	97.2589	84.2069	98.4323	86.0532
B39_bin.8	97.2004	88.9793	98.1277	90.2111
B42_bin.5	97.2651	91.0437	98.1408	91.5925
A45_bin.4	97.1244	87.8161	98.0049	88.2331
B08_bin.5	97.254	82.046	98.1583	83.3502
B17_bin.6	97.3584	85.7103	98.1526	85.3648
B21_bin.8	97.5793	83.6874	97.7089	84.0799
B28_bin.2	97.1191	85.5862	98.516	87.7742
GCA_943912955.1	97.1583	91.4253	96.9056	90.4497
GCA_018366805.1	98.4986	91.1218	97.2095	86.737
GCA_030826365.1	96.8595	88.4506	97.7321	89.7476
GCA_032474995.1	96.7245	86.8414	97.5565	89.151
GCA_032510225.1	98.335	92.869	97.4328	90.6838
GCA_032510525.1	98.6447	95.8989	97.2539	89.9541
GCA_032580335.1	97.1908	89.0437	99.9111	94.7591
GCA_001700755.2	99.9947	99.5172	97.2547	90.0551
GCA_000463665.1	98.7327	94.3954	97.2649	88.9399
GCA_000464495.1	99.0586	96.4414	97.1507	89.6971
GCA_030295285.1	97.2329	90.4	100	99.8027
GCA_900186975.1	100	99.7287	97.26	90.1973
