# Supplementary material for: Comparative genomic analyses of Cutibacterium granulosum provide insights into genomic diversity
Source: Front Microbiol. 2024 Jan 17;15:1343227. doi: 10.3389/fmicb.2024.1343227 (PMC10832045; doi:10.3389/fmicb.2024.1343227)
Supplement: Supplementary file 3 [file Table_3.XLSX]

## Sheet: Table S3
Table 3. Average amino acid identity (AAI) among C. granulosum genomes
	NCTC11865 (GCA_900186975.1)		TP-CG7 (GCA_030295285.1)
	AAI value	matched CDS proportion	AAI value	matched CDS proportion
A11_bin.2	97.6655	80.3433	97.7588	80.7943
A13_bin.6	97.4799	91.5282	98.174	89.173
A14_bin.3	97.5361	87.7076	98.6188	89.2274
A15_bin.2	97.0699	81.0078	97.7043	80.6855
A30_bin.4	97.6503	82.7243	98.2733	82.1001
A31_bin.5	97.4212	85.4928	98.5943	87.6496
A42_bin.12	97.3649	89.0365	98.0573	88.9554
A49_bin.7	97.451	82.1705	97.9789	82.1001
B01_bin.4	97.6041	89.0365	98.0584	88.7378
B10_bin.10	97.4849	91.9158	98.1079	89.6083
B11_bin.7	97.5784	77.6855	98.5608	77.9108
B39_bin.8	97.3505	87.8738	98.0601	87.5952
B42_bin.5	97.3568	88.4275	98.0499	87.9761
A45_bin.4	97.276	78.7929	98.0033	78.5092
B08_bin.5	97.7392	75.3045	98.5412	75.0272
B17_bin.6	97.7524	77.1872	98.2104	76.1153
B21_bin.8	97.8741	74.4186	97.8366	73.4494
B28_bin.2	97.5331	79.0144	98.6281	79.4342
GCA_943912955.1	97.3592	90.4208	97.1446	89.0098
GCA_018366805.1	98.6044	80.3987	97.6531	75.2448
GCA_030826365.1	97.2184	87.2093	97.9206	86.6159
GCA_032474995.1	97.1749	85.3821	97.7759	86.9423
GCA_032510225.1	98.3094	87.9291	97.6226	86.3439
GCA_032510525.1	98.6588	93.6323	97.5683	87.1055
GCA_032580335.1	97.564	87.6523	99.9775	92.7095
GCA_001700755.2	99.9951	97.8405	97.5135	86.6159
GCA_000463665.1	98.6919	85.1606	97.5054	79.8694
GCA_000464495.1	99.0774	92.8018	97.5555	85.4189
GCA_030295285.1	97.5012	89.2027	100	100
GCA_900186975.1	100	99.9446	97.5012	87.6496
