# Supplementary material for: Comparative genomic analyses of Cutibacterium granulosum provide insights into genomic diversity
Source: Front Microbiol. 2024 Jan 17;15:1343227. doi: 10.3389/fmicb.2024.1343227 (PMC10832045; doi:10.3389/fmicb.2024.1343227)
Supplement: Supplementary file 4 [file Table_4.XLSX]

## Sheet: Pan-Genome by Roary
Gene	Non-unique Gene name	Annotation	No. isolates	No. sequences	Avg sequences per isolate	Genome Fragment	Order within Fragment	Accessory Fragment	Accessory Order with Fragment	QC	Min group size nuc	Max group size nuc	Avg group size nuc	A11_bin.2	A13_bin.6	A14_bin.3	A15_bin.2	A30_bin.4	A31_bin.5	A42_bin.12	A45_bin.4	A49_bin.7	B01_bin.4	B08_bin.5	B10_bin.10	B11_bin.7	B17_bin.6	B21_bin.8	B28_bin.2	B39_bin.8	B42_bin.5	GCA_000463665.1	GCA_000464495.1	GCA_001700755.2	GCA_018366805.1	GCA_030295285.1	GCA_030826365.1	GCA_032474995.1	GCA_032510225.1	GCA_032510525.1	GCA_032580335.1	GCA_900186975.1	GCA_943912955.1
rlmB		23S rRNA (guanosine-2'-O-)-methyltransferase RlmB	30	30	1	260	3357				452	815	787	A11bin2_00048	A13bin6_00936	A14bin3_01698	A15bin2_01798	A30bin4_01907	A31bin5_01561	A42bin12_00258	A45bin4_00691	A49bin7_01406	B01bin4_01706	B08bin5_01291	B10bin10_00317	B11bin7_01580	B17bin6_01094	B21bin8_01977	B28bin2_00498	B39bin8_00256	B42bin5_00179	GCA0004636651_00069	GCA0004644951_00604	GCA0017007552_00056	GCA0183668051_00976	GCA0302952851_00631	GCA0308263651_01337	GCA0324749951_00390	GCA0325102251_00731	GCA0325105251_00447	GCA0325803351_01083	GCA9001869751_01080	GCA9439129551_00235
uvrC		UvrABC system protein C	30	30	1	260	4115				227	2006	1874	A11bin2_00151	A13bin6_00476	A14bin3_00688	A15bin2_00703	A30bin4_00714	A31bin5_00247	A42bin12_00863	A45bin4_00161	A49bin7_01353	B01bin4_00507	B08bin5_01721	B10bin10_00658	B11bin7_00359	B17bin6_00674	B21bin8_00468	B28bin2_00323	B39bin8_00836	B42bin5_00375	GCA0004636651_01292	GCA0004644951_01006	GCA0017007552_01785	GCA0183668051_01465	GCA0302952851_01263	GCA0308263651_00254	GCA0324749951_00797	GCA0325102251_01314	GCA0325105251_01171	GCA0325803351_00798	GCA9001869751_01738	GCA9439129551_00747
folC		Dihydrofolate synthase/folylpolyglutamate synthase	30	30	1	260	4103				581	1457	1408	A11bin2_00160	A13bin6_00485	A14bin3_00697	A15bin2_01681	A30bin4_01044	A31bin5_00238	A42bin12_00854	A45bin4_00152	A49bin7_01457	B01bin4_00498	B08bin5_01408	B10bin10_00667	B11bin7_00368	B17bin6_01220	B21bin8_01840	B28bin2_01292	B39bin8_00827	B42bin5_00384	GCA0004636651_01301	GCA0004644951_00997	GCA0017007552_01776	GCA0183668051_00122	GCA0302952851_01254	GCA0308263651_00245	GCA0324749951_00788	GCA0325102251_01323	GCA0325105251_01162	GCA0325803351_00789	GCA9001869751_01729	GCA9439129551_00756
bioA		Adenosylmethionine-8-amino-7-oxononanoate aminotransferase	30	30	1	260	4081				1118	1448	1318	A11bin2_00173	A13bin6_00497	A14bin3_00709	A15bin2_00454	A30bin4_01593	A31bin5_01727	A42bin12_00841	A45bin4_00934	A49bin7_00730	B01bin4_01114	B08bin5_01366	B10bin10_00679	B11bin7_01216	B17bin6_00451	B21bin8_01679	B28bin2_01262	B39bin8_00814	B42bin5_00397	GCA0004636651_01314	GCA0004644951_00985	GCA0017007552_01764	GCA0183668051_00135	GCA0302952851_01241	GCA0308263651_00232	GCA0324749951_00775	GCA0325102251_01084	GCA0325105251_01149	GCA0325803351_00776	GCA9001869751_01717	GCA9439129551_00768
mrp		Iron-sulfur cluster carrier protein	30	30	1	260	1966				167	1169	1068	A11bin2_00220	A13bin6_01137	A14bin3_00880	A15bin2_00175	A30bin4_01211	A31bin5_00159	A42bin12_01459	A45bin4_01421	A49bin7_01992	B01bin4_00476	B08bin5_00889	B10bin10_01483	B11bin7_01624	B17bin6_01277	B21bin8_00808	B28bin2_01824	B39bin8_01526	B42bin5_01699	GCA0004636651_01445	GCA0004644951_01410	GCA0017007552_01203	GCA0183668051_00092	GCA0302952851_00487	GCA0308263651_01240	GCA0324749951_01488	GCA0325102251_00875	GCA0325105251_01542	GCA0325803351_01294	GCA9001869751_00938	GCA9439129551_00071
pepPI		Xaa-Pro aminopeptidase 1	30	30	1	260	1971				602	1520	1472	A11bin2_00222	A13bin6_01135	A14bin3_00882	A15bin2_00173	A30bin4_01213	A31bin5_00161	A42bin12_01461	A45bin4_01892	A49bin7_00301	B01bin4_00474	B08bin5_00887	B10bin10_01481	B11bin7_01622	B17bin6_01466	B21bin8_00810	B28bin2_00817	B39bin8_01524	B42bin5_01697	GCA0004636651_01443	GCA0004644951_01412	GCA0017007552_01205	GCA0183668051_00090	GCA0302952851_00489	GCA0308263651_01242	GCA0324749951_01490	GCA0325102251_00877	GCA0325105251_01544	GCA0325803351_01292	GCA9001869751_00940	GCA9439129551_00073
deoD		Purine nucleoside phosphorylase DeoD-type	30	30	1	260	4419				329	710	691	A11bin2_00288	A13bin6_01516	A14bin3_00406	A15bin2_01559	A30bin4_00291	A31bin5_01694	A42bin12_00653	A45bin4_01224	A49bin7_00636	B01bin4_01175	B08bin5_00939	B10bin10_00209	B11bin7_01785	B17bin6_01352	B21bin8_01227	B28bin2_01679	B39bin8_00640	B42bin5_00493	GCA0004636651_01794	GCA0004644951_00082	GCA0017007552_00722	GCA0183668051_00368	GCA0302952851_01470	GCA0308263651_01158	GCA0324749951_01388	GCA0325102251_00159	GCA0325105251_01667	GCA0325803351_01177	GCA9001869751_00074	GCA9439129551_01885
menJ		Menaquinone reductase	30	30	1	260	4488				590	1277	1226	A11bin2_00339	A13bin6_01192	A14bin3_00372	A15bin2_00400	A30bin4_01664	A31bin5_01745	A42bin12_00620	A45bin4_01670	A49bin7_00067	B01bin4_00603	B08bin5_00814	B10bin10_00170	B11bin7_00717	B17bin6_00279	B21bin8_00541	B28bin2_00829	B39bin8_00607	B42bin5_00526	GCA0004636651_01137	GCA0004644951_00114	GCA0017007552_00685	GCA0183668051_00562	GCA0302952851_01504	GCA0308263651_01588	GCA0324749951_01358	GCA0325102251_00775	GCA0325105251_01063	GCA0325803351_01211	GCA9001869751_00111	GCA9439129551_01695
pyrF		Orotidine 5'-phosphate decarboxylase	30	30	1	260	3075				428	710	691	A11bin2_00350	A13bin6_01010	A14bin3_00100	A15bin2_00962	A30bin4_00585	A31bin5_00525	A42bin12_00176	A45bin4_01934	A49bin7_01011	B01bin4_01610	B08bin5_01495	B10bin10_00242	B11bin7_00893	B17bin6_01230	B21bin8_01616	B28bin2_00618	B39bin8_00174	B42bin5_00147	GCA0004636651_00170	GCA0004644951_00708	GCA0017007552_00950	GCA0183668051_00045	GCA0302952851_00722	GCA0308263651_00732	GCA0324749951_00522	GCA0325102251_00815	GCA0325105251_00522	GCA0325803351_00698	GCA9001869751_01184	GCA9439129551_01180
amaB		N-carbamoyl-L-amino acid hydrolase	30	30	1	260	4779				275	1274	1211	A11bin2_00402	A13bin6_00142	A14bin3_00628	A15bin2_00913	A30bin4_01227	A31bin5_01797	A42bin12_00450	A45bin4_01437	A49bin7_01046	B01bin4_00067	B08bin5_00490	B10bin10_01619	B11bin7_01003	B17bin6_00894	B21bin8_01875	B28bin2_00016	B39bin8_00437	B42bin5_01066	GCA0004636651_00946	GCA0004644951_00293	GCA0017007552_01027	GCA0183668051_01166	GCA0302952851_01671	GCA0308263651_01283	GCA0324749951_00156	GCA0325102251_00243	GCA0325105251_00883	GCA0325803351_00394	GCA9001869751_00284	GCA9439129551_01119
group_1050		hypothetical protein	30	30	1	260	3894				122	542	528	A11bin2_00416	A13bin6_00356	A14bin3_00588	A15bin2_00772	A30bin4_01464	A31bin5_00934	A42bin12_00751	A45bin4_01182	A49bin7_00206	B01bin4_01494	B08bin5_00104	B10bin10_00745	B11bin7_01568	B17bin6_00683	B21bin8_00725	B28bin2_01435	B39bin8_00724	B42bin5_00921	GCA0004636651_01549	GCA0004644951_00894	GCA0017007552_00180	GCA0183668051_00213	GCA0302952851_01148	GCA0308263651_00137	GCA0324749951_00705	GCA0325102251_01384	GCA0325105251_01370	GCA0325803351_01375	GCA9001869751_01626	GCA9439129551_01389
tlyA		16S/23S rRNA (cytidine-2'-O)-methyltransferase TlyA	30	30	1	260	2520				752	752	752	A11bin2_00465	A13bin6_01088	A14bin3_01762	A15bin2_00745	A30bin4_01124	A31bin5_00199	A42bin12_01353	A45bin4_00804	A49bin7_00546	B01bin4_01406	B08bin5_00450	B10bin10_00429	B11bin7_00475	B17bin6_00444	B21bin8_00932	B28bin2_01613	B39bin8_01254	B42bin5_00092	GCA0004636651_00491	GCA0004644951_01712	GCA0017007552_01020	GCA0183668051_01415	GCA0302952851_01045	GCA0308263651_00364	GCA0324749951_01116	GCA0325102251_01040	GCA0325105251_00845	GCA0325803351_00893	GCA9001869751_01505	GCA9439129551_00484
group_1057		hypothetical protein	30	30	1	260	4177				230	1295	1240	A11bin2_00487	A13bin6_00590	A14bin3_01198	A15bin2_00217	A30bin4_00772	A31bin5_00757	A42bin12_00900	A45bin4_01874	A49bin7_00225	B01bin4_01197	B08bin5_01737	B10bin10_00619	B11bin7_01372	B17bin6_00826	B21bin8_01094	B28bin2_00094	B39bin8_00873	B42bin5_00848	GCA0004636651_01249	GCA0004644951_01046	GCA0017007552_01824	GCA0183668051_00737	GCA0302952851_01302	GCA0308263651_01424	GCA0324749951_00834	GCA0325102251_00067	GCA0325105251_01211	GCA0325803351_00837	GCA9001869751_01777	GCA9439129551_00704
group_1062		hypothetical protein	30	30	1	260	1872				233	1316	1174	A11bin2_00560	A13bin6_01620	A14bin3_00959	A15bin2_01253	A30bin4_01764	A31bin5_01134	A42bin12_01776	A45bin4_00980	A49bin7_00943	B01bin4_00964	B08bin5_01571	B10bin10_02030	B11bin7_00917	B17bin6_00717	B21bin8_00496	B28bin2_00882	B39bin8_01767	B42bin5_01309	GCA0004636651_01507	GCA0004644951_01754	GCA0017007552_01589	GCA0183668051_00182	GCA0302952851_00415	GCA0308263651_00443	GCA0324749951_01436	GCA0325102251_01435	GCA0325105251_01469	GCA0325803351_01724	GCA9001869751_00876	GCA9439129551_00014
ispH2		4-hydroxy-3-methylbut-2-enyl diphosphate reductase 2	30	30	1	260	1870				335	968	918	A11bin2_00561	A13bin6_01621	A14bin3_00960	A15bin2_01252	A30bin4_01765	A31bin5_01133	A42bin12_01777	A45bin4_00981	A49bin7_00942	B01bin4_00965	B08bin5_01572	B10bin10_02029	B11bin7_01883	B17bin6_00716	B21bin8_00495	B28bin2_00881	B39bin8_01768	B42bin5_01310	GCA0004636651_01508	GCA0004644951_01755	GCA0017007552_01590	GCA0183668051_00181	GCA0302952851_00414	GCA0308263651_00444	GCA0324749951_01435	GCA0325102251_01434	GCA0325105251_01468	GCA0325803351_01723	GCA9001869751_00875	GCA9439129551_00013
group_1064		putative protein	30	30	1	260	4280				488	710	700	A11bin2_00572	A13bin6_01435	A14bin3_01649	A15bin2_01156	A30bin4_00338	A31bin5_00973	A42bin12_01738	A45bin4_01484	A49bin7_00749	B01bin4_00635	B08bin5_00408	B10bin10_01737	B11bin7_00104	B17bin6_00542	B21bin8_00940	B28bin2_00132	B39bin8_01727	B42bin5_01246	GCA0004636651_01175	GCA0004644951_01834	GCA0017007552_00964	GCA0183668051_00007	GCA0302952851_01373	GCA0308263651_01509	GCA0324749951_01635	GCA0325102251_01413	GCA0325105251_01766	GCA0325803351_01671	GCA9001869751_01835	GCA9439129551_01613
group_1065		hypothetical protein	30	30	1	260	4279				470	686	678	A11bin2_00573	A13bin6_01434	A14bin3_01648	A15bin2_01004	A30bin4_00339	A31bin5_00974	A42bin12_01737	A45bin4_01483	A49bin7_00748	B01bin4_00634	B08bin5_00409	B10bin10_01736	B11bin7_00103	B17bin6_00543	B21bin8_00939	B28bin2_00131	B39bin8_01728	B42bin5_01247	GCA0004636651_01176	GCA0004644951_01833	GCA0017007552_00963	GCA0183668051_00006	GCA0302952851_01372	GCA0308263651_01508	GCA0324749951_01634	GCA0325102251_01414	GCA0325105251_01765	GCA0325803351_01670	GCA9001869751_01834	GCA9439129551_01612
group_1067		hypothetical protein	30	30	1	260	3870				470	1520	1409	A11bin2_00586	A13bin6_00343	A14bin3_00603	A15bin2_00732	A30bin4_01477	A31bin5_01422	A42bin12_00737	A45bin4_01322	A49bin7_01738	B01bin4_00812	B08bin5_00600	B10bin10_00758	B11bin7_00197	B17bin6_00315	B21bin8_00420	B28bin2_00425	B39bin8_00709	B42bin5_01466	GCA0004636651_01560	GCA0004644951_00885	GCA0017007552_00812	GCA0183668051_01031	GCA0302952851_01134	GCA0308263651_00400	GCA0324749951_00691	GCA0325102251_01702	GCA0325105251_01360	GCA0325803351_01389	GCA9001869751_01617	GCA9439129551_01375
group_1068		hypothetical protein	30	30	1	260	4617				1292	1436	1428	A11bin2_00599	A13bin6_00040	A14bin3_01663	A15bin2_00014	A30bin4_01452	A31bin5_00081	A42bin12_00549	A45bin4_00987	A49bin7_00257	B01bin4_01294	B08bin5_00216	B10bin10_00101	B11bin7_01599	B17bin6_01563	B21bin8_01447	B28bin2_00363	B39bin8_00536	B42bin5_01140	GCA0004636651_01061	GCA0004644951_00190	GCA0017007552_00615	GCA0183668051_00825	GCA0302952851_01573	GCA0308263651_00049	GCA0324749951_00256	GCA0325102251_00338	GCA0325105251_00991	GCA0325803351_00295	GCA9001869751_00186	GCA9439129551_01022
btuD_6		Vitamin B12 import ATP-binding protein BtuD	30	30	1	260	1759			Hypothetical protein with no hits to refseq/uniprot/clusters/cdd/tigrfams/pfam overlapping another protein with hits	344	2564	2268	A11bin2_00807	A13bin6_01263	A14bin3_00483	A15bin2_00522	A30bin4_00426	A31bin5_00558	A42bin12_01176	A45bin4_01209	A49bin7_01517	B01bin4_00696	B08bin5_00617	B10bin10_01346	B11bin7_01775	B17bin6_01033	B21bin8_00716	B28bin2_01652	B39bin8_00983	B42bin5_00457	GCA0004636651_00672	GCA0004644951_00487	GCA0017007552_01497	GCA0183668051_01055	GCA0302952851_00055	GCA0308263651_01454	GCA0324749951_01306	GCA0325102251_00182	GCA0325105251_00227	GCA0325803351_01698	GCA9001869751_00475	GCA9439129551_00839
group_1070		hypothetical protein	30	30	1	260	1498				467	1361	1268	A11bin2_00621	A13bin6_00228	A14bin3_00545	A15bin2_01220	A30bin4_00986	A31bin5_01685	A42bin12_00976	A45bin4_00570	A49bin7_00339	B01bin4_01753	B08bin5_00168	B10bin10_01050	B11bin7_00936	B17bin6_01152	B21bin8_00348	B28bin2_00988	B39bin8_01125	B42bin5_01099	GCA0004636651_00763	GCA0004644951_01327	GCA0017007552_01312	GCA0183668051_01527	GCA0302952851_00135	GCA0308263651_00114	GCA0324749951_01214	GCA0325102251_00289	GCA0325105251_00142	GCA0325803351_00202	GCA9001869751_00573	GCA9439129551_00925
oraE		D-ornithine 4,5-aminomutase subunit beta	30	30	1	260	5017				1331	2213	2146	A11bin2_00693	A13bin6_01593	A14bin3_01455	A15bin2_01472	A30bin4_00316	A31bin5_00063	A42bin12_01407	A45bin4_00331	A49bin7_00100	B01bin4_00188	B08bin5_00735	B10bin10_01413	B11bin7_00709	B17bin6_00869	B21bin8_00223	B28bin2_00255	B39bin8_01319	B42bin5_01458	GCA0004636651_00557	GCA0004644951_00391	GCA0017007552_01404	GCA0183668051_00695	GCA0302952851_01825	GCA0308263651_01786	GCA0324749951_00063	GCA0325102251_00304	GCA0325105251_00329	GCA0325803351_00497	GCA9001869751_00381	GCA9439129551_00546
group_1078		hypothetical protein	30	30	1	260	5012				230	1031	958	A11bin2_00696	A13bin6_01590	A14bin3_01452	A15bin2_01043	A30bin4_00319	A31bin5_00060	A42bin12_01404	A45bin4_00334	A49bin7_00097	B01bin4_00191	B08bin5_00292	B10bin10_01410	B11bin7_00706	B17bin6_00866	B21bin8_00220	B28bin2_00907	B39bin8_01316	B42bin5_01461	GCA0004636651_00554	GCA0004644951_00388	GCA0017007552_01401	GCA0183668051_00698	GCA0302952851_01822	GCA0308263651_01783	GCA0324749951_00066	GCA0325102251_00307	GCA0325105251_00332	GCA0325803351_00494	GCA9001869751_00378	GCA9439129551_00543
nadE		Glutamine-dependent NAD(+) synthetase	30	30	1	260	5005				440	2234	2098	A11bin2_00719	A13bin6_01587	A14bin3_01448	A15bin2_01047	A30bin4_00322	A31bin5_00056	A42bin12_01401	A45bin4_00390	A49bin7_00094	B01bin4_00194	B08bin5_00295	B10bin10_01407	B11bin7_01602	B17bin6_01204	B21bin8_00303	B28bin2_00903	B39bin8_01313	B42bin5_01733	GCA0004636651_00551	GCA0004644951_00385	GCA0017007552_01398	GCA0183668051_00702	GCA0302952851_01819	GCA0308263651_01779	GCA0324749951_00069	GCA0325102251_00310	GCA0325105251_00335	GCA0325803351_00491	GCA9001869751_00375	GCA9439129551_00540
group_1083		putative protein	30	30	1	260	2723				281	281	281	A11bin2_00725	A13bin6_00449	A14bin3_00831	A15bin2_00928	A30bin4_01094	A31bin5_00040	A42bin12_01695	A45bin4_00847	A49bin7_00512	B01bin4_01768	B08bin5_00915	B10bin10_00567	B11bin7_00151	B17bin6_01587	B21bin8_00584	B28bin2_01796	B39bin8_01691	B42bin5_00978	GCA0004636651_00364	GCA0004644951_01216	GCA0017007552_01686	GCA0183668051_00688	GCA0302952851_00919	GCA0308263651_00563	GCA0324749951_00988	GCA0325102251_01366	GCA0325105251_00715	GCA0325803351_01019	GCA9001869751_01379	GCA9439129551_00356
pgm		Phosphoglucomutase	30	30	1	260	2729				680	2072	1604	A11bin2_00731	A13bin6_00455	A14bin3_00837	A15bin2_01415	A30bin4_01100	A31bin5_00046	A42bin12_01689	A45bin4_00853	A49bin7_00506	B01bin4_00542	B08bin5_00909	B10bin10_00573	B11bin7_00157	B17bin6_00951	B21bin8_00590	B28bin2_01739	B39bin8_01697	B42bin5_00972	GCA0004636651_00358	GCA0004644951_01222	GCA0017007552_01680	GCA0183668051_00361	GCA0302952851_00913	GCA0308263651_00569	GCA0324749951_00982	GCA0325102251_01360	GCA0325105251_00709	GCA0325803351_01025	GCA9001869751_01373	GCA9439129551_00350
hisD		Histidinol dehydrogenase	30	30	1	260	2780				635	1352	1294	A11bin2_00877	A13bin6_00704	A14bin3_01560	A15bin2_00598	A30bin4_01365	A31bin5_00782	A42bin12_00010	A45bin4_01744	A49bin7_00606	B01bin4_01248	B08bin5_00566	B10bin10_01163	B11bin7_00629	B17bin6_01764	B21bin8_01283	B28bin2_00117	B39bin8_00009	B42bin5_00818	GCA0004636651_00332	GCA0004644951_01247	GCA0017007552_01642	GCA0183668051_01694	GCA0302952851_00887	GCA0308263651_00801	GCA0324749951_00957	GCA0325102251_00684	GCA0325105251_00683	GCA0325803351_00532	GCA9001869751_01347	GCA9439129551_00323
luxS		S-ribosylhomocysteine lyase	30	30	1	260	1083				266	482	457	A11bin2_00937	A13bin6_01940	A14bin3_00792	A15bin2_00747	A30bin4_01418	A31bin5_01929	A42bin12_01502	A45bin4_00286	A49bin7_01131	B01bin4_01222	B08bin5_01760	B10bin10_00935	B11bin7_01347	B17bin6_01521	B21bin8_00471	B28bin2_00343	B39bin8_01553	B42bin5_01608	GCA0004636651_01721	GCA0004644951_01812	GCA0017007552_01755	GCA0183668051_01021	GCA0302952851_00334	GCA0308263651_00259	GCA0324749951_01526	GCA0325102251_00040	GCA0325105251_01889	GCA0325803351_00003	GCA9001869751_00799	GCA9439129551_01468
cobU		Bifunctional adenosylcobalamin biosynthesis protein CobU	30	30	1	260	1087				131	566	522	A11bin2_00941	A13bin6_01944	A14bin3_00796	A15bin2_00751	A30bin4_01422	A31bin5_01759	A42bin12_01506	A45bin4_00282	A49bin7_01127	B01bin4_01218	B08bin5_00996	B10bin10_00931	B11bin7_01593	B17bin6_00853	B21bin8_00475	B28bin2_00339	B39bin8_01557	B42bin5_01612	GCA0004636651_01717	GCA0004644951_01816	GCA0017007552_01751	GCA0183668051_01017	GCA0302952851_00330	GCA0308263651_00263	GCA0324749951_01530	GCA0325102251_00044	GCA0325105251_01885	GCA0325803351_00007	GCA9001869751_00795	GCA9439129551_01464
tatD		putative metal-dependent hydrolase TatD	30	30	1	260	979				674	923	912	A11bin2_00963	A13bin6_01359	A14bin3_00750	A15bin2_00354	A30bin4_01810	A31bin5_01492	A42bin12_01594	A45bin4_00314	A49bin7_00010	B01bin4_00686	B08bin5_00526	B10bin10_00977	B11bin7_00070	B17bin6_01359	B21bin8_00551	B28bin2_00165	B39bin8_01645	B42bin5_00742	GCA0004636651_01763	GCA0004644951_01540	GCA0017007552_01853	GCA0183668051_01087	GCA0302952851_00376	GCA0308263651_01550	GCA0324749951_01728	GCA0325102251_01617	GCA0325105251_01432	GCA0325803351_01487	GCA9001869751_00839	GCA9439129551_01508
ksgA		Ribosomal RNA small subunit methyltransferase A	30	30	1	260	978				278	917	875	A11bin2_00964	A13bin6_01360	A14bin3_00749	A15bin2_00353	A30bin4_01811	A31bin5_01491	A42bin12_01595	A45bin4_00315	A49bin7_00009	B01bin4_00687	B08bin5_00525	B10bin10_00978	B11bin7_00069	B17bin6_01360	B21bin8_00552	B28bin2_00166	B39bin8_01646	B42bin5_00743	GCA0004636651_01764	GCA0004644951_01539	GCA0017007552_01852	GCA0183668051_01086	GCA0302952851_00377	GCA0308263651_01549	GCA0324749951_01729	GCA0325102251_01616	GCA0325105251_01433	GCA0325803351_01486	GCA9001869751_00840	GCA9439129551_01509
tuf		Elongation factor Tu	30	30	1	260	4395				551	1193	1112	A11bin2_01111	A13bin6_01537	A14bin3_01216	A15bin2_00349	A30bin4_01681	A31bin5_01068	A42bin12_00674	A45bin4_01271	A49bin7_01822	B01bin4_00547	B08bin5_01240	B10bin10_00231	B11bin7_01941	B17bin6_01560	B21bin8_00098	B28bin2_01709	B39bin8_00662	B42bin5_00471	GCA0004636651_01816	GCA0004644951_00060	GCA0017007552_00744	GCA0183668051_00379	GCA0302952851_01448	GCA0308263651_01180	GCA0324749951_01409	GCA0325102251_00137	GCA0325105251_01645	GCA0325803351_01155	GCA9001869751_00052	GCA9439129551_01884
carA		Carbamoyl-phosphate synthase small chain	30	30	1	260	3081				410	1097	1052	A11bin2_01137	A13bin6_01006	A14bin3_00104	A15bin2_00966	A30bin4_00581	A31bin5_00521	A42bin12_00180	A45bin4_01466	A49bin7_01015	B01bin4_01606	B08bin5_00029	B10bin10_00247	B11bin7_01382	B17bin6_00887	B21bin8_01439	B28bin2_00614	B39bin8_00178	B42bin5_00143	GCA0004636651_00165	GCA0004644951_00704	GCA0017007552_00954	GCA0183668051_00041	GCA0302952851_00718	GCA0308263651_00736	GCA0324749951_00518	GCA0325102251_00819	GCA0325105251_00518	GCA0325803351_00702	GCA9001869751_01180	GCA9439129551_01176
dcuA_1		Anaerobic C4-dicarboxylate transporter DcuA	30	30	1	260	4551				179	1313	1207	A11bin2_01143	A13bin6_00003	A14bin3_01520	A15bin2_01033	A30bin4_00363	A31bin5_00293	A42bin12_00588	A45bin4_00700	A49bin7_01291	B01bin4_00373	B08bin5_01427	B10bin10_00138	B11bin7_00340	B17bin6_01398	B21bin8_00998	B28bin2_01254	B39bin8_00575	B42bin5_01286	GCA0004636651_01095	GCA0004644951_00153	GCA0017007552_00647	GCA0183668051_00841	GCA0302952851_01536	GCA0308263651_01135	GCA0324749951_01326	GCA0325102251_01532	GCA0325105251_01024	GCA0325803351_01244	GCA9001869751_00149	GCA9439129551_01807
ruvA		Holliday junction ATP-dependent DNA helicase RuvA	30	30	1	260	2792				605	686	607	A11bin2_01205	A13bin6_00696	A14bin3_01552	A15bin2_01102	A30bin4_00060	A31bin5_00790	A42bin12_00018	A45bin4_01097	A49bin7_01586	B01bin4_01240	B08bin5_00846	B10bin10_01155	B11bin7_00621	B17bin6_00343	B21bin8_00653	B28bin2_00109	B39bin8_00017	B42bin5_00826	GCA0004636651_00324	GCA0004644951_01255	GCA0017007552_01650	GCA0183668051_01895	GCA0302952851_00879	GCA0308263651_00809	GCA0324749951_00949	GCA0325102251_00692	GCA0325105251_00675	GCA0325803351_00540	GCA9001869751_01339	GCA9439129551_00315
lutR		hypothetical protein	30	30	1	260	2025				335	803	736	A11bin2_01097	A13bin6_01099	A14bin3_01793	A15bin2_01170	A30bin4_01357	A31bin5_01400	A42bin12_01495	A45bin4_00553	A49bin7_01607	B01bin4_01136	B08bin5_01215	B10bin10_01445	B11bin7_00998	B17bin6_01373	B21bin8_00707	B28bin2_01250	B39bin8_01490	B42bin5_01717	GCA0004636651_01409	GCA0004644951_01446	GCA0017007552_01239	GCA0183668051_01876	GCA0302952851_00524	GCA0308263651_01276	GCA0324749951_01519	GCA0325102251_00567	GCA0325105251_01578	GCA0325803351_01257	GCA9001869751_00974	GCA9439129551_00110
glpQ_1		Glycerophosphodiester phosphodiesterase	30	30	1	260	4827				215	701	684	A11bin2_01317	A13bin6_01486	A14bin3_01131	A15bin2_00611	A30bin4_01353	A31bin5_00409	A42bin12_00428	A45bin4_00043	A49bin7_00455	B01bin4_01334	B08bin5_00360	B10bin10_01640	B11bin7_00578	B17bin6_01757	B21bin8_00701	B28bin2_01200	B39bin8_00415	B42bin5_01088	GCA0004636651_00925	GCA0004644951_00313	GCA0017007552_01048	GCA0183668051_01514	GCA0302952851_01744	GCA0308263651_00760	GCA0324749951_00134	GCA0325102251_00844	GCA0325105251_00862	GCA0325803351_00416	GCA9001869751_00305	GCA9439129551_01140
pbpA		Penicillin-binding protein A	30	30	1	260	1472				101	1427	1303	A11bin2_01353	A13bin6_00219	A14bin3_00537	A15bin2_01211	A30bin4_00785	A31bin5_01975	A42bin12_00984	A45bin4_01238	A49bin7_00347	B01bin4_00316	B08bin5_00158	B10bin10_01041	B11bin7_01361	B17bin6_00936	B21bin8_00948	B28bin2_01537	B39bin8_01117	B42bin5_01106	GCA0004636651_00770	GCA0004644951_01318	GCA0017007552_01303	GCA0183668051_01394	GCA0302952851_00144	GCA0308263651_00106	GCA0324749951_01207	GCA0325102251_00280	GCA0325105251_00135	GCA0325803351_00193	GCA9001869751_00581	GCA9439129551_00932
group_1154		hypothetical protein	30	30	1	260	4152				455	986	968	A11bin2_01368	A13bin6_00573	A14bin3_01181	A15bin2_00776	A30bin4_01389	A31bin5_01311	A42bin12_00883	A45bin4_01401	A49bin7_00587	B01bin4_01523	B08bin5_00205	B10bin10_00636	B11bin7_00250	B17bin6_00474	B21bin8_00201	B28bin2_00077	B39bin8_00856	B42bin5_00355	GCA0004636651_01267	GCA0004644951_01029	GCA0017007552_01807	GCA0183668051_00316	GCA0302952851_01285	GCA0308263651_01407	GCA0324749951_00817	GCA0325102251_00084	GCA0325105251_01194	GCA0325803351_00820	GCA9001869751_01760	GCA9439129551_00721
group_1156		hypothetical protein	30	30	1	260	4710				833	1868	1650	A11bin2_01386	A13bin6_00097	A14bin3_00673	A15bin2_00461	A30bin4_01445	A31bin5_01173	A42bin12_00496	A45bin4_00017	A49bin7_00363	B01bin4_00115	B08bin5_01043	B10bin10_00045	B11bin7_00873	B17bin6_01725	B21bin8_00854	B28bin2_00045	B39bin8_00483	B42bin5_01384	GCA0004636651_01000	GCA0004644951_00248	GCA0017007552_00563	GCA0183668051_00653	GCA0302952851_01624	GCA0308263651_01333	GCA0324749951_00205	GCA0325102251_01601	GCA0325105251_00931	GCA0325803351_00346	GCA9001869751_00238	GCA9439129551_01076
carB_2		Carbamoyl-phosphate synthase large chain	30	30	1	260	4075				200	1916	1641	A11bin2_01411	A13bin6_00503	A14bin3_00715	A15bin2_00448	A30bin4_01335	A31bin5_00897	A42bin12_00835	A45bin4_01645	A49bin7_00724	B01bin4_01120	B08bin5_00627	B10bin10_00685	B11bin7_00515	B17bin6_00457	B21bin8_00832	B28bin2_01380	B39bin8_00808	B42bin5_00403	GCA0004636651_01320	GCA0004644951_00979	GCA0017007552_01758	GCA0183668051_00141	GCA0302952851_01235	GCA0308263651_00226	GCA0324749951_00769	GCA0325102251_01078	GCA0325105251_01143	GCA0325803351_00770	GCA9001869751_01711	GCA9439129551_00774
group_1171		hypothetical protein	30	30	1	260	4119				251	746	723	A11bin2_01484	A13bin6_00472	A14bin3_00685	A15bin2_00705	A30bin4_00710	A31bin5_00251	A42bin12_00865	A45bin4_01372	A49bin7_01977	B01bin4_00511	B08bin5_01602	B10bin10_00654	B11bin7_01795	B17bin6_00678	B21bin8_01223	B28bin2_00319	B39bin8_00838	B42bin5_00373	GCA0004636651_01288	GCA0004644951_01010	GCA0017007552_01788	GCA0183668051_01462	GCA0302952851_01266	GCA0308263651_01387	GCA0324749951_00799	GCA0325102251_01312	GCA0325105251_01175	GCA0325803351_00801	GCA9001869751_01741	GCA9439129551_00741
argH		Argininosuccinate lyase	30	30	1	260	2568				173	1451	1294	A11bin2_01485	A13bin6_01049	A14bin3_00318	A15bin2_00975	A30bin4_00675	A31bin5_00592	A42bin12_01314	A45bin4_00293	A49bin7_01166	B01bin4_01105	B08bin5_00141	B10bin10_00468	B11bin7_01655	B17bin6_01798	B21bin8_01842	B28bin2_00849	B39bin8_01215	B42bin5_00053	GCA0004636651_00453	GCA0004644951_01117	GCA0017007552_00153	GCA0183668051_01711	GCA0302952851_01006	GCA0308263651_00750	GCA0324749951_01076	GCA0325102251_01513	GCA0325105251_00807	GCA0325803351_00932	GCA9001869751_01467	GCA9439129551_00443
trmD		tRNA (guanine-N(1)-)-methyltransferase	30	30	1	260	3750				662	704	702	A11bin2_01594	A13bin6_00269	A14bin3_00985	A15bin2_01050	A30bin4_00543	A31bin5_00696	A42bin12_01645	A45bin4_01365	A49bin7_00169	B01bin4_00851	B08bin5_00335	B10bin10_00832	B11bin7_00235	B17bin6_00979	B21bin8_01161	B28bin2_01235	B39bin8_01395	B42bin5_00311	GCA0004636651_01637	GCA0004644951_01644	GCA0017007552_01127	GCA0183668051_01764	GCA0302952851_01083	GCA0308263651_01060	GCA0324749951_00643	GCA0325102251_01816	GCA0325105251_01288	GCA0325803351_01554	GCA9001869751_01543	GCA9439129551_01323
gatA_2		Glutamyl-tRNA(Gln) amidotransferase subunit A	30	30	1	260	2763				725	1505	1442	A11bin2_01695	A13bin6_01948	A14bin3_00853	A15bin2_01571	A30bin4_01619	A31bin5_01873	A42bin12_01858	A45bin4_01521	A49bin7_01735	B01bin4_00526	B08bin5_01295	B10bin10_02067	B11bin7_01485	B17bin6_00489	B21bin8_01515	B28bin2_00649	B39bin8_01829	B42bin5_01875	GCA0004636651_00340	GCA0004644951_01238	GCA0017007552_01245	GCA0183668051_00588	GCA0302952851_00897	GCA0308263651_01153	GCA0324749951_00967	GCA0325102251_01865	GCA0325105251_00693	GCA0325803351_01763	GCA9001869751_01357	GCA9439129551_00334
mltG		Endolytic murein transglycosylase	30	30	1	260	2829				146	1103	1051	A11bin2_01791	A13bin6_00677	A14bin3_01715	A15bin2_00483	A30bin4_00079	A31bin5_00355	A42bin12_00037	A45bin4_01025	A49bin7_00530	B01bin4_01867	B08bin5_00708	B10bin10_01136	B11bin7_00606	B17bin6_00373	B21bin8_01051	B28bin2_01006	B39bin8_00036	B42bin5_01877	GCA0004636651_00304	GCA0004644951_00846	GCA0017007552_01173	GCA0183668051_01914	GCA0302952851_00860	GCA0308263651_00828	GCA0324749951_00930	GCA0325102251_01588	GCA0325105251_00656	GCA0325803351_00559	GCA9001869751_01320	GCA9439129551_00296
prpC		Protein phosphatase PrpC	30	30	1	260	2632				203	848	822	A11bin2_01828	A13bin6_00389	A14bin3_00279	A15bin2_01566	A30bin4_00692	A31bin5_01852	A42bin12_01287	A45bin4_01649	A49bin7_00500	B01bin4_00982	B08bin5_01235	B10bin10_00506	B11bin7_00797	B17bin6_01669	B21bin8_01878	B28bin2_00608	B39bin8_01188	B42bin5_00026	GCA0004636651_00429	GCA0004644951_01150	GCA0017007552_00344	GCA0183668051_00683	GCA0302952851_00979	GCA0308263651_00503	GCA0324749951_01047	GCA0325102251_00752	GCA0325105251_00777	GCA0325803351_00959	GCA9001869751_01442	GCA9439129551_00418
mutT1		putative 8-oxo-dGTP diphosphatase 1	30	30	1	260	4609			Hypothetical protein with no hits to refseq/uniprot/clusters/cdd/tigrfams/pfam overlapping another protein with hits	575	914	902	A11bin2_01330	A13bin6_00034	A14bin3_01657	A15bin2_00020	A30bin4_01637	A31bin5_00087	A42bin12_00555	A45bin4_00251	A49bin7_01385	B01bin4_01288	B08bin5_01060	B10bin10_00107	B11bin7_00694	B17bin6_00754	B21bin8_00183	B28bin2_00369	B39bin8_00542	B42bin5_01134	GCA0004636651_01068	GCA0004644951_00184	GCA0017007552_00621	GCA0183668051_01587	GCA0302952851_01567	GCA0308263651_00043	GCA0324749951_00262	GCA0325102251_00344	GCA0325105251_00997	GCA0325803351_00289	GCA9001869751_00180	GCA9439129551_01016
rep_1		ATP-dependent DNA helicase Rep	30	30	1	260	4186				200	2519	1986	A11bin2_01505	A13bin6_00597	A14bin3_01205	A15bin2_00224	A30bin4_00386	A31bin5_01719	A42bin12_00907	A45bin4_00340	A49bin7_01784	B01bin4_01204	B08bin5_00286	B10bin10_00612	B11bin7_00980	B17bin6_00412	B21bin8_01670	B28bin2_00474	B39bin8_00880	B42bin5_00855	GCA0004636651_01241	GCA0004644951_01053	GCA0017007552_00356	GCA0183668051_00295	GCA0302952851_01309	GCA0308263651_00638	GCA0324749951_00841	GCA0325102251_00060	GCA0325105251_01218	GCA0325803351_00844	GCA9001869751_01784	GCA9439129551_00697
ftsW		putative peptidoglycan glycosyltransferase FtsW	30	30	1	260	4161				710	1310	1269	A11bin2_01396	A13bin6_00580	A14bin3_01188	A15bin2_00783	A30bin4_01234	A31bin5_01318	A42bin12_00890	A45bin4_01700	A49bin7_01413	B01bin4_01530	B08bin5_01685	B10bin10_00629	B11bin7_00243	B17bin6_00467	B21bin8_00194	B28bin2_00084	B39bin8_00863	B42bin5_00348	GCA0004636651_01260	GCA0004644951_01036	GCA0017007552_01814	GCA0183668051_00747	GCA0302952851_01292	GCA0308263651_01414	GCA0324749951_00824	GCA0325102251_00077	GCA0325105251_01201	GCA0325803351_00827	GCA9001869751_01767	GCA9439129551_00714
atpG		ATP synthase gamma chain	30	30	1	260	2715				476	977	945	A11bin2_01742	A13bin6_00442	A14bin3_00824	A15bin2_00935	A30bin4_01706	A31bin5_00033	A42bin12_01702	A45bin4_00868	A49bin7_00774	B01bin4_01775	B08bin5_00964	B10bin10_00560	B11bin7_00144	B17bin6_01288	B21bin8_00383	B28bin2_01335	B39bin8_01684	B42bin5_00985	GCA0004636651_00371	GCA0004644951_01209	GCA0017007552_01693	GCA0183668051_01171	GCA0302952851_00926	GCA0308263651_00556	GCA0324749951_00995	GCA0325102251_01373	GCA0325105251_00722	GCA0325803351_01012	GCA9001869751_01386	GCA9439129551_00363
ansA		L-asparaginase 1	30	30	1	260	4560				365	1010	982	A11bin2_01104	A13bin6_00009	A14bin3_01526	A15bin2_01738	A30bin4_00360	A31bin5_00287	A42bin12_00585	A45bin4_00703	A49bin7_01294	B01bin4_00370	B08bin5_01098	B10bin10_00132	B11bin7_00506	B17bin6_00650	B21bin8_00739	B28bin2_01418	B39bin8_00572	B42bin5_01283	GCA0004636651_01091	GCA0004644951_00156	GCA0017007552_00644	GCA0183668051_00844	GCA0302952851_01542	GCA0308263651_01138	GCA0324749951_01322	GCA0325102251_01535	GCA0325105251_01021	GCA0325803351_01250	GCA9001869751_00152	GCA9439129551_01804
mtrB		Sensor histidine kinase MtrB	30	30	1	260	2612				836	1568	1523	A11bin2_01435	A13bin6_01025	A14bin3_00293	A15bin2_01064	A30bin4_01257	A31bin5_00430	A42bin12_01301	A45bin4_00306	A49bin7_01073	B01bin4_01898	B08bin5_00747	B10bin10_00492	B11bin7_01274	B17bin6_00515	B21bin8_01058	B28bin2_01618	B39bin8_01202	B42bin5_00040	GCA0004636651_00444	GCA0004644951_01136	GCA0017007552_00142	GCA0183668051_00626	GCA0302952851_00993	GCA0308263651_00489	GCA0324749951_01062	GCA0325102251_00738	GCA0325105251_00792	GCA0325803351_00945	GCA9001869751_01456	GCA9439129551_00432
rpsB		30S ribosomal protein S2	30	30	1	260	3350				662	926	914	A11bin2_00053	A13bin6_00941	A14bin3_01703	A15bin2_01444	A30bin4_01501	A31bin5_01046	A42bin12_00253	A45bin4_00440	A49bin7_01719	B01bin4_00745	B08bin5_01039	B10bin10_00312	B11bin7_00600	B17bin6_00512	B21bin8_00633	B28bin2_00493	B39bin8_00251	B42bin5_01870	GCA0004636651_00074	GCA0004644951_00609	GCA0017007552_00061	GCA0183668051_01852	GCA0302952851_00636	GCA0308263651_01342	GCA0324749951_00395	GCA0325102251_00726	GCA0325105251_00452	GCA0325803351_01078	GCA9001869751_01085	GCA9439129551_00240
group_1282		hypothetical protein	30	30	1	260	3328				698	698	698	A11bin2_00066	A13bin6_00956	A14bin3_00160	A15bin2_00584	A30bin4_00817	A31bin5_01917	A42bin12_00238	A45bin4_01606	A49bin7_01365	B01bin4_00730	B08bin5_00131	B10bin10_00297	B11bin7_01498	B17bin6_00693	B21bin8_00003	B28bin2_01562	B39bin8_00236	B42bin5_01422	GCA0004636651_00090	GCA0004644951_00623	GCA0017007552_00076	GCA0183668051_00717	GCA0302952851_00649	GCA0308263651_01357	GCA0324749951_00409	GCA0325102251_00711	GCA0325105251_00467	GCA0325803351_01065	GCA9001869751_01100	GCA9439129551_00255
frdA		hypothetical protein	30	30	1	260	3321				512	2099	2032	A11bin2_00071	A13bin6_00961	A14bin3_00155	A15bin2_00579	A30bin4_00822	A31bin5_01090	A42bin12_00233	A45bin4_01816	A49bin7_00917	B01bin4_00725	B08bin5_00126	B10bin10_00292	B11bin7_00533	B17bin6_00688	B21bin8_00008	B28bin2_01658	B39bin8_00231	B42bin5_01427	GCA0004636651_00095	GCA0004644951_00628	GCA0017007552_00081	GCA0183668051_00712	GCA0302952851_00653	GCA0308263651_01362	GCA0324749951_00414	GCA0325102251_00706	GCA0325105251_00472	GCA0325803351_01061	GCA9001869751_01105	GCA9439129551_00260
fetB		putative iron export permease protein FetB	30	30	1	260	3317				371	758	736	A11bin2_00075	A13bin6_00965	A14bin3_00151	A15bin2_01499	A30bin4_01700	A31bin5_01094	A42bin12_00229	A45bin4_01129	A49bin7_00921	B01bin4_00721	B08bin5_01535	B10bin10_00288	B11bin7_00529	B17bin6_01472	B21bin8_00012	B28bin2_01767	B39bin8_00227	B42bin5_01431	GCA0004636651_00099	GCA0004644951_00632	GCA0017007552_00085	GCA0183668051_00708	GCA0302952851_00657	GCA0308263651_01366	GCA0324749951_00418	GCA0325102251_00702	GCA0325105251_00476	GCA0325803351_01057	GCA9001869751_01109	GCA9439129551_00264
group_1286		hypothetical protein	30	30	1	260	4667				341	518	507	A11bin2_00083	A13bin6_00072	A14bin3_01333	A15bin2_01710	A30bin4_00369	A31bin5_00802	A42bin12_00517	A45bin4_01631	A49bin7_01304	B01bin4_01587	B08bin5_00064	B10bin10_00069	B11bin7_01212	B17bin6_00068	B21bin8_00504	B28bin2_01546	B39bin8_00504	B42bin5_01188	GCA0004636651_01022	GCA0004644951_00227	GCA0017007552_00584	GCA0183668051_01203	GCA0302952851_01603	GCA0308263651_00469	GCA0324749951_00223	GCA0325102251_00930	GCA0325105251_00953	GCA0325803351_00325	GCA9001869751_00217	GCA9439129551_01053
arcC2		Carbamate kinase 2	30	30	1	260	2938				125	905	879	A11bin2_00118	A13bin6_00716	A14bin3_00012	A15bin2_01743	A30bin4_00095	A31bin5_01327	A42bin12_00087	A45bin4_00355	A49bin7_01280	B01bin4_00124	B08bin5_00725	B10bin10_01257	B11bin7_00500	B17bin6_01462	B21bin8_01106	B28bin2_00717	B39bin8_00086	B42bin5_00687	GCA0004636651_00257	GCA0004644951_00799	GCA0017007552_00861	GCA0183668051_00259	GCA0302952851_00812	GCA0308263651_00644	GCA0324749951_00609	GCA0325102251_01391	GCA0325105251_00610	GCA0325803351_00608	GCA9001869751_01273	GCA9439129551_01266
group_1291		Nucleotide-binding protein	30	30	1	260	4114				677	983	909	A11bin2_00152	A13bin6_00477	A14bin3_00689	A15bin2_00702	A30bin4_00715	A31bin5_00246	A42bin12_00862	A45bin4_00160	A49bin7_01354	B01bin4_00506	B08bin5_01722	B10bin10_00659	B11bin7_00360	B17bin6_01392	B21bin8_00467	B28bin2_00324	B39bin8_00835	B42bin5_00376	GCA0004636651_01293	GCA0004644951_01005	GCA0017007552_01784	GCA0183668051_01466	GCA0302952851_01262	GCA0308263651_00253	GCA0324749951_00796	GCA0325102251_01315	GCA0325105251_01170	GCA0325803351_00797	GCA9001869751_01737	GCA9439129551_00748
pgk		Phosphoglycerate kinase	30	30	1	260	4108				755	1208	1164	A11bin2_00156	A13bin6_00481	A14bin3_00693	A15bin2_01795	A30bin4_01048	A31bin5_00242	A42bin12_00858	A45bin4_00156	A49bin7_01453	B01bin4_00502	B08bin5_01073	B10bin10_00663	B11bin7_00364	B17bin6_01224	B21bin8_00463	B28bin2_01763	B39bin8_00831	B42bin5_00380	GCA0004636651_01297	GCA0004644951_01001	GCA0017007552_01780	GCA0183668051_01315	GCA0302952851_01258	GCA0308263651_00249	GCA0324749951_00792	GCA0325102251_01319	GCA0325105251_01166	GCA0325803351_00793	GCA9001869751_01733	GCA9439129551_00752
ortB		2-amino-4-ketopentanoate thiolase beta subunit	30	30	1	260	4086				479	1415	1347	A11bin2_00170	A13bin6_00494	A14bin3_00706	A15bin2_01654	A30bin4_01596	A31bin5_01750	A42bin12_00844	A45bin4_00931	A49bin7_00733	B01bin4_01111	B08bin5_01416	B10bin10_00676	B11bin7_01219	B17bin6_01624	B21bin8_01518	B28bin2_01259	B39bin8_00817	B42bin5_00394	GCA0004636651_01310	GCA0004644951_00988	GCA0017007552_01767	GCA0183668051_00132	GCA0302952851_01244	GCA0308263651_00235	GCA0324749951_00778	GCA0325102251_01087	GCA0325105251_01153	GCA0325803351_00779	GCA9001869751_01720	GCA9439129551_00765
gpt		Xanthine phosphoribosyltransferase	30	30	1	260	1937				248	506	485	A11bin2_00203	A13bin6_01154	A14bin3_00863	A15bin2_00192	A30bin4_01412	A31bin5_01266	A42bin12_01442	A45bin4_00761	A49bin7_01708	B01bin4_01650	B08bin5_00304	B10bin10_01500	B11bin7_01546	B17bin6_01621	B21bin8_01090	B28bin2_00951	B39bin8_01543	B42bin5_01598	GCA0004636651_01463	GCA0004644951_01393	GCA0017007552_01186	GCA0183668051_01741	GCA0302952851_00470	GCA0308263651_00597	GCA0324749951_01471	GCA0325102251_01770	GCA0325105251_01525	GCA0325803351_01311	GCA9001869751_00921	GCA9439129551_00054
group_1303		Putative O-methyltransferase	30	30	1	260	1962				503	728	610	A11bin2_00217	A13bin6_01140	A14bin3_00877	A15bin2_00178	A30bin4_01208	A31bin5_00156	A42bin12_01456	A45bin4_01418	A49bin7_01528	B01bin4_00479	B08bin5_01615	B10bin10_01486	B11bin7_01315	B17bin6_01280	B21bin8_01892	B28bin2_01312	B39bin8_01529	B42bin5_01702	GCA0004636651_01448	GCA0004644951_01407	GCA0017007552_01200	GCA0183668051_00095	GCA0302952851_00484	GCA0308263651_01237	GCA0324749951_01485	GCA0325102251_00872	GCA0325105251_01539	GCA0325803351_01297	GCA9001869751_00935	GCA9439129551_00068
group_1308		hypothetical protein	30	30	1	260	1423				230	485	468	A11bin2_00258	A13bin6_00194	A14bin3_00513	A15bin2_00852	A30bin4_00012	A31bin5_02023	A42bin12_01009	A45bin4_00434	A49bin7_01545	B01bin4_00291	B08bin5_01259	B10bin10_01016	B11bin7_00830	B17bin6_01582	B21bin8_00746	B28bin2_00357	B39bin8_01092	B42bin5_01632	GCA0004636651_00797	GCA0004644951_01291	GCA0017007552_01277	GCA0183668051_01290	GCA0302952851_00172	GCA0308263651_01472	GCA0324749951_01182	GCA0325102251_00254	GCA0325105251_00111	GCA0325803351_00165	GCA9001869751_00607	GCA9439129551_00957
yidA		Sugar phosphatase YidA	30	30	1	260	1434				800	890	856	A11bin2_00265	A13bin6_00201	A14bin3_00520	A15bin2_00632	A30bin4_00019	A31bin5_01321	A42bin12_01001	A45bin4_00514	A49bin7_00893	B01bin4_00298	B08bin5_01147	B10bin10_01023	B11bin7_00882	B17bin6_01120	B21bin8_01084	B28bin2_00349	B39bin8_01100	B42bin5_01868	GCA0004636651_00790	GCA0004644951_01299	GCA0017007552_01284	GCA0183668051_01154	GCA0302952851_00164	GCA0308263651_01465	GCA0324749951_01188	GCA0325102251_00261	GCA0325105251_00118	GCA0325803351_00173	GCA9001869751_00600	GCA9439129551_00950
rplC		50S ribosomal protein L3	30	30	1	260	4381				290	671	654	A11bin2_00319	A13bin6_01766	A14bin3_01225	A15bin2_00138	A30bin4_00612	A31bin5_00865	A42bin12_00683	A45bin4_01659	A49bin7_01872	B01bin4_00556	B08bin5_00647	B10bin10_01906	B11bin7_00813	B17bin6_01058	B21bin8_00618	B28bin2_01723	B39bin8_00671	B42bin5_01348	GCA0004636651_01825	GCA0004644951_00052	GCA0017007552_00753	GCA0183668051_00857	GCA0302952851_01440	GCA0308263651_01188	GCA0324749951_01417	GCA0325102251_00129	GCA0325105251_01637	GCA0325803351_01769	GCA9001869751_00043	GCA9439129551_01900
nuoE		hypothetical protein	30	30	1	260	4483				287	767	741	A11bin2_00344	A13bin6_01197	A14bin3_00377	A15bin2_00405	A30bin4_01587	A31bin5_01983	A42bin12_00625	A45bin4_00810	A49bin7_00072	B01bin4_00598	B08bin5_00809	B10bin10_00175	B11bin7_00712	B17bin6_00274	B21bin8_00536	B28bin2_00834	B39bin8_00612	B42bin5_00521	GCA0004636651_01142	GCA0004644951_00109	GCA0017007552_00690	GCA0183668051_00567	GCA0302952851_01499	GCA0308263651_01593	GCA0324749951_01363	GCA0325102251_00770	GCA0325105251_01068	GCA0325803351_01206	GCA9001869751_00106	GCA9439129551_01700
tmpC		Membrane lipoprotein TmpC	30	30	1	260	1193			Hypothetical protein with no hits to refseq/uniprot/clusters/cdd/tigrfams/pfam overlapping another protein with hits	452	1121	1080	A11bin2_00371	A13bin6_00822	A14bin3_01065	A15bin2_00829	A30bin4_01575	A31bin5_01195	A42bin12_01546	A45bin4_00192	A49bin7_00683	B01bin4_00458	B08bin5_00755	B10bin10_00893	B11bin7_01448	B17bin6_00494	B21bin8_01933	B28bin2_01448	B39bin8_01597	B42bin5_01434	GCA0004636651_01675	GCA0004644951_01467	GCA0017007552_00420	GCA0183668051_01069	GCA0302952851_00290	GCA0308263651_00302	GCA0324749951_01567	GCA0325102251_00654	GCA0325105251_01693	GCA0325803351_00047	GCA9001869751_00731	GCA9439129551_01425
icd		Isocitrate dehydrogenase [NADP]	30	30	1	260	1199				548	2210	2065	A11bin2_00373	A13bin6_00820	A14bin3_01067	A15bin2_00831	A30bin4_01577	A31bin5_01193	A42bin12_01548	A45bin4_00194	A49bin7_00965	B01bin4_01825	B08bin5_00753	B10bin10_00891	B11bin7_00787	B17bin6_00496	B21bin8_00341	B28bin2_01272	B39bin8_01599	B42bin5_01432	GCA0004636651_01673	GCA0004644951_01469	GCA0017007552_00422	GCA0183668051_01067	GCA0302952851_00288	GCA0308263651_00304	GCA0324749951_01569	GCA0325102251_00652	GCA0325105251_01691	GCA0325803351_00049	GCA9001869751_00729	GCA9439129551_01423
deoC		Deoxyribose-phosphate aldolase	30	30	1	260	1303				395	677	667	A11bin2_00386	A13bin6_01390	A14bin3_00203	A15bin2_01250	A30bin4_00512	A31bin5_01722	A42bin12_01068	A45bin4_01510	A49bin7_01778	B01bin4_00027	B08bin5_00866	B10bin10_01293	B11bin7_01503	B17bin6_00308	B21bin8_01144	B28bin2_00219	B39bin8_01475	B42bin5_01061	GCA0004636651_00858	GCA0004644951_01679	GCA0017007552_01620	GCA0183668051_00964	GCA0302952851_00230	GCA0308263651_01691	GCA0324749951_01125	GCA0325102251_00561	GCA0325105251_00052	GCA0325803351_00107	GCA9001869751_00661	GCA9439129551_01748
crp		hypothetical protein	30	30	1	260	4743				704	755	743	A11bin2_00451	A13bin6_00120	A14bin3_00650	A15bin2_00323	A30bin4_00207	A31bin5_00336	A42bin12_00473	A45bin4_00215	A49bin7_00906	B01bin4_00091	B08bin5_01016	B10bin10_00022	B11bin7_01196	B17bin6_00391	B21bin8_00611	B28bin2_00235	B39bin8_00460	B42bin5_01493	GCA0004636651_00973	GCA0004644951_00271	GCA0017007552_00538	GCA0183668051_01676	GCA0302952851_01649	GCA0308263651_01309	GCA0324749951_00181	GCA0325102251_00221	GCA0325105251_00906	GCA0325803351_00372	GCA9001869751_00263	GCA9439129551_01100
group_1330		hypothetical protein	30	30	1	260	4732				398	782	769	A11bin2_00459	A13bin6_00112	A14bin3_00658	A15bin2_00331	A30bin4_00215	A31bin5_00345	A42bin12_00481	A45bin4_00032	A49bin7_00898	B01bin4_00099	B08bin5_01395	B10bin10_00030	B11bin7_00457	B17bin6_00400	B21bin8_01467	B28bin2_00227	B39bin8_00468	B42bin5_01540	GCA0004636651_00981	GCA0004644951_00263	GCA0017007552_00547	GCA0183668051_00786	GCA0302952851_01639	GCA0308263651_01318	GCA0324749951_00189	GCA0325102251_00213	GCA0325105251_00914	GCA0325803351_00361	GCA9001869751_00254	GCA9439129551_01092
mraZ		Transcriptional regulator MraZ	30	30	1	260	4173				296	428	423	A11bin2_00489	A13bin6_00588	A14bin3_01196	A15bin2_00215	A30bin4_00774	A31bin5_00755	A42bin12_00898	A45bin4_00863	A49bin7_00227	B01bin4_01940	B08bin5_01310	B10bin10_00621	B11bin7_01374	B17bin6_00824	B21bin8_01199	B28bin2_00092	B39bin8_00871	B42bin5_00846	GCA0004636651_01251	GCA0004644951_01044	GCA0017007552_01822	GCA0183668051_00739	GCA0302952851_01300	GCA0308263651_01422	GCA0324749951_00832	GCA0325102251_00069	GCA0325105251_01209	GCA0325803351_00835	GCA9001869751_01775	GCA9439129551_00706
tdk		Thymidine kinase	30	30	1	260	3003				776	821	819	A11bin2_00520	A13bin6_00764	A14bin3_00061	A15bin2_00045	A30bin4_00756	A31bin5_00459	A42bin12_00136	A45bin4_01289	A49bin7_00627	B01bin4_00174	B08bin5_00437	B10bin10_01209	B11bin7_01500	B17bin6_00222	B21bin8_00083	B28bin2_01707	B39bin8_00135	B42bin5_01665	GCA0004636651_00216	GCA0004644951_00752	GCA0017007552_00909	GCA0183668051_01237	GCA0302952851_00764	GCA0308263651_00692	GCA0324749951_00560	GCA0325102251_00974	GCA0325105251_00563	GCA0325803351_00656	GCA9001869751_01225	GCA9439129551_01222
group_1346		hypothetical protein	30	30	1	260	4626				170	662	623	A11bin2_00591	A13bin6_00048	A14bin3_01671	A15bin2_00006	A30bin4_00657	A31bin5_00821	A42bin12_00541	A45bin4_01157	A49bin7_00265	B01bin4_01044	B08bin5_00224	B10bin10_00093	B11bin7_00403	B17bin6_01500	B21bin8_00142	B28bin2_00543	B39bin8_00528	B42bin5_01148	GCA0004636651_01052	GCA0004644951_00198	GCA0017007552_00607	GCA0183668051_01681	GCA0302952851_01581	GCA0308263651_00057	GCA0324749951_00248	GCA0325102251_00330	GCA0325105251_00983	GCA0325803351_00303	GCA9001869751_00194	GCA9439129551_01030
lutP		L-lactate permease	30	30	1	260	1574				167	1688	1625	A11bin2_00643	A13bin6_00246	A14bin3_01601	A15bin2_00302	A30bin4_01143	A31bin5_00019	A42bin12_00958	A45bin4_01769	A49bin7_01063	B01bin4_00909	B08bin5_00259	B10bin10_01068	B11bin7_00326	B17bin6_00236	B21bin8_00766	B28bin2_00188	B39bin8_01143	B42bin5_01357	GCA0004636651_00745	GCA0004644951_01346	GCA0017007552_01563	GCA0183668051_00678	GCA0302952851_00114	GCA0308263651_00580	GCA0324749951_01251	GCA0325102251_00641	GCA0325105251_00160	GCA0325803351_00220	GCA9001869751_00541	GCA9439129551_00907
lutB		Lactate utilization protein B	30	30	1	260	1571				839	1532	1481	A11bin2_00645	A13bin6_00244	A14bin3_01599	A15bin2_00300	A30bin4_01141	A31bin5_00021	A42bin12_00960	A45bin4_00651	A49bin7_01061	B01bin4_00911	B08bin5_00257	B10bin10_01066	B11bin7_00328	B17bin6_00238	B21bin8_00768	B28bin2_01778	B39bin8_01141	B42bin5_01359	GCA0004636651_00747	GCA0004644951_01344	GCA0017007552_01565	GCA0183668051_00207	GCA0302952851_00116	GCA0308263651_00578	GCA0324749951_01249	GCA0325102251_00643	GCA0325105251_00158	GCA0325803351_00218	GCA9001869751_00543	GCA9439129551_00909
ispD		2-C-methyl-D-erythritol 4-phosphate cytidylyltransferase	30	30	1	260	1233				800	1067	814	A11bin2_00650	A13bin6_00802	A14bin3_00246	A15bin2_01800	A30bin4_00729	A31bin5_01210	A42bin12_01110	A45bin4_00096	A49bin7_00144	B01bin4_01894	B08bin5_01166	B10bin10_00873	B11bin7_00987	B17bin6_00133	B21bin8_00354	B28bin2_00448	B39bin8_01433	B42bin5_00801	GCA0004636651_00907	GCA0004644951_01493	GCA0017007552_00446	GCA0183668051_01132	GCA0302952851_00271	GCA0308263651_00318	GCA0324749951_01584	GCA0325102251_01301	GCA0325105251_00009	GCA0325803351_00066	GCA9001869751_00705	GCA9439129551_01774
senX3		Signal-transduction histidine kinase senX3	30	30	1	260	1243				1184	1319	1217	A11bin2_00656	A13bin6_00796	A14bin3_00240	A15bin2_01319	A30bin4_00723	A31bin5_01407	A42bin12_01104	A45bin4_00102	A49bin7_00150	B01bin4_01846	B08bin5_00191	B10bin10_00867	B11bin7_00654	B17bin6_00127	B21bin8_00796	B28bin2_00442	B39bin8_01439	B42bin5_00795	GCA0004636651_00901	GCA0004644951_01499	GCA0017007552_00452	GCA0183668051_00493	GCA0302952851_00265	GCA0308263651_00324	GCA0324749951_01590	GCA0325102251_01307	GCA0325105251_00015	GCA0325803351_00072	GCA9001869751_00699	GCA9439129551_01780
accD5		putative propionyl-CoA carboxylase beta chain 5	30	30	1	260	4062				677	1577	1471	A11bin2_00671	A13bin6_00511	A14bin3_00724	A15bin2_00440	A30bin4_01763	A31bin5_00888	A42bin12_00827	A45bin4_01201	A49bin7_00243	B01bin4_01129	B08bin5_01740	B10bin10_00693	B11bin7_00753	B17bin6_01006	B21bin8_01479	B28bin2_00701	B39bin8_00800	B42bin5_00999	GCA0004636651_01328	GCA0004644951_00972	GCA0017007552_00258	GCA0183668051_00374	GCA0302952851_01226	GCA0308263651_00218	GCA0324749951_00761	GCA0325102251_01893	GCA0325105251_01134	GCA0325803351_00761	GCA9001869751_01704	GCA9439129551_00782
scrK		Fructokinase	30	30	1	260	5004				194	932	907	A11bin2_00718	A13bin6_01586	A14bin3_01447	A15bin2_01048	A30bin4_00323	A31bin5_01417	A42bin12_01400	A45bin4_00389	A49bin7_00093	B01bin4_00195	B08bin5_00296	B10bin10_01406	B11bin7_00674	B17bin6_01205	B21bin8_00304	B28bin2_01463	B39bin8_01312	B42bin5_01734	GCA0004636651_00549	GCA0004644951_00384	GCA0017007552_01397	GCA0183668051_00703	GCA0302952851_01818	GCA0308263651_01778	GCA0324749951_00070	GCA0325102251_00311	GCA0325105251_00336	GCA0325803351_00490	GCA9001869751_00374	GCA9439129551_00539
treP		Alpha,alpha-trehalose phosphorylase	30	30	1	260	2734				482	2504	2230	A11bin2_00734	A13bin6_00458	A14bin3_00840	A15bin2_01814	A30bin4_01931	A31bin5_00049	A42bin12_01686	A45bin4_00227	A49bin7_01930	B01bin4_00539	B08bin5_00792	B10bin10_00576	B11bin7_00160	B17bin6_00954	B21bin8_01012	B28bin2_01493	B39bin8_01700	B42bin5_00969	GCA0004636651_00355	GCA0004644951_01225	GCA0017007552_01677	GCA0183668051_00862	GCA0302952851_00910	GCA0308263651_00572	GCA0324749951_00979	GCA0325102251_01910	GCA0325105251_00706	GCA0325803351_01028	GCA9001869751_01370	GCA9439129551_00347
group_1370		Methylmalonyl-CoA carboxyltransferase 5S subunit	30	30	1	260	1257				122	1493	1395	A11bin2_00747	A13bin6_01418	A14bin3_00231	A15bin2_01110	A30bin4_01468	A31bin5_01973	A42bin12_01095	A45bin4_00111	A49bin7_01351	B01bin4_01808	B08bin5_00200	B10bin10_01265	B11bin7_00942	B17bin6_00118	B21bin8_00331	B28bin2_01742	B39bin8_01448	B42bin5_00786	GCA0004636651_00891	GCA0004644951_01508	GCA0017007552_00461	GCA0183668051_01861	GCA0302952851_00256	GCA0308263651_00333	GCA0324749951_01599	GCA0325102251_01195	GCA0325105251_00024	GCA0325803351_00081	GCA9001869751_00690	GCA9439129551_01789
entS		Enterobactin exporter EntS	30	30	1	260	4504				662	1286	1251	A11bin2_00775	A13bin6_01184	A14bin3_00364	A15bin2_01745	A30bin4_01128	A31bin5_02035	A42bin12_00612	A45bin4_00677	A49bin7_00059	B01bin4_00611	B08bin5_00373	B10bin10_00162	B11bin7_01055	B17bin6_00565	B21bin8_00570	B28bin2_00459	B39bin8_00599	B42bin5_01726	GCA0004636651_01124	GCA0004644951_00128	GCA0017007552_00672	GCA0183668051_00086	GCA0302952851_01511	GCA0308263651_01097	GCA0324749951_01350	GCA0325102251_01148	GCA0325105251_01050	GCA0325803351_01218	GCA9001869751_00124	GCA9439129551_01687
dhaK		PEP-dependent dihydroxyacetone kinase, dihydroxyacetone-binding subunit DhaK	30	30	1	260	4505				797	1058	1001	A11bin2_00776	A13bin6_01183	A14bin3_00363	A15bin2_00270	A30bin4_01129	A31bin5_01615	A42bin12_00611	A45bin4_00678	A49bin7_00058	B01bin4_00612	B08bin5_00374	B10bin10_00161	B11bin7_01056	B17bin6_00566	B21bin8_00571	B28bin2_00460	B39bin8_00598	B42bin5_01725	GCA0004636651_01123	GCA0004644951_00129	GCA0017007552_00671	GCA0183668051_00085	GCA0302952851_01512	GCA0308263651_01098	GCA0324749951_01349	GCA0325102251_01149	GCA0325105251_01049	GCA0325803351_01219	GCA9001869751_00125	GCA9439129551_01686
nuoM		NADH-quinone oxidoreductase subunit M	30	30	1	260	4470				359	1511	1460	A11bin2_00836	A13bin6_01205	A14bin3_00385	A15bin2_00653	A30bin4_00940	A31bin5_01099	A42bin12_00633	A45bin4_00670	A49bin7_00738	B01bin4_01859	B08bin5_00414	B10bin10_00183	B11bin7_00900	B17bin6_00266	B21bin8_00172	B28bin2_01013	B39bin8_00620	B42bin5_00513	GCA0004636651_01150	GCA0004644951_00101	GCA0017007552_00698	GCA0183668051_00575	GCA0302952851_01491	GCA0308263651_01601	GCA0324749951_01371	GCA0325102251_00762	GCA0325105251_01076	GCA0325803351_01198	GCA9001869751_00098	GCA9439129551_01708
secD		Protein translocase subunit SecD	30	30	1	260	2795				1394	1697	1673	A11bin2_00855	A13bin6_00693	A14bin3_01549	A15bin2_01099	A30bin4_00063	A31bin5_00793	A42bin12_00021	A45bin4_01094	A49bin7_01434	B01bin4_01237	B08bin5_00850	B10bin10_01152	B11bin7_00791	B17bin6_00346	B21bin8_00649	B28bin2_00106	B39bin8_00020	B42bin5_00829	GCA0004636651_00320	GCA0004644951_01258	GCA0017007552_01653	GCA0183668051_01898	GCA0302952851_00876	GCA0308263651_00812	GCA0324749951_00946	GCA0325102251_00695	GCA0325105251_00672	GCA0325803351_00543	GCA9001869751_01336	GCA9439129551_00312
coaBC		Coenzyme A biosynthesis bifunctional protein CoaBC	30	30	1	260	2851				245	1229	1196	A11bin2_00868	A13bin6_00665	A14bin3_01370	A15bin2_00471	A30bin4_00187	A31bin5_00367	A42bin12_00049	A45bin4_00610	A49bin7_00696	B01bin4_01162	B08bin5_00760	B10bin10_01124	B11bin7_00376	B17bin6_01260	B21bin8_00639	B28bin2_01316	B39bin8_00048	B42bin5_01160	GCA0004636651_00292	GCA0004644951_00834	GCA0017007552_01161	GCA0183668051_00940	GCA0302952851_00848	GCA0308263651_00840	GCA0324749951_00918	GCA0325102251_01894	GCA0325105251_00644	GCA0325803351_00571	GCA9001869751_01308	GCA9439129551_00284
hisE		Phosphoribosyl-ATP pyrophosphatase	30	30	1	260	3732				266	266	266	A11bin2_00890	A13bin6_01778	A14bin3_01738	A15bin2_01271	A30bin4_00848	A31bin5_00689	A42bin12_01661	A45bin4_00636	A49bin7_01242	B01bin4_01307	B08bin5_01084	B10bin10_00848	B11bin7_01144	B17bin6_01645	B21bin8_00451	B28bin2_00738	B39bin8_01411	B42bin5_00327	GCA0004636651_01653	GCA0004644951_01628	GCA0017007552_01144	GCA0183668051_01843	GCA0302952851_01067	GCA0308263651_01076	GCA0324749951_00626	GCA0325102251_01012	GCA0325105251_01272	GCA0325803351_01538	GCA9001869751_01526	GCA9439129551_01307
group_1384		hypothetical protein	30	30	1	260	4036				461	1064	1027	A11bin2_00905	A13bin6_00528	A14bin3_01588	A15bin2_00946	A30bin4_01031	A31bin5_01374	A42bin12_00813	A45bin4_00533	A49bin7_01224	B01bin4_00238	B08bin5_00178	B10bin10_00710	B11bin7_00846	B17bin6_01774	B21bin8_00122	B28bin2_01150	B39bin8_00786	B42bin5_01013	GCA0004636651_01346	GCA0004644951_00955	GCA0017007552_00241	GCA0183668051_01382	GCA0302952851_01212	GCA0308263651_00204	GCA0324749951_00746	GCA0325102251_01113	GCA0325105251_01117	GCA0325803351_00747	GCA9001869751_01687	GCA9439129551_00797
group_1388		hypothetical protein	30	30	1	260	3101				203	1004	977	A11bin2_00921	A13bin6_00989	A14bin3_00121	A15bin2_00832	A30bin4_01526	A31bin5_00845	A42bin12_00197	A45bin4_01349	A49bin7_01539	B01bin4_00834	B08bin5_00046	B10bin10_00264	B11bin7_01852	B17bin6_01423	B21bin8_01371	B28bin2_00998	B39bin8_00195	B42bin5_00126	GCA0004636651_00148	GCA0004644951_00687	GCA0017007552_00508	GCA0183668051_00024	GCA0302952851_00701	GCA0308263651_00777	GCA0324749951_00501	GCA0325102251_01754	GCA0325105251_00501	GCA0325803351_00719	GCA9001869751_01163	GCA9439129551_01158
group_1389		hypothetical protein	30	30	1	260	2079				122	968	922	A11bin2_00929	A13bin6_00894	A14bin3_01278	A15bin2_01149	A30bin4_00737	A31bin5_01412	A42bin12_00366	A45bin4_00520	A49bin7_01462	B01bin4_01572	B08bin5_00121	B10bin10_00388	B11bin7_01292	B17bin6_00905	B21bin8_00575	B28bin2_00707	B39bin8_00364	B42bin5_00604	GCA0004636651_01370	GCA0004644951_01584	GCA0017007552_00308	GCA0183668051_01566	GCA0302952851_00560	GCA0308263651_00032	GCA0324749951_00319	GCA0325102251_01523	GCA0325105251_01819	GCA0325803351_01605	GCA9001869751_01010	GCA9439129551_00162
lepA		Elongation factor 4	30	30	1	260	2083				173	1934	1785	A11bin2_00931	A13bin6_00896	A14bin3_01276	A15bin2_01151	A30bin4_00739	A31bin5_01882	A42bin12_00364	A45bin4_00518	A49bin7_01464	B01bin4_01570	B08bin5_00123	B10bin10_00386	B11bin7_01781	B17bin6_00903	B21bin8_01548	B28bin2_01349	B39bin8_00362	B42bin5_00602	GCA0004636651_01368	GCA0004644951_01582	GCA0017007552_00306	GCA0183668051_00501	GCA0302952851_00562	GCA0308263651_00034	GCA0324749951_00321	GCA0325102251_01525	GCA0325105251_01821	GCA0325803351_01607	GCA9001869751_01012	GCA9439129551_00164
cysG_5		Siroheme synthase	30	30	1	260	1090				137	776	745	A11bin2_00944	A13bin6_00857	A14bin3_01028	A15bin2_00754	A30bin4_01301	A31bin5_01845	A42bin12_01509	A45bin4_00279	A49bin7_00306	B01bin4_01215	B08bin5_00993	B10bin10_00928	B11bin7_01958	B17bin6_00856	B21bin8_00478	B28bin2_00336	B39bin8_01560	B42bin5_01615	GCA0004636651_01714	GCA0004644951_01819	GCA0017007552_01748	GCA0183668051_01014	GCA0302952851_00327	GCA0308263651_00266	GCA0324749951_01533	GCA0325102251_00047	GCA0325105251_01882	GCA0325803351_00010	GCA9001869751_00792	GCA9439129551_01461
rsmI		Ribosomal RNA small subunit methyltransferase I	30	30	1	260	980				887	887	887	A11bin2_00962	A13bin6_01358	A14bin3_00751	A15bin2_00355	A30bin4_01343	A31bin5_01493	A42bin12_01593	A45bin4_00313	A49bin7_00011	B01bin4_00685	B08bin5_00527	B10bin10_00976	B11bin7_00071	B17bin6_00812	B21bin8_00550	B28bin2_00164	B39bin8_01644	B42bin5_00741	GCA0004636651_01762	GCA0004644951_01541	GCA0017007552_01854	GCA0183668051_01088	GCA0302952851_00375	GCA0308263651_01551	GCA0324749951_01727	GCA0325102251_01618	GCA0325105251_01431	GCA0325803351_01488	GCA9001869751_00838	GCA9439129551_01507
group_1396		hypothetical protein	30	30	1	260	2821				341	1073	1017	A11bin2_01012	A13bin6_00684	A14bin3_01722	A15bin2_00544	A30bin4_00072	A31bin5_01109	A42bin12_00030	A45bin4_00623	A49bin7_00538	B01bin4_01691	B08bin5_00872	B10bin10_01143	B11bin7_00667	B17bin6_00380	B21bin8_00741	B28bin2_01756	B39bin8_00029	B42bin5_00838	GCA0004636651_00311	GCA0004644951_01267	GCA0017007552_01662	GCA0183668051_01907	GCA0302952851_00867	GCA0308263651_00821	GCA0324749951_00937	GCA0325102251_01708	GCA0325105251_00663	GCA0325803351_00552	GCA9001869751_01327	GCA9439129551_00303
group_14		hypothetical protein	30	30	1	260	1366				752	4250	3490	A11bin2_01114	A13bin6_00162	A14bin3_00176	A15bin2_01596	A30bin4_01483	A31bin5_00542	A42bin12_01040	A45bin4_00603	A49bin7_01706	B01bin4_00055	B08bin5_01063	B10bin10_01321	B11bin7_01356	B17bin6_00883	B21bin8_01116	B28bin2_00586	B39bin8_01061	B42bin5_01488	GCA0004636651_00830	GCA0004644951_01729	GCA0017007552_00485	GCA0183668051_00217	GCA0302952851_00203	GCA0308263651_01668	GCA0324749951_01151	GCA0325102251_01117	GCA0325105251_00075	GCA0325803351_00134	GCA9001869751_00638	GCA9439129551_01837
group_1412		Zinc-type alcohol dehydrogenase-like protein	30	30	1	260	1596				428	989	958	A11bin2_01158	A13bin6_00259	A14bin3_01614	A15bin2_01071	A30bin4_00931	A31bin5_00007	A42bin12_01124	A45bin4_01186	A49bin7_00829	B01bin4_01361	B08bin5_01108	B10bin10_01081	B11bin7_01271	B17bin6_01329	B21bin8_01893	B28bin2_00176	B39bin8_00930	B42bin5_01850	GCA0004636651_00731	GCA0004644951_01358	GCA0017007552_01551	GCA0183668051_00632	GCA0302952851_00101	GCA0308263651_00592	GCA0324749951_01264	GCA0325102251_00628	GCA0325105251_00173	GCA0325803351_00233	GCA9001869751_00529	GCA9439129551_00894
katA		Catalase	30	30	1	260	2786				308	1451	1381	A11bin2_01201	A13bin6_00700	A14bin3_01556	A15bin2_00602	A30bin4_01361	A31bin5_00786	A42bin12_00014	A45bin4_01386	A49bin7_00610	B01bin4_01244	B08bin5_00562	B10bin10_01159	B11bin7_00625	B17bin6_00339	B21bin8_01762	B28bin2_00113	B39bin8_00013	B42bin5_00822	GCA0004636651_00328	GCA0004644951_01251	GCA0017007552_01646	GCA0183668051_01690	GCA0302952851_00883	GCA0308263651_00805	GCA0324749951_00953	GCA0325102251_00688	GCA0325105251_00679	GCA0325803351_00536	GCA9001869751_01343	GCA9439129551_00319
group_1418		hypothetical protein	30	30	1	260	5180				605	899	881	A11bin2_01256	A13bin6_01887	A14bin3_01109	A15bin2_00692	A30bin4_01253	A31bin5_02169	A42bin12_01222	A45bin4_00076	A49bin7_00113	B01bin4_00416	B08bin5_01605	B10bin10_01534	B11bin7_00781	B17bin6_00006	B21bin8_00906	B28bin2_00261	B39bin8_01029	B42bin5_00564	GCA0004636651_00633	GCA0004644951_00450	GCA0017007552_01463	GCA0183668051_00302	GCA0302952851_00023	GCA0308263651_01009	GCA0324749951_01776	GCA0325102251_00805	GCA0325105251_00260	GCA0325803351_01446	GCA9001869751_00440	GCA9439129551_00613
group_142		hypothetical protein	30	30	1	260	1084				620	977	952	A11bin2_00939	A13bin6_01942	A14bin3_00794	A15bin2_00749	A30bin4_01420	A31bin5_01761	A42bin12_01504	A45bin4_00284	A49bin7_01129	B01bin4_01220	B08bin5_01762	B10bin10_00933	B11bin7_01349	B17bin6_00851	B21bin8_00473	B28bin2_00341	B39bin8_01555	B42bin5_01610	GCA0004636651_01719	GCA0004644951_01814	GCA0017007552_01753	GCA0183668051_01019	GCA0302952851_00332	GCA0308263651_00261	GCA0324749951_01528	GCA0325102251_00042	GCA0325105251_01887	GCA0325803351_00005	GCA9001869751_00797	GCA9439129551_01466
sugA		Trehalose transport system permease protein SugA	30	30	1	260	3921			Hypothetical protein with no hits to refseq/uniprot/clusters/cdd/tigrfams/pfam overlapping another protein with hits	314	1034	991	A11bin2_01285	A13bin6_00371	A14bin3_00573	A15bin2_00550	A30bin4_00237	A31bin5_00507	A42bin12_00766	A45bin4_01620	A49bin7_00984	B01bin4_01732	B08bin5_00976	B10bin10_00730	B11bin7_01509	B17bin6_00146	B21bin8_01791	B28bin2_01358	B39bin8_00739	B42bin5_00936	GCA0004636651_01532	GCA0004644951_00909	GCA0017007552_00195	GCA0183668051_00409	GCA0302952851_01163	GCA0308263651_00152	GCA0324749951_00720	GCA0325102251_01206	GCA0325105251_01384	GCA0325803351_01360	GCA9001869751_01641	GCA9439129551_01404
group_1426		putative ABC transporter-binding protein	30	30	1	260	3918				215	1310	1273	A11bin2_01286	A13bin6_00370	A14bin3_00574	A15bin2_00549	A30bin4_00236	A31bin5_00506	A42bin12_00765	A45bin4_01621	A49bin7_00985	B01bin4_01731	B08bin5_00977	B10bin10_00731	B11bin7_01510	B17bin6_00145	B21bin8_01659	B28bin2_01359	B39bin8_00738	B42bin5_00935	GCA0004636651_01534	GCA0004644951_00908	GCA0017007552_00194	GCA0183668051_00408	GCA0302952851_01162	GCA0308263651_00151	GCA0324749951_00719	GCA0325102251_01205	GCA0325105251_01383	GCA0325803351_01361	GCA9001869751_01640	GCA9439129551_01403
group_1427		hypothetical protein	30	30	1	260	5191				455	506	499	A11bin2_01291	A13bin6_01549	A14bin3_01116	A15bin2_01789	A30bin4_01686	A31bin5_01246	A42bin12_01215	A45bin4_00083	A49bin7_01881	B01bin4_00423	B08bin5_00825	B10bin10_01527	B11bin7_01189	B17bin6_01767	B21bin8_01251	B28bin2_00268	B39bin8_01022	B42bin5_00557	GCA0004636651_00643	GCA0004644951_00459	GCA0017007552_01471	GCA0183668051_00734	GCA0302952851_00030	GCA0308263651_01017	GCA0324749951_01768	GCA0325102251_01502	GCA0325105251_00253	GCA0325803351_01453	GCA9001869751_00448	GCA9439129551_00620
yhhT		hypothetical protein	30	30	1	260	3415				965	1325	1305	A11bin2_01296	A13bin6_01813	A14bin3_01787	A15bin2_00987	A30bin4_00487	A31bin5_00140	A42bin12_00289	A45bin4_00944	A49bin7_00525	B01bin4_01721	B08bin5_01568	B10bin10_00348	B11bin7_00648	B17bin6_00296	B21bin8_00945	B28bin2_00668	B39bin8_00287	B42bin5_00210	GCA0004636651_00034	GCA0004644951_00573	GCA0017007552_00024	GCA0183668051_01214	GCA0302952851_00601	GCA0308263651_00924	GCA0324749951_00359	GCA0325102251_00615	GCA0325105251_00416	GCA0325803351_01113	GCA9001869751_01048	GCA9439129551_00204
purB		Adenylosuccinate lyase	30	30	1	260	4591				1130	1433	1403	A11bin2_01320	A13bin6_00020	A14bin3_01537	A15bin2_01449	A30bin4_01771	A31bin5_00101	A42bin12_00569	A45bin4_01225	A49bin7_00925	B01bin4_00356	B08bin5_00570	B10bin10_00121	B11bin7_00966	B17bin6_00171	B21bin8_00891	B28bin2_00523	B39bin8_00556	B42bin5_01266	GCA0004636651_01082	GCA0004644951_00170	GCA0017007552_00635	GCA0183668051_01760	GCA0302952851_01553	GCA0308263651_01149	GCA0324749951_00277	GCA0325102251_00359	GCA0325105251_01011	GCA0325803351_00275	GCA9001869751_00166	GCA9439129551_01002
rodA		putative FtsW-like protein	30	30	1	260	1469				434	1367	1303	A11bin2_01352	A13bin6_00218	A14bin3_00536	A15bin2_01564	A30bin4_00784	A31bin5_01974	A42bin12_00985	A45bin4_01237	A49bin7_00348	B01bin4_00315	B08bin5_00157	B10bin10_01040	B11bin7_01360	B17bin6_00935	B21bin8_00947	B28bin2_01754	B39bin8_01116	B42bin5_01107	GCA0004636651_00771	GCA0004644951_01317	GCA0017007552_01302	GCA0183668051_00201	GCA0302952851_00145	GCA0308263651_00105	GCA0324749951_01206	GCA0325102251_00279	GCA0325105251_00134	GCA0325803351_00192	GCA9001869751_00582	GCA9439129551_00933
group_1436		putative sugar-binding periplasmic protein	30	30	1	260	4527				344	1307	1257	A11bin2_01356	A13bin6_01166	A14bin3_01776	A15bin2_00287	A30bin4_01272	A31bin5_00299	A42bin12_00594	A45bin4_00453	A49bin7_00719	B01bin4_00379	B08bin5_00575	B10bin10_00144	B11bin7_00334	B17bin6_01674	B21bin8_01137	B28bin2_01129	B39bin8_00581	B42bin5_01644	GCA0004636651_01101	GCA0004644951_00147	GCA0017007552_00653	GCA0183668051_00881	GCA0302952851_01530	GCA0308263651_01115	GCA0324749951_01332	GCA0325102251_01872	GCA0325105251_01030	GCA0325803351_01238	GCA9001869751_00143	GCA9439129551_01813
group_1439		putative RNA pseudouridine synthase	30	30	1	260	4149				524	923	900	A11bin2_01365	A13bin6_00570	A14bin3_01178	A15bin2_00869	A30bin4_01476	A31bin5_01591	A42bin12_00880	A45bin4_01845	A49bin7_00590	B01bin4_01591	B08bin5_00208	B10bin10_00639	B11bin7_00253	B17bin6_00477	B21bin8_00963	B28bin2_00074	B39bin8_00853	B42bin5_00358	GCA0004636651_01270	GCA0004644951_01026	GCA0017007552_01804	GCA0183668051_00319	GCA0302952851_01282	GCA0308263651_01403	GCA0324749951_00814	GCA0325102251_00087	GCA0325105251_01191	GCA0325803351_00817	GCA9001869751_01757	GCA9439129551_00724
dksA		RNA polymerase-binding transcription factor DksA	30	30	1	260	4151				422	422	422	A11bin2_01367	A13bin6_00572	A14bin3_01180	A15bin2_00867	A30bin4_01914	A31bin5_01310	A42bin12_00882	A45bin4_01847	A49bin7_00588	B01bin4_01522	B08bin5_00206	B10bin10_00637	B11bin7_00251	B17bin6_00475	B21bin8_00202	B28bin2_00076	B39bin8_00855	B42bin5_00356	GCA0004636651_01268	GCA0004644951_01028	GCA0017007552_01806	GCA0183668051_00317	GCA0302952851_01284	GCA0308263651_01405	GCA0324749951_00816	GCA0325102251_00085	GCA0325105251_01193	GCA0325803351_00819	GCA9001869751_01759	GCA9439129551_00722
group_1441		hypothetical protein	30	30	1	260	4153				287	287	287	A11bin2_01369	A13bin6_00574	A14bin3_01182	A15bin2_00777	A30bin4_01388	A31bin5_01312	A42bin12_00884	A45bin4_01400	A49bin7_00586	B01bin4_01524	B08bin5_00204	B10bin10_00635	B11bin7_00249	B17bin6_00473	B21bin8_00200	B28bin2_00078	B39bin8_00857	B42bin5_00354	GCA0004636651_01266	GCA0004644951_01030	GCA0017007552_01808	GCA0183668051_00315	GCA0302952851_01286	GCA0308263651_01408	GCA0324749951_00818	GCA0325102251_00083	GCA0325105251_01195	GCA0325803351_00821	GCA9001869751_01761	GCA9439129551_00720
caeA		Carboxylesterase A	30	30	1	260	4712				146	1688	1636	A11bin2_01388	A13bin6_00099	A14bin3_00671	A15bin2_00463	A30bin4_01447	A31bin5_01171	A42bin12_00494	A45bin4_00019	A49bin7_00361	B01bin4_00113	B08bin5_01045	B10bin10_00043	B11bin7_00871	B17bin6_00764	B21bin8_00856	B28bin2_00047	B39bin8_00481	B42bin5_01386	GCA0004636651_00998	GCA0004644951_00250	GCA0017007552_00561	GCA0183668051_00655	GCA0302952851_01626	GCA0308263651_01331	GCA0324749951_00203	GCA0325102251_01599	GCA0325105251_00929	GCA0325803351_00348	GCA9001869751_00240	GCA9439129551_01078
murC		UDP-N-acetylmuramate--L-alanine ligase	30	30	1	260	4159				254	1415	1362	A11bin2_01394	A13bin6_00578	A14bin3_01186	A15bin2_00781	A30bin4_01384	A31bin5_01316	A42bin12_00888	A45bin4_01396	A49bin7_00582	B01bin4_01528	B08bin5_01552	B10bin10_00631	B11bin7_00245	B17bin6_00469	B21bin8_00196	B28bin2_00082	B39bin8_00861	B42bin5_00350	GCA0004636651_01262	GCA0004644951_01034	GCA0017007552_01812	GCA0183668051_00749	GCA0302952851_01290	GCA0308263651_01412	GCA0324749951_00822	GCA0325102251_00079	GCA0325105251_01199	GCA0325803351_00825	GCA9001869751_01765	GCA9439129551_00716
group_1446		hypothetical protein	30	30	1	260	2553				146	986	958	A11bin2_01406	A13bin6_01064	A14bin3_00333	A15bin2_01677	A30bin4_00920	A31bin5_00607	A42bin12_01329	A45bin4_00480	A49bin7_00933	B01bin4_01090	B08bin5_00971	B10bin10_00453	B11bin7_00444	B17bin6_00743	B21bin8_01006	B28bin2_00790	B39bin8_01230	B42bin5_00068	GCA0004636651_00468	GCA0004644951_01101	GCA0017007552_00167	GCA0183668051_01264	GCA0302952851_01021	GCA0308263651_00883	GCA0324749951_01092	GCA0325102251_01649	GCA0325105251_00821	GCA0325803351_00917	GCA9001869751_01481	GCA9439129551_00459
group_1447		hypothetical protein	30	30	1	260	4076				722	746	745	A11bin2_01412	A13bin6_00502	A14bin3_00714	A15bin2_00449	A30bin4_01636	A31bin5_00898	A42bin12_00836	A45bin4_01644	A49bin7_00725	B01bin4_01119	B08bin5_00626	B10bin10_00684	B11bin7_00516	B17bin6_00456	B21bin8_00833	B28bin2_01381	B39bin8_00809	B42bin5_00402	GCA0004636651_01319	GCA0004644951_00980	GCA0017007552_01759	GCA0183668051_00140	GCA0302952851_01236	GCA0308263651_00227	GCA0324749951_00770	GCA0325102251_01079	GCA0325105251_01144	GCA0325803351_00771	GCA9001869751_01712	GCA9439129551_00773
sufU		Zinc-dependent sulfurtransferase SufU	30	30	1	260	3373				299	494	474	A11bin2_01419	A13bin6_01799	A14bin3_01677	A15bin2_01592	A30bin4_01605	A31bin5_01163	A42bin12_00272	A45bin4_01069	A49bin7_00388	B01bin4_01540	B08bin5_00483	B10bin10_00330	B11bin7_01031	B17bin6_01404	B21bin8_01722	B28bin2_00383	B39bin8_00270	B42bin5_00193	GCA0004636651_00057	GCA0004644951_00591	GCA0017007552_00043	GCA0183668051_01369	GCA0302952851_00618	GCA0308263651_00907	GCA0324749951_00376	GCA0325102251_01696	GCA0325105251_00434	GCA0325803351_01096	GCA9001869751_01067	GCA9439129551_00222
rpsP		30S ribosomal protein S16	30	30	1	260	3754				251	434	419	A11bin2_01462	A13bin6_00272	A14bin3_00988	A15bin2_00422	A30bin4_00546	A31bin5_00699	A42bin12_01642	A45bin4_01368	A49bin7_00166	B01bin4_00854	B08bin5_00332	B10bin10_00829	B11bin7_00232	B17bin6_01810	B21bin8_01994	B28bin2_01238	B39bin8_01392	B42bin5_00308	GCA0004636651_01634	GCA0004644951_01647	GCA0017007552_01124	GCA0183668051_01767	GCA0302952851_01086	GCA0308263651_01057	GCA0324749951_00646	GCA0325102251_01819	GCA0325105251_01291	GCA0325803351_01557	GCA9001869751_01546	GCA9439129551_01326
group_1458		putative ABC transporter ATP-binding protein	30	30	1	260	1503				368	1736	1647	A11bin2_01500	A13bin6_00230	A14bin3_00547	A15bin2_01118	A30bin4_00984	A31bin5_01778	A42bin12_00974	A45bin4_00568	A49bin7_00337	B01bin4_01755	B08bin5_01527	B10bin10_01052	B11bin7_00775	B17bin6_00762	B21bin8_00350	B28bin2_00986	B39bin8_01127	B42bin5_01097	GCA0004636651_00761	GCA0004644951_01329	GCA0017007552_01314	GCA0183668051_01525	GCA0302952851_00133	GCA0308263651_00116	GCA0324749951_01216	GCA0325102251_00291	GCA0325105251_00144	GCA0325803351_00204	GCA9001869751_00571	GCA9439129551_00923
cydA		Cytochrome bd ubiquinol oxidase subunit 1	30	30	1	260	1511				1106	1514	1489	A11bin2_01503	A13bin6_00233	A14bin3_00550	A15bin2_01121	A30bin4_00981	A31bin5_01863	A42bin12_00971	A45bin4_00565	A49bin7_01409	B01bin4_00922	B08bin5_01500	B10bin10_01055	B11bin7_00772	B17bin6_00759	B21bin8_01326	B28bin2_01441	B39bin8_01130	B42bin5_01094	GCA0004636651_00757	GCA0004644951_01332	GCA0017007552_01317	GCA0183668051_00322	GCA0302952851_00130	GCA0308263651_00119	GCA0324749951_01219	GCA0325102251_01773	GCA0325105251_00147	GCA0325803351_00207	GCA9001869751_00568	GCA9439129551_00920
group_1460		(2E,6E)-farnesyl diphosphate synthase	30	30	1	260	4189				125	1103	1070	A11bin2_01506	A13bin6_00598	A14bin3_01206	A15bin2_00225	A30bin4_00387	A31bin5_01718	A42bin12_00908	A45bin4_00341	A49bin7_01785	B01bin4_01205	B08bin5_00285	B10bin10_00611	B11bin7_00981	B17bin6_00413	B21bin8_00805	B28bin2_00475	B39bin8_00881	B42bin5_00856	GCA0004636651_01240	GCA0004644951_01054	GCA0017007552_00357	GCA0183668051_00297	GCA0302952851_01310	GCA0308263651_00637	GCA0324749951_00842	GCA0325102251_01635	GCA0325105251_01219	GCA0325803351_00845	GCA9001869751_01785	GCA9439129551_00696
group_1464		Succinyl-CoA:acetate CoA-transferase	30	30	1	260	1322				743	1514	1455	A11bin2_01525	A13bin6_01380	A14bin3_00193	A15bin2_01508	A30bin4_01308	A31bin5_02063	A42bin12_01058	A45bin4_00236	A49bin7_01691	B01bin4_00037	B08bin5_01363	B10bin10_01303	B11bin7_01720	B17bin6_01104	B21bin8_00531	B28bin2_01279	B39bin8_01485	B42bin5_01051	GCA0004636651_00845	GCA0004644951_01689	GCA0017007552_01631	GCA0183668051_00755	GCA0302952851_00220	GCA0308263651_01681	GCA0324749951_01134	GCA0325102251_00548	GCA0325105251_00062	GCA0325803351_00117	GCA9001869751_00650	GCA9439129551_01738
group_1471		hypothetical protein	30	30	1	260	4959				830	842	834	A11bin2_01578	A13bin6_01292	A14bin3_01508	A15bin2_00253	A30bin4_01241	A31bin5_02092	A42bin12_01379	A45bin4_00141	A49bin7_01513	B01bin4_00214	B08bin5_00883	B10bin10_01590	B11bin7_00682	B17bin6_01654	B21bin8_00327	B28bin2_00288	B39bin8_01292	B42bin5_00903	GCA0004636651_00527	GCA0004644951_00365	GCA0017007552_01377	GCA0183668051_00705	GCA0302952851_01797	GCA0308263651_01759	GCA0324749951_00089	GCA0325102251_00405	GCA0325105251_00356	GCA0325803351_00469	GCA9001869751_00353	GCA9439129551_00519
tagU		Polyisoprenyl-teichoic acid--peptidoglycan teichoic acid transferase TagU	30	30	1	260	4828				344	2048	1955	A11bin2_01582	A13bin6_01483	A14bin3_01134	A15bin2_01787	A30bin4_01350	A31bin5_00412	A42bin12_00425	A45bin4_00040	A49bin7_00458	B01bin4_01331	B08bin5_00363	B10bin10_01643	B11bin7_00575	B17bin6_01824	B21bin8_01454	B28bin2_01203	B39bin8_00412	B42bin5_01091	GCA0004636651_00922	GCA0004644951_00316	GCA0017007552_01051	GCA0183668051_01517	GCA0302952851_01747	GCA0308263651_00757	GCA0324749951_00131	GCA0325102251_00841	GCA0325105251_00859	GCA0325803351_00419	GCA9001869751_00308	GCA9439129551_01143
feoB		Fe(2+) transporter FeoB	30	30	1	260	4020				1340	1961	1910	A11bin2_01622	A13bin6_00542	A14bin3_01578	A15bin2_01817	A30bin4_00416	A31bin5_00621	A42bin12_00799	A45bin4_00958	A49bin7_01331	B01bin4_00248	B08bin5_01590	B10bin10_01840	B11bin7_01183	B17bin6_01066	B21bin8_00132	B28bin2_01215	B39bin8_00772	B42bin5_01027	GCA0004636651_01356	GCA0004644951_00945	GCA0017007552_00231	GCA0183668051_01555	GCA0302952851_01198	GCA0308263651_00187	GCA0324749951_00736	GCA0325102251_01103	GCA0325105251_01107	GCA0325803351_00733	GCA9001869751_01677	GCA9439129551_00807
ddl		D-alanine--D-alanine ligase	30	30	1	260	2557				1061	1100	1098	A11bin2_01628	A13bin6_01059	A14bin3_00328	A15bin2_01332	A30bin4_00925	A31bin5_00602	A42bin12_01324	A45bin4_00475	A49bin7_00938	B01bin4_01095	B08bin5_00151	B10bin10_00458	B11bin7_00439	B17bin6_00748	B21bin8_01595	B28bin2_00795	B39bin8_01225	B42bin5_00063	GCA0004636651_00463	GCA0004644951_01106	GCA0017007552_00162	GCA0183668051_01194	GCA0302952851_01016	GCA0308263651_00878	GCA0324749951_01086	GCA0325102251_01655	GCA0325105251_00816	GCA0325803351_00922	GCA9001869751_01476	GCA9439129551_00453
map_2		Methionine aminopeptidase 1	30	30	1	260	4353				419	839	825	A11bin2_01639	A13bin6_01739	A14bin3_01252	A15bin2_00165	A30bin4_01170	A31bin5_01636	A42bin12_00710	A45bin4_01048	A49bin7_00431	B01bin4_00583	B08bin5_00781	B10bin10_01933	B11bin7_00345	B17bin6_00662	B21bin8_00211	B28bin2_00756	B39bin8_00698	B42bin5_01321	GCA0004636651_01853	GCA0004644951_00025	GCA0017007552_00780	GCA0183668051_00393	GCA0302952851_01413	GCA0308263651_01215	GCA0324749951_01669	GCA0325102251_01070	GCA0325105251_01610	GCA0325803351_01633	GCA9001869751_00016	GCA9439129551_01655
atpA		ATP synthase subunit alpha	30	30	1	260	2712				851	1637	1556	A11bin2_01741	A13bin6_00441	A14bin3_00823	A15bin2_00936	A30bin4_00914	A31bin5_00032	A42bin12_01703	A45bin4_00869	A49bin7_00773	B01bin4_01776	B08bin5_00965	B10bin10_00559	B11bin7_00143	B17bin6_01287	B21bin8_00382	B28bin2_01336	B39bin8_01683	B42bin5_00986	GCA0004636651_00372	GCA0004644951_01208	GCA0017007552_01694	GCA0183668051_01172	GCA0302952851_00927	GCA0308263651_00555	GCA0324749951_00996	GCA0325102251_01374	GCA0325105251_00723	GCA0325803351_01011	GCA9001869751_01387	GCA9439129551_00364
ispG		4-hydroxy-3-methylbut-2-en-1-yl diphosphate synthase (flavodoxin)	30	30	1	260	3826				155	1142	1085	A11bin2_01746	A13bin6_00311	A14bin3_01815	A15bin2_00264	A30bin4_00684	A31bin5_01334	A42bin12_01823	A45bin4_01313	A49bin7_00466	B01bin4_00803	B08bin5_00464	B10bin10_00790	B11bin7_01736	B17bin6_01303	B21bin8_01642	B28bin2_01802	B39bin8_01352	B42bin5_00267	GCA0004636651_01592	GCA0004644951_00876	GCA0017007552_00292	GCA0183668051_00154	GCA0302952851_01125	GCA0308263651_00391	GCA0324749951_00682	GCA0325102251_01172	GCA0325105251_01329	GCA0325803351_01398	GCA9001869751_01585	GCA9439129551_01366
hisF_2		Imidazole glycerol phosphate synthase subunit HisF	30	30	1	260	2542				503	761	743	A11bin2_01756	A13bin6_01071	A14bin3_00340	A15bin2_01135	A30bin4_01073	A31bin5_00182	A42bin12_01336	A45bin4_00579	A49bin7_01827	B01bin4_01875	B08bin5_00087	B10bin10_00446	B11bin7_00839	B17bin6_01181	B21bin8_01662	B28bin2_01698	B39bin8_01237	B42bin5_00075	GCA0004636651_00475	GCA0004644951_01695	GCA0017007552_01003	GCA0183668051_01325	GCA0302952851_01028	GCA0308263651_00381	GCA0324749951_01099	GCA0325102251_01880	GCA0325105251_00828	GCA0325803351_00910	GCA9001869751_01488	GCA9439129551_00467
msrB		Peptide methionine sulfoxide reductase MsrB	30	30	1	260	2985				188	443	426	A11bin2_01777	A13bin6_00751	A14bin3_00048	A15bin2_00058	A30bin4_00608	A31bin5_00472	A42bin12_00122	A45bin4_01696	A49bin7_01924	B01bin4_00161	B08bin5_01735	B10bin10_01222	B11bin7_01461	B17bin6_00209	B21bin8_00096	B28bin2_01693	B39bin8_00121	B42bin5_00652	GCA0004636651_00229	GCA0004644951_00765	GCA0017007552_00896	GCA0183668051_00803	GCA0302952851_00777	GCA0308263651_00679	GCA0324749951_00573	GCA0325102251_00987	GCA0325105251_00576	GCA0325803351_00643	GCA9001869751_01238	GCA9439129551_01235
group_1494		hypothetical protein	30	30	1	260	1378				785	785	785	A11bin2_01809	A13bin6_00169	A14bin3_00169	A15bin2_00377	A30bin4_01542	A31bin5_00549	A42bin12_01033	A45bin4_01813	A49bin7_01507	B01bin4_01340	B08bin5_01029	B10bin10_01328	B11bin7_00959	B17bin6_01554	B21bin8_01731	B28bin2_01100	B39bin8_01068	B42bin5_01481	GCA0004636651_00823	GCA0004644951_01739	GCA0017007552_01253	GCA0183668051_00064	GCA0302952851_00196	GCA0308263651_01495	GCA0324749951_01158	GCA0325102251_01124	GCA0325105251_00082	GCA0325803351_00141	GCA9001869751_00631	GCA9439129551_01830
group_1495		hypothetical protein	30	30	1	260	4198				647	797	698	A11bin2_01833	A13bin6_00602	A14bin3_01211	A15bin2_00228	A30bin4_00391	A31bin5_02135	A42bin12_00912	A45bin4_00345	A49bin7_01568	B01bin4_01208	B08bin5_00281	B10bin10_00607	B11bin7_01416	B17bin6_00417	B21bin8_00802	B28bin2_00479	B39bin8_00885	B42bin5_00860	GCA0004636651_01237	GCA0004644951_01057	GCA0017007552_00360	GCA0183668051_00190	GCA0302952851_01314	GCA0308263651_00634	GCA0324749951_00846	GCA0325102251_01632	GCA0325105251_01223	GCA0325803351_00849	GCA9001869751_01788	GCA9439129551_00693
group_1497		hypothetical protein	30	30	1	260	2002				260	644	630	A11bin2_01841	A13bin6_01116	A14bin3_00902	A15bin2_00195	A30bin4_00251	A31bin5_01226	A42bin12_01479	A45bin4_01109	A49bin7_01500	B01bin4_01153	B08bin5_00503	B10bin10_01462	B11bin7_00266	B17bin6_00045	B21bin8_00781	B28bin2_00579	B39bin8_01506	B42bin5_01227	GCA0004636651_01425	GCA0004644951_01430	GCA0017007552_01223	GCA0183668051_00808	GCA0302952851_00508	GCA0308263651_01260	GCA0324749951_01507	GCA0325102251_00584	GCA0325105251_01562	GCA0325803351_01273	GCA9001869751_00958	GCA9439129551_00094
secF		Protein translocase subunit SecF	30	30	1	260	2796				446	1259	1230	A11bin2_00856	A13bin6_00692	A14bin3_01548	A15bin2_01098	A30bin4_00064	A31bin5_00794	A42bin12_00022	A45bin4_01093	A49bin7_01435	B01bin4_01236	B08bin5_00663	B10bin10_01151	B11bin7_00790	B17bin6_00347	B21bin8_00648	B28bin2_00105	B39bin8_00021	B42bin5_00830	GCA0004636651_00319	GCA0004644951_01259	GCA0017007552_01654	GCA0183668051_01899	GCA0302952851_00875	GCA0308263651_00813	GCA0324749951_00945	GCA0325102251_00696	GCA0325105251_00671	GCA0325803351_00544	GCA9001869751_01335	GCA9439129551_00311
group_1522		hypothetical protein	30	30	1	260	4814				650	677	671	A11bin2_01341	A13bin6_01492	A14bin3_01125	A15bin2_00606	A30bin4_01187	A31bin5_02119	A42bin12_00433	A45bin4_00048	A49bin7_00450	B01bin4_01464	B08bin5_01438	B10bin10_01634	B11bin7_01809	B17bin6_01313	B21bin8_01448	B28bin2_01162	B39bin8_00420	B42bin5_01083	GCA0004636651_00930	GCA0004644951_00308	GCA0017007552_01043	GCA0183668051_01750	GCA0302952851_01687	GCA0308263651_00624	GCA0324749951_00139	GCA0325102251_00850	GCA0325105251_00867	GCA0325803351_00410	GCA9001869751_00300	GCA9439129551_01134
yheS		putative ABC transporter ATP-binding protein YheS	30	30	1	260	3370				971	1751	1614	A11bin2_01416	A13bin6_01802	A14bin3_01674	A15bin2_01589	A30bin4_01608	A31bin5_01160	A42bin12_00269	A45bin4_01072	A49bin7_00391	B01bin4_01537	B08bin5_00480	B10bin10_00327	B11bin7_01034	B17bin6_01401	B21bin8_01320	B28bin2_00386	B39bin8_00267	B42bin5_00190	GCA0004636651_00060	GCA0004644951_00594	GCA0017007552_00046	GCA0183668051_01366	GCA0302952851_00621	GCA0308263651_00904	GCA0324749951_00379	GCA0325102251_01699	GCA0325105251_00437	GCA0325803351_01093	GCA9001869751_01070	GCA9439129551_00225
recG		ATP-dependent DNA helicase RecG	30	30	1	260	3772				305	2453	2003	A11bin2_01229	A13bin6_00285	A14bin3_01001	A15bin2_00435	A30bin4_01016	A31bin5_00713	A42bin12_01628	A45bin4_01679	A49bin7_01459	B01bin4_00867	B08bin5_00399	B10bin10_00816	B11bin7_01344	B17bin6_01140	B21bin8_01963	B28bin2_01777	B39bin8_01378	B42bin5_00294	GCA0004636651_01621	GCA0004644951_01660	GCA0017007552_01111	GCA0183668051_01923	GCA0302952851_01100	GCA0308263651_01044	GCA0324749951_00657	GCA0325102251_01330	GCA0325105251_01304	GCA0325803351_01571	GCA9001869751_01559	GCA9439129551_01339
murJ		lipid II flippase MurJ	30	30	1	260	1426				1157	2033	1945	A11bin2_00261	A13bin6_00197	A14bin3_00516	A15bin2_01384	A30bin4_00015	A31bin5_01565	A42bin12_01005	A45bin4_00431	A49bin7_00897	B01bin4_00294	B08bin5_00990	B10bin10_01019	B11bin7_00827	B17bin6_01586	B21bin8_00749	B28bin2_00353	B39bin8_01096	B42bin5_01635	GCA0004636651_00794	GCA0004644951_01293	GCA0017007552_01280	GCA0183668051_01293	GCA0302952851_00168	GCA0308263651_01469	GCA0324749951_01184	GCA0325102251_00257	GCA0325105251_00114	GCA0325803351_00169	GCA9001869751_00604	GCA9439129551_00954
hemA		Glutamyl-tRNA reductase	30	30	1	260	4636				881	1343	1296	A11bin2_01216	A13bin6_00053	A14bin3_01315	A15bin2_00001	A30bin4_00662	A31bin5_00816	A42bin12_00536	A45bin4_01152	A49bin7_01052	B01bin4_01049	B08bin5_00541	B10bin10_00088	B11bin7_01083	B17bin6_01191	B21bin8_00137	B28bin2_00538	B39bin8_00523	B42bin5_01207	GCA0004636651_01047	GCA0004644951_00203	GCA0017007552_00602	GCA0183668051_00430	GCA0302952851_01586	GCA0308263651_00062	GCA0324749951_00243	GCA0325102251_00325	GCA0325105251_00978	GCA0325803351_00308	GCA9001869751_00199	GCA9439129551_01035
pnp		Polyribonucleotide nucleotidyltransferase	30	30	1	260	3793				146	2204	2074	A11bin2_00986	A13bin6_00294	A14bin3_01014	A15bin2_01180	A30bin4_00522	A31bin5_02020	A42bin12_01618	A45bin4_01382	A49bin7_00761	B01bin4_00876	B08bin5_00356	B10bin10_00807	B11bin7_01308	B17bin6_01014	B21bin8_00234	B28bin2_00964	B39bin8_01368	B42bin5_00284	GCA0004636651_01609	GCA0004644951_00858	GCA0017007552_00275	GCA0183668051_00170	GCA0302952851_01109	GCA0308263651_01033	GCA0324749951_00666	GCA0325102251_01339	GCA0325105251_01313	GCA0325803351_01730	GCA9001869751_01568	GCA9439129551_01349
rplE		50S ribosomal protein L5	30	30	1	260	4369				197	644	611	A11bin2_00307	A13bin6_01754	A14bin3_01237	A15bin2_00150	A30bin4_00624	A31bin5_00877	A42bin12_00695	A45bin4_01556	A49bin7_01622	B01bin4_00568	B08bin5_00635	B10bin10_01918	B11bin7_00825	B17bin6_00828	B21bin8_01104	B28bin2_01121	B39bin8_00683	B42bin5_01336	GCA0004636651_01837	GCA0004644951_00040	GCA0017007552_00765	GCA0183668051_00476	GCA0302952851_01428	GCA0308263651_01200	GCA0324749951_01684	GCA0325102251_00117	GCA0325105251_01625	GCA0325803351_01648	GCA9001869751_00031	GCA9439129551_01671
tsf		Elongation factor Ts	30	30	1	260	3349				791	812	811	A11bin2_00054	A13bin6_00942	A14bin3_01704	A15bin2_01443	A30bin4_01502	A31bin5_01047	A42bin12_00252	A45bin4_00441	A49bin7_01720	B01bin4_00744	B08bin5_01038	B10bin10_00311	B11bin7_00599	B17bin6_00511	B21bin8_00632	B28bin2_00492	B39bin8_00250	B42bin5_01408	GCA0004636651_00075	GCA0004644951_00610	GCA0017007552_00062	GCA0183668051_01851	GCA0302952851_00637	GCA0308263651_01343	GCA0324749951_00396	GCA0325102251_00725	GCA0325105251_00453	GCA0325803351_01077	GCA9001869751_01086	GCA9439129551_00241
glyQS		Glycine--tRNA ligase	30	30	1	260	3336				392	1391	1357	A11bin2_00062	A13bin6_00952	A14bin3_00164	A15bin2_00588	A30bin4_00813	A31bin5_01055	A42bin12_00242	A45bin4_00451	A49bin7_01685	B01bin4_00734	B08bin5_00135	B10bin10_00301	B11bin7_01692	B17bin6_00501	B21bin8_01824	B28bin2_00484	B39bin8_00240	B42bin5_01418	GCA0004636651_00085	GCA0004644951_00620	GCA0017007552_00072	GCA0183668051_00721	GCA0302952851_00645	GCA0308263651_01353	GCA0324749951_00405	GCA0325102251_00715	GCA0325105251_00463	GCA0325803351_01069	GCA9001869751_01096	GCA9439129551_00251
folB		Dihydroneopterin aldolase	30	30	1	260	4669				182	362	356	A11bin2_00085	A13bin6_00074	A14bin3_01335	A15bin2_01708	A30bin4_00371	A31bin5_00804	A42bin12_00515	A45bin4_01913	A49bin7_00660	B01bin4_01589	B08bin5_00066	B10bin10_00067	B11bin7_01214	B17bin6_00070	B21bin8_00502	B28bin2_00028	B39bin8_00502	B42bin5_01186	GCA0004636651_01020	GCA0004644951_00229	GCA0017007552_00582	GCA0183668051_01201	GCA0302952851_01605	GCA0308263651_00471	GCA0324749951_00221	GCA0325102251_00928	GCA0325105251_00951	GCA0325803351_00327	GCA9001869751_00219	GCA9439129551_01055
pfp		Pyrophosphate--fructose 6-phosphate 1-phosphotransferase	30	30	1	260	2957				317	1229	1176	A11bin2_00130	A13bin6_00728	A14bin3_00024	A15bin2_00877	A30bin4_00107	A31bin5_00266	A42bin12_00099	A45bin4_00744	A49bin7_00326	B01bin4_00137	B08bin5_00271	B10bin10_01245	B11bin7_00279	B17bin6_00714	B21bin8_01275	B28bin2_01627	B39bin8_00098	B42bin5_00675	GCA0004636651_00244	GCA0004644951_00787	GCA0017007552_00874	GCA0183668051_00272	GCA0302952851_00800	GCA0308263651_00656	GCA0324749951_00597	GCA0325102251_00957	GCA0325105251_00598	GCA0325803351_00620	GCA9001869751_01260	GCA9439129551_01254
group_1625		putative protein	30	30	1	260	2961				281	479	471	A11bin2_00133	A13bin6_00731	A14bin3_00027	A15bin2_00880	A30bin4_01813	A31bin5_00269	A42bin12_00102	A45bin4_00747	A49bin7_00323	B01bin4_00141	B08bin5_00268	B10bin10_01242	B11bin7_00276	B17bin6_00787	B21bin8_00370	B28bin2_01729	B39bin8_00101	B42bin5_00672	GCA0004636651_00241	GCA0004644951_00784	GCA0017007552_00877	GCA0183668051_00275	GCA0302952851_00797	GCA0308263651_00659	GCA0324749951_00594	GCA0325102251_00960	GCA0325105251_00595	GCA0325803351_00623	GCA9001869751_01257	GCA9439129551_01251
whiB1		Transcriptional regulator WhiB1	30	30	1	260	2683				251	257	255	A11bin2_00188	A13bin6_00420	A14bin3_00802	A15bin2_00565	A30bin4_00277	A31bin5_01888	A42bin12_01253	A45bin4_01339	A49bin7_00420	B01bin4_01008	B08bin5_01124	B10bin10_00537	B11bin7_00720	B17bin6_00879	B21bin8_00556	B28bin2_01726	B39bin8_01154	B42bin5_01771	GCA0004636651_00393	GCA0004644951_01187	GCA0017007552_01715	GCA0183668051_01121	GCA0302952851_00948	GCA0308263651_00534	GCA0324749951_01017	GCA0325102251_01231	GCA0325105251_00744	GCA0325803351_00990	GCA9001869751_01408	GCA9439129551_00385
group_1632		hypothetical protein	30	30	1	260	2685				197	227	225	A11bin2_00189	A13bin6_00421	A14bin3_00803	A15bin2_00566	A30bin4_00276	A31bin5_01889	A42bin12_01252	A45bin4_01340	A49bin7_00421	B01bin4_01009	B08bin5_01125	B10bin10_00538	B11bin7_00719	B17bin6_00880	B21bin8_00555	B28bin2_01725	B39bin8_01153	B42bin5_01770	GCA0004636651_00392	GCA0004644951_01188	GCA0017007552_01714	GCA0183668051_01120	GCA0302952851_00947	GCA0308263651_00535	GCA0324749951_01016	GCA0325102251_01230	GCA0325105251_00743	GCA0325803351_00991	GCA9001869751_01407	GCA9439129551_00384
group_1634		Ferredoxin	30	30	1	260	1949				320	320	320	A11bin2_00208	A13bin6_01149	A14bin3_00868	A15bin2_00187	A30bin4_01083	A31bin5_02060	A42bin12_01447	A45bin4_00756	A49bin7_00838	B01bin4_00488	B08bin5_00345	B10bin10_01495	B11bin7_01750	B17bin6_01591	B21bin8_00599	B28bin2_01406	B39bin8_01538	B42bin5_01593	GCA0004636651_01458	GCA0004644951_01398	GCA0017007552_01191	GCA0183668051_00986	GCA0302952851_00475	GCA0308263651_01228	GCA0324749951_01476	GCA0325102251_00863	GCA0325105251_01530	GCA0325803351_01306	GCA9001869751_00926	GCA9439129551_00059
dapE_3		Putative succinyl-diaminopimelate desuccinylase DapE	30	30	1	260	1955				647	1136	1119	A11bin2_00212	A13bin6_01145	A14bin3_00872	A15bin2_00183	A30bin4_01079	A31bin5_01958	A42bin12_01451	A45bin4_01722	A49bin7_01897	B01bin4_00484	B08bin5_00341	B10bin10_01491	B11bin7_01421	B17bin6_01321	B21bin8_01216	B28bin2_01307	B39bin8_01534	B42bin5_01707	GCA0004636651_01453	GCA0004644951_01402	GCA0017007552_01195	GCA0183668051_00990	GCA0302952851_00479	GCA0308263651_01232	GCA0324749951_01480	GCA0325102251_00867	GCA0325105251_01534	GCA0325803351_01302	GCA9001869751_00930	GCA9439129551_00063
dapA		4-hydroxy-tetrahydrodipicolinate synthase	30	30	1	260	1964				605	914	874	A11bin2_00218	A13bin6_01139	A14bin3_00878	A15bin2_00177	A30bin4_01209	A31bin5_00157	A42bin12_01457	A45bin4_01419	A49bin7_01527	B01bin4_00478	B08bin5_00891	B10bin10_01485	B11bin7_01314	B17bin6_01279	B21bin8_00806	B28bin2_01826	B39bin8_01528	B42bin5_01701	GCA0004636651_01447	GCA0004644951_01408	GCA0017007552_01201	GCA0183668051_00094	GCA0302952851_00485	GCA0308263651_01238	GCA0324749951_01486	GCA0325102251_00873	GCA0325105251_01540	GCA0325803351_01296	GCA9001869751_00936	GCA9439129551_00069
nuoB		NADH-quinone oxidoreductase subunit B	30	30	1	260	4486				317	557	546	A11bin2_00341	A13bin6_01194	A14bin3_00374	A15bin2_00402	A30bin4_01666	A31bin5_01743	A42bin12_00622	A45bin4_00813	A49bin7_00069	B01bin4_00601	B08bin5_00812	B10bin10_00172	B11bin7_00715	B17bin6_00277	B21bin8_00539	B28bin2_00831	B39bin8_00609	B42bin5_00524	GCA0004636651_01139	GCA0004644951_00112	GCA0017007552_00687	GCA0183668051_00564	GCA0302952851_01502	GCA0308263651_01590	GCA0324749951_01360	GCA0325102251_00773	GCA0325105251_01065	GCA0325803351_01209	GCA9001869751_00109	GCA9439129551_01697
group_1651		hypothetical protein	30	30	1	260	1292				380	410	395	A11bin2_00395	A13bin6_01399	A14bin3_00212	A15bin2_01093	A30bin4_00503	A31bin5_00650	A42bin12_01077	A45bin4_00918	A49bin7_01215	B01bin4_00018	B08bin5_01377	B10bin10_01284	B11bin7_01517	B17bin6_00591	B21bin8_00772	B28bin2_01355	B39bin8_01466	B42bin5_00768	GCA0004636651_00869	GCA0004644951_01670	GCA0017007552_01611	GCA0183668051_01827	GCA0302952851_00239	GCA0308263651_00351	GCA0324749951_01618	GCA0325102251_01758	GCA0325105251_00043	GCA0325803351_00098	GCA9001869751_00670	GCA9439129551_01758
group_1653		Long-chain-fatty-acid--CoA ligase FadD15	30	30	1	260	3887				116	1853	1769	A11bin2_00415	A13bin6_00355	A14bin3_00589	A15bin2_00773	A30bin4_01463	A31bin5_00933	A42bin12_00750	A45bin4_01260	A49bin7_00205	B01bin4_01495	B08bin5_00105	B10bin10_00746	B11bin7_01590	B17bin6_00682	B21bin8_00724	B28bin2_01436	B39bin8_00723	B42bin5_00920	GCA0004636651_01551	GCA0004644951_00893	GCA0017007552_00179	GCA0183668051_00212	GCA0302952851_01147	GCA0308263651_00136	GCA0324749951_00704	GCA0325102251_01385	GCA0325105251_01369	GCA0325803351_01376	GCA9001869751_01625	GCA9439129551_01388
nadK		NAD kinase	30	30	1	260	2521				308	899	868	A11bin2_00466	A13bin6_01087	A14bin3_01761	A15bin2_00744	A30bin4_01125	A31bin5_00198	A42bin12_01352	A45bin4_00803	A49bin7_00547	B01bin4_01405	B08bin5_00448	B10bin10_00430	B11bin7_00474	B17bin6_00443	B21bin8_00931	B28bin2_01371	B39bin8_01253	B42bin5_00091	GCA0004636651_00490	GCA0004644951_01711	GCA0017007552_01019	GCA0183668051_01634	GCA0302952851_01044	GCA0308263651_00365	GCA0324749951_01115	GCA0325102251_01039	GCA0325105251_00844	GCA0325803351_00894	GCA9001869751_01504	GCA9439129551_00483
mraY		Phospho-N-acetylmuramoyl-pentapeptide-transferase	30	30	1	260	4164				419	1085	1043	A11bin2_00495	A13bin6_00582	A14bin3_01190	A15bin2_00785	A30bin4_01236	A31bin5_00749	A42bin12_00892	A45bin4_00857	A49bin7_00233	B01bin4_01532	B08bin5_00423	B10bin10_00627	B11bin7_00241	B17bin6_00465	B21bin8_00192	B28bin2_00086	B39bin8_00865	B42bin5_00346	GCA0004636651_01258	GCA0004644951_01038	GCA0017007552_01816	GCA0183668051_00745	GCA0302952851_01294	GCA0308263651_01416	GCA0324749951_00826	GCA0325102251_00075	GCA0325105251_01203	GCA0325803351_00829	GCA9001869751_01769	GCA9439129551_00712
bsaA		Glutathione peroxidase BsaA	30	30	1	260	2995				269	542	532	A11bin2_00513	A13bin6_00757	A14bin3_00054	A15bin2_00052	A30bin4_00763	A31bin5_00466	A42bin12_00128	A45bin4_01324	A49bin7_00634	B01bin4_00167	B08bin5_00444	B10bin10_01216	B11bin7_01788	B17bin6_00215	B21bin8_00090	B28bin2_01566	B39bin8_00127	B42bin5_00646	GCA0004636651_00223	GCA0004644951_00759	GCA0017007552_00902	GCA0183668051_01581	GCA0302952851_00771	GCA0308263651_00685	GCA0324749951_00567	GCA0325102251_00981	GCA0325105251_00570	GCA0325803351_00649	GCA9001869751_01232	GCA9439129551_01229
proC		Pyrroline-5-carboxylate reductase	30	30	1	260	4621				353	812	796	A11bin2_00595	A13bin6_00044	A14bin3_01667	A15bin2_00010	A30bin4_00653	A31bin5_01569	A42bin12_00545	A45bin4_01428	A49bin7_00261	B01bin4_01040	B08bin5_00220	B10bin10_00097	B11bin7_00407	B17bin6_01126	B21bin8_00146	B28bin2_00359	B39bin8_00532	B42bin5_01144	GCA0004636651_01057	GCA0004644951_00194	GCA0017007552_00611	GCA0183668051_01685	GCA0302952851_01577	GCA0308263651_00053	GCA0324749951_00252	GCA0325102251_00334	GCA0325105251_00987	GCA0325803351_00299	GCA9001869751_00190	GCA9439129551_01026
lysS1		Lysine--tRNA ligase 1	30	30	1	260	1496				101	1487	1397	A11bin2_00623	A13bin6_00226	A14bin3_00543	A15bin2_01218	A30bin4_00791	A31bin5_01683	A42bin12_00978	A45bin4_00572	A49bin7_00341	B01bin4_01751	B08bin5_00166	B10bin10_01048	B11bin7_00934	B17bin6_01154	B21bin8_00346	B28bin2_01544	B39bin8_01123	B42bin5_01101	GCA0004636651_00765	GCA0004644951_01325	GCA0017007552_01310	GCA0183668051_01529	GCA0302952851_00137	GCA0308263651_00112	GCA0324749951_01212	GCA0325102251_00287	GCA0325105251_00140	GCA0325803351_00200	GCA9001869751_00575	GCA9439129551_00927
group_1687		hypothetical protein	30	30	1	260	1578				224	380	362	A11bin2_00641	A13bin6_00248	A14bin3_01603	A15bin2_00305	A30bin4_01087	A31bin5_00017	A42bin12_00956	A45bin4_00888	A49bin7_00885	B01bin4_00907	B08bin5_00261	B10bin10_01070	B11bin7_00324	B17bin6_00234	B21bin8_01654	B28bin2_00186	B39bin8_01145	B42bin5_01355	GCA0004636651_00743	GCA0004644951_01348	GCA0017007552_01561	GCA0183668051_00676	GCA0302952851_00112	GCA0308263651_00582	GCA0324749951_01253	GCA0325102251_00639	GCA0325105251_00162	GCA0325803351_00222	GCA9001869751_00539	GCA9439129551_00905
group_1691		hypothetical protein	30	30	1	260	4063				230	230	230	A11bin2_00672	A13bin6_00510	A14bin3_00723	A15bin2_00441	A30bin4_01762	A31bin5_00889	A42bin12_00828	A45bin4_01200	A49bin7_00244	B01bin4_01128	B08bin5_01741	B10bin10_00692	B11bin7_00754	B17bin6_01007	B21bin8_01478	B28bin2_00700	B39bin8_00801	B42bin5_00998	GCA0004636651_01327	GCA0004644951_00973	GCA0017007552_00259	GCA0183668051_00375	GCA0302952851_01227	GCA0308263651_00219	GCA0324749951_00762	GCA0325102251_01892	GCA0325105251_01135	GCA0325803351_00762	GCA9001869751_01705	GCA9439129551_00781
cysG_4		Siroheme synthase	30	30	1	260	1150				1160	1274	1270	A11bin2_00706	A13bin6_00844	A14bin3_01043	A15bin2_01479	A30bin4_01891	A31bin5_01018	A42bin12_01524	A45bin4_00369	A49bin7_00861	B01bin4_00436	B08bin5_00686	B10bin10_00915	B11bin7_00856	B17bin6_00254	B21bin8_01771	B28bin2_01035	B39bin8_01575	B42bin5_01575	GCA0004636651_01699	GCA0004644951_01780	GCA0017007552_01068	GCA0183668051_00098	GCA0302952851_00312	GCA0308263651_00280	GCA0324749951_01548	GCA0325102251_01794	GCA0325105251_01715	GCA0325803351_00025	GCA9001869751_00753	GCA9439129551_01447
wbpA		UDP-N-acetyl-D-glucosamine 6-dehydrogenase	30	30	1	260	1621				674	1301	1266	A11bin2_00771	A13bin6_01225	A14bin3_00439	A15bin2_01338	A30bin4_00887	A31bin5_01785	A42bin12_01137	A45bin4_01016	A49bin7_00368	B01bin4_01035	B08bin5_00950	B10bin10_01385	B11bin7_01177	B17bin6_00365	B21bin8_00670	B28bin2_00865	B39bin8_00943	B42bin5_00416	GCA0004636651_00719	GCA0004644951_00532	GCA0017007552_01538	GCA0183668051_01045	GCA0302952851_00091	GCA0308263651_01638	GCA0324749951_01277	GCA0325102251_00895	GCA0325105251_00186	GCA0325803351_00243	GCA9001869751_00516	GCA9439129551_00881
glnQ_1		Glutamine transport ATP-binding protein GlnQ	30	30	1	260	1622				767	767	767	A11bin2_00772	A13bin6_01226	A14bin3_00440	A15bin2_01339	A30bin4_00888	A31bin5_01980	A42bin12_01138	A45bin4_01017	A49bin7_00369	B01bin4_01034	B08bin5_00951	B10bin10_01384	B11bin7_01178	B17bin6_00366	B21bin8_00671	B28bin2_00556	B39bin8_00944	B42bin5_00417	GCA0004636651_00718	GCA0004644951_00531	GCA0017007552_01537	GCA0183668051_01046	GCA0302952851_00090	GCA0308263651_01639	GCA0324749951_01278	GCA0325102251_00894	GCA0325105251_00187	GCA0325803351_00244	GCA9001869751_00515	GCA9439129551_00880
gyrB_1		DNA gyrase subunit B	30	30	1	260	3010				2009	2300	2033	A11bin2_00814	A13bin6_00768	A14bin3_00065	A15bin2_00041	A30bin4_01377	A31bin5_01665	A42bin12_00140	A45bin4_01601	A49bin7_00493	B01bin4_00178	B08bin5_00960	B10bin10_01205	B11bin7_01255	B17bin6_00547	B21bin8_00078	B28bin2_01045	B39bin8_00139	B42bin5_01669	GCA0004636651_00211	GCA0004644951_00747	GCA0017007552_00913	GCA0183668051_01267	GCA0302952851_00760	GCA0308263651_00696	GCA0324749951_00556	GCA0325102251_00907	GCA0325105251_00559	GCA0325803351_00660	GCA9001869751_01221	GCA9439129551_01218
apt		Adenine phosphoribosyltransferase	30	30	1	260	2801				359	536	530	A11bin2_00857	A13bin6_00691	A14bin3_01547	A15bin2_00537	A30bin4_00065	A31bin5_00795	A42bin12_00023	A45bin4_01092	A49bin7_01436	B01bin4_01235	B08bin5_00664	B10bin10_01150	B11bin7_00789	B17bin6_00348	B21bin8_00647	B28bin2_00104	B39bin8_00022	B42bin5_00831	GCA0004636651_00318	GCA0004644951_01260	GCA0017007552_01655	GCA0183668051_01900	GCA0302952851_00874	GCA0308263651_00814	GCA0324749951_00944	GCA0325102251_00697	GCA0325105251_00670	GCA0325803351_00545	GCA9001869751_01334	GCA9439129551_00310
metK		S-adenosylmethionine synthase	30	30	1	260	2852				797	1259	1184	A11bin2_00867	A13bin6_00664	A14bin3_01369	A15bin2_01382	A30bin4_00188	A31bin5_00368	A42bin12_00050	A45bin4_00609	A49bin7_00697	B01bin4_01163	B08bin5_00761	B10bin10_01123	B11bin7_00375	B17bin6_01261	B21bin8_00638	B28bin2_01317	B39bin8_00049	B42bin5_01161	GCA0004636651_00291	GCA0004644951_00833	GCA0017007552_01160	GCA0183668051_00941	GCA0302952851_00847	GCA0308263651_00841	GCA0324749951_00917	GCA0325102251_01895	GCA0325105251_00643	GCA0325803351_00572	GCA9001869751_01307	GCA9439129551_00283
rpoZ		DNA-directed RNA polymerase subunit omega	30	30	1	260	2850				383	395	391	A11bin2_00869	A13bin6_00666	A14bin3_01371	A15bin2_00472	A30bin4_00186	A31bin5_00366	A42bin12_00048	A45bin4_00611	A49bin7_00695	B01bin4_01161	B08bin5_00759	B10bin10_01125	B11bin7_00377	B17bin6_01259	B21bin8_00640	B28bin2_01315	B39bin8_00047	B42bin5_01159	GCA0004636651_00293	GCA0004644951_00835	GCA0017007552_01162	GCA0183668051_00939	GCA0302952851_00849	GCA0308263651_00839	GCA0324749951_00919	GCA0325102251_01914	GCA0325105251_00645	GCA0325803351_00570	GCA9001869751_01309	GCA9439129551_00285
gmk		Guanylate kinase	30	30	1	260	2849				545	611	597	A11bin2_00870	A13bin6_00667	A14bin3_01372	A15bin2_00473	A30bin4_00185	A31bin5_00365	A42bin12_00047	A45bin4_00612	A49bin7_00694	B01bin4_01160	B08bin5_00758	B10bin10_01126	B11bin7_00378	B17bin6_01258	B21bin8_00641	B28bin2_01314	B39bin8_00046	B42bin5_01158	GCA0004636651_00294	GCA0004644951_00836	GCA0017007552_01163	GCA0183668051_00938	GCA0302952851_00850	GCA0308263651_00838	GCA0324749951_00920	GCA0325102251_01915	GCA0325105251_00646	GCA0325803351_00569	GCA9001869751_01310	GCA9439129551_00286
aviRb		23S rRNA (uridine(2479)-2'-O)-methyltransferase	30	30	1	260	3722				251	833	792	A11bin2_00884	A13bin6_01785	A14bin3_01731	A15bin2_01198	A30bin4_00842	A31bin5_00683	A42bin12_01668	A45bin4_00629	A49bin7_01904	B01bin4_01301	B08bin5_01051	B10bin10_00855	B11bin7_01367	B17bin6_00813	B21bin8_00457	B28bin2_01520	B39bin8_01418	B42bin5_00334	GCA0004636651_01659	GCA0004644951_01622	GCA0017007552_01150	GCA0183668051_01538	GCA0302952851_01061	GCA0308263651_01082	GCA0324749951_00618	GCA0325102251_01006	GCA0325105251_01266	GCA0325803351_01532	GCA9001869751_01520	GCA9439129551_01301
sgrR		HTH-type transcriptional regulator SgrR	30	30	1	260	2666				188	1526	1315	A11bin2_00175	A13bin6_00407	A14bin3_00262	A15bin2_01305	A30bin4_01816	A31bin5_01383	A42bin12_01266	A45bin4_00644	A49bin7_01649	B01bin4_00995	B08bin5_01635	B10bin10_00524	B11bin7_01820	B17bin6_01597	B21bin8_02012	B28bin2_01609	B39bin8_01167	B42bin5_00005	GCA0004636651_00406	GCA0004644951_01174	GCA0017007552_01728	GCA0183668051_01602	GCA0302952851_00961	GCA0308263651_00521	GCA0324749951_01030	GCA0325102251_00472	GCA0325105251_00757	GCA0325803351_00977	GCA9001869751_01421	GCA9439129551_00398
fabD		Malonyl CoA-acyl carrier protein transacylase	30	30	1	260	3091				257	941	918	A11bin2_00914	A13bin6_00996	A14bin3_00114	A15bin2_00794	A30bin4_01603	A31bin5_00838	A42bin12_00190	A45bin4_00789	A49bin7_00991	B01bin4_00841	B08bin5_00039	B10bin10_00257	B11bin7_01529	B17bin6_01488	B21bin8_00921	B28bin2_00991	B39bin8_00188	B42bin5_00133	GCA0004636651_00155	GCA0004644951_00694	GCA0017007552_00515	GCA0183668051_00031	GCA0302952851_00708	GCA0308263651_00746	GCA0324749951_00508	GCA0325102251_00829	GCA0325105251_00508	GCA0325803351_00712	GCA9001869751_01170	GCA9439129551_01165
fabH		3-oxoacyl-[acyl-carrier-protein] synthase 3	30	30	1	260	3092				341	1004	978	A11bin2_00915	A13bin6_00995	A14bin3_00115	A15bin2_00795	A30bin4_01602	A31bin5_00839	A42bin12_00191	A45bin4_00788	A49bin7_00992	B01bin4_00840	B08bin5_00040	B10bin10_00258	B11bin7_01777	B17bin6_01489	B21bin8_00920	B28bin2_00992	B39bin8_00189	B42bin5_00132	GCA0004636651_00154	GCA0004644951_00693	GCA0017007552_00514	GCA0183668051_00030	GCA0302952851_00707	GCA0308263651_00783	GCA0324749951_00507	GCA0325102251_00830	GCA0325105251_00507	GCA0325803351_00713	GCA9001869751_01169	GCA9439129551_01164
fabF		3-oxoacyl-[acyl-carrier-protein] synthase 2	30	30	1	260	3094				404	1274	1228	A11bin2_00917	A13bin6_00993	A14bin3_00117	A15bin2_00797	A30bin4_01600	A31bin5_00841	A42bin12_00193	A45bin4_00786	A49bin7_01950	B01bin4_00838	B08bin5_00042	B10bin10_00260	B11bin7_01779	B17bin6_01712	B21bin8_00918	B28bin2_00994	B39bin8_00191	B42bin5_00130	GCA0004636651_00152	GCA0004644951_00691	GCA0017007552_00512	GCA0183668051_00028	GCA0302952851_00705	GCA0308263651_00781	GCA0324749951_00505	GCA0325102251_00832	GCA0325105251_00505	GCA0325803351_00715	GCA9001869751_01167	GCA9439129551_01162
opuAB		Glycine betaine transport system permease protein OpuAB	30	30	1	260	3805				191	866	843	A11bin2_00982	A13bin6_00299	A14bin3_01018	A15bin2_01453	A30bin4_00517	A31bin5_01462	A42bin12_01835	A45bin4_01789	A49bin7_00756	B01bin4_01796	B08bin5_00352	B10bin10_00802	B11bin7_01129	B17bin6_01041	B21bin8_01053	B28bin2_00959	B39bin8_01364	B42bin5_00279	GCA0004636651_01605	GCA0004644951_00863	GCA0017007552_00280	GCA0183668051_00166	GCA0302952851_01113	GCA0308263651_01029	GCA0324749951_00670	GCA0325102251_01344	GCA0325105251_01317	GCA0325803351_01410	GCA9001869751_01573	GCA9439129551_01353
uppS		Trans,polycis-polyprenyl diphosphate synthase ((2Z,6E)-farnesyl diphosphate specific)	30	30	1	260	3422				374	818	783	A11bin2_01035	A13bin6_00929	A14bin3_01379	A15bin2_01233	A30bin4_01009	A31bin5_00135	A42bin12_00295	A45bin4_01278	A49bin7_01415	B01bin4_01065	B08bin5_00384	B10bin10_00353	B11bin7_00288	B17bin6_00291	B21bin8_01864	B28bin2_00663	B39bin8_00293	B42bin5_00216	GCA0004636651_00029	GCA0004644951_00568	GCA0017007552_00019	GCA0183668051_00621	GCA0302952851_00596	GCA0308263651_00929	GCA0324749951_00354	GCA0325102251_00609	GCA0325105251_00411	GCA0325803351_01118	GCA9001869751_01043	GCA9439129551_00199
group_1739		hypothetical protein	30	30	1	260	4597				434	434	434	A11bin2_01081	A13bin6_00024	A14bin3_01541	A15bin2_00030	A30bin4_00828	A31bin5_00097	A42bin12_00565	A45bin4_00241	A49bin7_00929	B01bin4_01277	B08bin5_01204	B10bin10_00117	B11bin7_01483	B17bin6_00167	B21bin8_00962	B28bin2_01410	B39bin8_00552	B42bin5_01124	GCA0004636651_01078	GCA0004644951_00174	GCA0017007552_00631	GCA0183668051_00851	GCA0302952851_01557	GCA0308263651_01090	GCA0324749951_00273	GCA0325102251_00354	GCA0325105251_01007	GCA0325803351_00279	GCA9001869751_00170	GCA9439129551_01006
group_1740		hypothetical protein	30	30	1	260	4600				236	1421	1350	A11bin2_01084	A13bin6_00027	A14bin3_01825	A15bin2_00027	A30bin4_00831	A31bin5_00094	A42bin12_00562	A45bin4_00244	A49bin7_01360	B01bin4_01281	B08bin5_01269	B10bin10_00114	B11bin7_01683	B17bin6_01345	B21bin8_00959	B28bin2_01322	B39bin8_00549	B42bin5_01127	GCA0004636651_01075	GCA0004644951_00177	GCA0017007552_00628	GCA0183668051_00479	GCA0302952851_01560	GCA0308263651_00036	GCA0324749951_00269	GCA0325102251_00351	GCA0325105251_01004	GCA0325803351_00282	GCA9001869751_00173	GCA9439129551_01009
purL		Phosphoribosylformylglycinamidine synthase subunit PurL	30	30	1	260	4558				1271	2255	2201	A11bin2_01103	A13bin6_00008	A14bin3_01525	A15bin2_01028	A30bin4_00361	A31bin5_00288	A42bin12_00586	A45bin4_00702	A49bin7_01293	B01bin4_00371	B08bin5_01097	B10bin10_00133	B11bin7_00505	B17bin6_00651	B21bin8_00738	B28bin2_01417	B39bin8_00573	B42bin5_01284	GCA0004636651_01092	GCA0004644951_00155	GCA0017007552_00645	GCA0183668051_00843	GCA0302952851_01541	GCA0308263651_01137	GCA0324749951_01323	GCA0325102251_01534	GCA0325105251_01022	GCA0325803351_01249	GCA9001869751_00151	GCA9439129551_01805
purM		Phosphoribosylformylglycinamidine cyclo-ligase	30	30	1	260	4530				164	1067	1036	A11bin2_01140	A13bin6_01163	A14bin3_01779	A15bin2_00290	A30bin4_01275	A31bin5_00296	A42bin12_00591	A45bin4_01804	A49bin7_00722	B01bin4_00376	B08bin5_00578	B10bin10_00141	B11bin7_00337	B17bin6_01536	B21bin8_01398	B28bin2_01132	B39bin8_00578	B42bin5_01647	GCA0004636651_01098	GCA0004644951_00150	GCA0017007552_00650	GCA0183668051_00838	GCA0302952851_01533	GCA0308263651_01118	GCA0324749951_01329	GCA0325102251_01901	GCA0325105251_01027	GCA0325803351_01241	GCA9001869751_00146	GCA9439129551_01810
yeeD		Putative sulfur carrier protein YeeD	30	30	1	260	5129				227	227	227	A11bin2_01151	A13bin6_01880	A14bin3_01100	A15bin2_00899	A30bin4_00565	A31bin5_01733	A42bin12_01230	A45bin4_00068	A49bin7_00131	B01bin4_00398	B08bin5_00590	B10bin10_01552	B11bin7_01927	B17bin6_00024	B21bin8_01424	B28bin2_01636	B39bin8_01037	B42bin5_00572	GCA0004636651_00622	GCA0004644951_00442	GCA0017007552_01455	GCA0183668051_00543	GCA0302952851_00014	GCA0308263651_01000	GCA0324749951_00004	GCA0325102251_00788	GCA0325105251_00276	GCA0325803351_01437	GCA9001869751_00432	GCA9439129551_00605
ruvB		Holliday junction ATP-dependent DNA helicase RuvB	30	30	1	260	2793				257	1016	971	A11bin2_01207	A13bin6_00695	A14bin3_01551	A15bin2_01101	A30bin4_00061	A31bin5_00791	A42bin12_00019	A45bin4_01096	A49bin7_01585	B01bin4_01239	B08bin5_00848	B10bin10_01154	B11bin7_00793	B17bin6_00344	B21bin8_00651	B28bin2_00108	B39bin8_00018	B42bin5_00827	GCA0004636651_00322	GCA0004644951_01256	GCA0017007552_01651	GCA0183668051_01896	GCA0302952851_00878	GCA0308263651_00810	GCA0324749951_00948	GCA0325102251_00693	GCA0325105251_00674	GCA0325803351_00541	GCA9001869751_01338	GCA9439129551_00314
group_1756		hypothetical protein	30	30	1	260	4629				710	713	712	A11bin2_01218	A13bin6_00051	A14bin3_01313	A15bin2_00003	A30bin4_00660	A31bin5_00818	A42bin12_00538	A45bin4_01154	A49bin7_00268	B01bin4_01047	B08bin5_00543	B10bin10_00090	B11bin7_00400	B17bin6_01848	B21bin8_00139	B28bin2_00540	B39bin8_00525	B42bin5_01151	GCA0004636651_01049	GCA0004644951_00201	GCA0017007552_00604	GCA0183668051_00428	GCA0302952851_01584	GCA0308263651_00060	GCA0324749951_00245	GCA0325102251_00327	GCA0325105251_00980	GCA0325803351_00306	GCA9001869751_00197	GCA9439129551_01033
rnc		Ribonuclease 3	30	30	1	260	3767				317	734	720	A11bin2_01224	A13bin6_00280	A14bin3_00996	A15bin2_00430	A30bin4_01021	A31bin5_00707	A42bin12_01633	A45bin4_01907	A49bin7_00158	B01bin4_00862	B08bin5_00394	B10bin10_00821	B11bin7_00223	B17bin6_01145	B21bin8_01239	B28bin2_00932	B39bin8_01383	B42bin5_00299	GCA0004636651_01626	GCA0004644951_01655	GCA0017007552_01116	GCA0183668051_01928	GCA0302952851_01095	GCA0308263651_01049	GCA0324749951_00652	GCA0325102251_01680	GCA0325105251_01299	GCA0325803351_01566	GCA9001869751_01554	GCA9439129551_01334
glnA_1		Glutamine synthetase	30	30	1	260	1994				893	1334	1311	A11bin2_01236	A13bin6_01123	A14bin3_00895	A15bin2_00202	A30bin4_00258	A31bin5_00172	A42bin12_01472	A45bin4_00820	A49bin7_00290	B01bin4_00465	B08bin5_00796	B10bin10_01469	B11bin7_00259	B17bin6_00052	B21bin8_00593	B28bin2_00572	B39bin8_01513	B42bin5_01220	GCA0004636651_01431	GCA0004644951_01423	GCA0017007552_01216	GCA0183668051_01411	GCA0302952851_00501	GCA0308263651_01253	GCA0324749951_01500	GCA0325102251_00591	GCA0325105251_01555	GCA0325803351_01280	GCA9001869751_00951	GCA9439129551_00087
rpsF		30S ribosomal protein S6	30	30	1	260	4948				290	290	290	A11bin2_01265	A13bin6_01287	A14bin3_01503	A15bin2_00246	A30bin4_01438	A31bin5_01116	A42bin12_01374	A45bin4_01391	A49bin7_00274	B01bin4_00219	B08bin5_01639	B10bin10_01585	B11bin7_00688	B17bin6_01452	B21bin8_00321	B28bin2_00284	B39bin8_01286	B42bin5_00898	GCA0004636651_00520	GCA0004644951_00357	GCA0017007552_01371	GCA0183668051_00668	GCA0302952851_01793	GCA0308263651_01755	GCA0324749951_00094	GCA0325102251_00411	GCA0325105251_00361	GCA0325803351_00465	GCA9001869751_00347	GCA9439129551_00512
group_1762		putative protein	30	30	1	260	4942				773	794	782	A11bin2_01269	A13bin6_01283	A14bin3_01499	A15bin2_00242	A30bin4_01434	A31bin5_01120	A42bin12_01370	A45bin4_01395	A49bin7_00278	B01bin4_00224	B08bin5_01494	B10bin10_01581	B11bin7_01724	B17bin6_01197	B21bin8_00317	B28bin2_00280	B39bin8_01282	B42bin5_00894	GCA0004636651_00517	GCA0004644951_00352	GCA0017007552_01366	GCA0183668051_01145	GCA0302952851_01789	GCA0308263651_01751	GCA0324749951_00099	GCA0325102251_00416	GCA0325105251_00365	GCA0325803351_00461	GCA9001869751_00342	GCA9439129551_00507
degP		hypothetical protein	30	30	1	260	5064				1019	1151	1115	A11bin2_01271	A13bin6_01653	A14bin3_01432	A15bin2_00417	A30bin4_00113	A31bin5_00445	A42bin12_01431	A45bin4_00925	A49bin7_00077	B01bin4_00791	B08bin5_00508	B10bin10_01437	B11bin7_00120	B17bin6_01308	B21bin8_00564	B28bin2_00061	B39bin8_01343	B42bin5_01394	GCA0004636651_00587	GCA0004644951_00417	GCA0017007552_01430	GCA0183668051_01209	GCA0302952851_01848	GCA0308263651_00971	GCA0324749951_00039	GCA0325102251_01564	GCA0325105251_00303	GCA0325803351_00520	GCA9001869751_00407	GCA9439129551_00572
deoR		Deoxyribonucleoside regulator	30	30	1	260	5063				233	947	908	A11bin2_01272	A13bin6_01652	A14bin3_01431	A15bin2_00416	A30bin4_00114	A31bin5_00444	A42bin12_01430	A45bin4_00924	A49bin7_00078	B01bin4_00790	B08bin5_00507	B10bin10_01436	B11bin7_00119	B17bin6_01307	B21bin8_00565	B28bin2_00060	B39bin8_01342	B42bin5_01395	GCA0004636651_00586	GCA0004644951_00416	GCA0017007552_01429	GCA0183668051_01208	GCA0302952851_01847	GCA0308263651_00970	GCA0324749951_00040	GCA0325102251_01565	GCA0325105251_00304	GCA0325803351_00519	GCA9001869751_00406	GCA9439129551_00571
group_177		hypothetical protein	30	30	1	260	1305				275	1175	1128	A11bin2_00385	A13bin6_01389	A14bin3_00202	A15bin2_01251	A30bin4_00513	A31bin5_01723	A42bin12_01067	A45bin4_01511	A49bin7_01743	B01bin4_00028	B08bin5_00865	B10bin10_01294	B11bin7_01504	B17bin6_00307	B21bin8_01143	B28bin2_00218	B39bin8_01476	B42bin5_01060	GCA0004636651_00857	GCA0004644951_01680	GCA0017007552_01621	GCA0183668051_00965	GCA0302952851_00229	GCA0308263651_01690	GCA0324749951_01126	GCA0325102251_00560	GCA0325105251_00053	GCA0325803351_00108	GCA9001869751_00660	GCA9439129551_01747
nagB		Glucosamine-6-phosphate deaminase	30	30	1	260	1054				497	797	787	A11bin2_01310	A13bin6_01330	A14bin3_00779	A15bin2_01283	A30bin4_00140	A31bin5_00224	A42bin12_01565	A45bin4_00495	A49bin7_00039	B01bin4_00657	B08bin5_00838	B10bin10_00948	B11bin7_00424	B17bin6_00102	B21bin8_01170	B28bin2_00806	B39bin8_01616	B42bin5_00713	GCA0004636651_01735	GCA0004644951_01567	GCA0017007552_01338	GCA0183668051_01890	GCA0302952851_00347	GCA0308263651_01579	GCA0324749951_01702	GCA0325102251_00027	GCA0325105251_01405	GCA0325803351_01516	GCA9001869751_00812	GCA9439129551_01481
group_1772		putative protein	30	30	1	260	1050				854	866	865	A11bin2_01312	A13bin6_01332	A14bin3_00777	A15bin2_01281	A30bin4_00142	A31bin5_00222	A42bin12_01567	A45bin4_00497	A49bin7_00037	B01bin4_00659	B08bin5_00836	B10bin10_00950	B11bin7_00426	B17bin6_00104	B21bin8_01172	B28bin2_00804	B39bin8_01618	B42bin5_00715	GCA0004636651_01737	GCA0004644951_01565	GCA0017007552_01336	GCA0183668051_01888	GCA0302952851_00349	GCA0308263651_01577	GCA0324749951_01704	GCA0325102251_00025	GCA0325105251_01407	GCA0325803351_01514	GCA9001869751_00814	GCA9439129551_01483
purA		Adenylosuccinate synthetase	30	30	1	260	4594				848	1286	1263	A11bin2_01318	A13bin6_00022	A14bin3_01539	A15bin2_01451	A30bin4_00826	A31bin5_00099	A42bin12_00567	A45bin4_00239	A49bin7_00927	B01bin4_00354	B08bin5_00572	B10bin10_00119	B11bin7_00964	B17bin6_00169	B21bin8_00889	B28bin2_01412	B39bin8_00554	B42bin5_01264	GCA0004636651_01080	GCA0004644951_00172	GCA0017007552_00633	GCA0183668051_01288	GCA0302952851_01555	GCA0308263651_01151	GCA0324749951_00275	GCA0325102251_00357	GCA0325105251_01009	GCA0325803351_00277	GCA9001869751_00168	GCA9439129551_01004
pstS2		Phosphate-binding protein PstS2	30	30	1	260	4611				725	1142	1128	A11bin2_01329	A13bin6_00035	A14bin3_01658	A15bin2_00019	A30bin4_01862	A31bin5_00086	A42bin12_00554	A45bin4_00252	A49bin7_00252	B01bin4_01289	B08bin5_01120	B10bin10_00106	B11bin7_00693	B17bin6_00753	B21bin8_00182	B28bin2_00368	B39bin8_00541	B42bin5_01135	GCA0004636651_01067	GCA0004644951_00185	GCA0017007552_00620	GCA0183668051_01589	GCA0302952851_01568	GCA0308263651_00044	GCA0324749951_00261	GCA0325102251_00343	GCA0325105251_00996	GCA0325803351_00290	GCA9001869751_00181	GCA9439129551_01017
melD_2		Melibiose/raffinose/stachyose import permease protein MelD	30	30	1	260	4525				134	1031	879	A11bin2_01357	A13bin6_01167	A14bin3_01775	A15bin2_00286	A30bin4_01270	A31bin5_00301	A42bin12_00595	A45bin4_00454	A49bin7_00717	B01bin4_00380	B08bin5_00574	B10bin10_00145	B11bin7_00333	B17bin6_01435	B21bin8_01138	B28bin2_01128	B39bin8_00582	B42bin5_01643	GCA0004636651_01102	GCA0004644951_00146	GCA0017007552_00654	GCA0183668051_00880	GCA0302952851_01529	GCA0308263651_01114	GCA0324749951_01333	GCA0325102251_01871	GCA0325105251_01031	GCA0325803351_01236	GCA9001869751_00142	GCA9439129551_01814
pyk		Pyruvate kinase	30	30	1	260	4148				497	1364	1311	A11bin2_01364	A13bin6_00569	A14bin3_01177	A15bin2_00870	A30bin4_01475	A31bin5_01590	A42bin12_00879	A45bin4_00906	A49bin7_00591	B01bin4_01592	B08bin5_00209	B10bin10_00640	B11bin7_00254	B17bin6_01648	B21bin8_00964	B28bin2_01651	B39bin8_00852	B42bin5_00359	GCA0004636651_01271	GCA0004644951_01025	GCA0017007552_01803	GCA0183668051_00729	GCA0302952851_01281	GCA0308263651_01402	GCA0324749951_00813	GCA0325102251_00088	GCA0325105251_01190	GCA0325803351_00816	GCA9001869751_01756	GCA9439129551_00725
hutU		Urocanate hydratase	30	30	1	260	4777				185	2009	1628	A11bin2_00401	A13bin6_00141	A14bin3_00629	A15bin2_00912	A30bin4_01228	A31bin5_01798	A42bin12_00451	A45bin4_01436	A49bin7_01865	B01bin4_00068	B08bin5_00489	B10bin10_01618	B11bin7_01004	B17bin6_00895	B21bin8_01874	B28bin2_00015	B39bin8_00438	B42bin5_01065	GCA0004636651_00950	GCA0004644951_00292	GCA0017007552_01026	GCA0183668051_01165	GCA0302952851_01670	GCA0308263651_01284	GCA0324749951_00157	GCA0325102251_00242	GCA0325105251_00884	GCA0325803351_00393	GCA9001869751_00283	GCA9439129551_01118
group_1780		hypothetical protein	30	30	1	260	4711				191	314	309	A11bin2_01387	A13bin6_00098	A14bin3_00672	A15bin2_00462	A30bin4_01446	A31bin5_01172	A42bin12_00495	A45bin4_00018	A49bin7_00362	B01bin4_00114	B08bin5_01044	B10bin10_00044	B11bin7_00872	B17bin6_01726	B21bin8_00855	B28bin2_00046	B39bin8_00482	B42bin5_01385	GCA0004636651_00999	GCA0004644951_00249	GCA0017007552_00562	GCA0183668051_00654	GCA0302952851_01625	GCA0308263651_01332	GCA0324749951_00204	GCA0325102251_01600	GCA0325105251_00930	GCA0325803351_00347	GCA9001869751_00239	GCA9439129551_01077
murI		Glutamate racemase	30	30	1	260	4017				785	932	926	A11bin2_01428	A13bin6_00544	A14bin3_01576	A15bin2_01398	A30bin4_00414	A31bin5_00619	A42bin12_00797	A45bin4_00956	A49bin7_01329	B01bin4_00250	B08bin5_00737	B10bin10_01838	B11bin7_01185	B17bin6_01680	B21bin8_00134	B28bin2_01217	B39bin8_00770	B42bin5_01029	GCA0004636651_01358	GCA0004644951_00943	GCA0017007552_00229	GCA0183668051_01557	GCA0302952851_01196	GCA0308263651_00185	GCA0324749951_00734	GCA0325102251_01101	GCA0325105251_01105	GCA0325803351_00731	GCA9001869751_01675	GCA9439129551_00809
group_1786		Putative 2-hydroxyacid dehydrogenase	30	30	1	260	4984				965	965	965	A11bin2_01467	A13bin6_01578	A14bin3_01438	A15bin2_00685	A30bin4_01673	A31bin5_00998	A42bin12_01390	A45bin4_00130	A49bin7_01389	B01bin4_00203	B08bin5_01718	B10bin10_01398	B11bin7_00563	B17bin6_01315	B21bin8_01035	B28bin2_00419	B39bin8_01303	B42bin5_00914	GCA0004636651_00539	GCA0004644951_00375	GCA0017007552_01387	GCA0183668051_01726	GCA0302952851_01809	GCA0308263651_01770	GCA0324749951_00078	GCA0325102251_00321	GCA0325105251_00345	GCA0325803351_00481	GCA9001869751_00364	GCA9439129551_00530
phnT		Putative 2-aminoethylphosphonate import ATP-binding protein PhnT	30	30	1	260	2046				347	1070	1045	A11bin2_01480	A13bin6_00869	A14bin3_01302	A15bin2_01432	A30bin4_01326	A31bin5_01575	A42bin12_00392	A45bin4_00996	A49bin7_00666	B01bin4_01257	B08bin5_00239	B10bin10_00413	B11bin7_00585	B17bin6_01409	B21bin8_01109	B28bin2_01229	B39bin8_00390	B42bin5_00630	GCA0004636651_01394	GCA0004644951_01608	GCA0017007552_00331	GCA0183668051_01703	GCA0302952851_00537	GCA0308263651_00009	GCA0324749951_00292	GCA0325102251_01451	GCA0325105251_01871	GCA0325803351_01582	GCA9001869751_00987	GCA9439129551_00123
group_1788		hypothetical protein	30	30	1	260	2569				590	689	609	A11bin2_01486	A13bin6_01048	A14bin3_00317	A15bin2_00974	A30bin4_00674	A31bin5_00591	A42bin12_01313	A45bin4_00294	A49bin7_01167	B01bin4_01106	B08bin5_00140	B10bin10_00469	B11bin7_01918	B17bin6_00527	B21bin8_00449	B28bin2_00850	B39bin8_01214	B42bin5_00052	GCA0004636651_00452	GCA0004644951_01118	GCA0017007552_00152	GCA0183668051_01712	GCA0302952851_01005	GCA0308263651_00751	GCA0324749951_01075	GCA0325102251_01514	GCA0325105251_00806	GCA0325803351_00933	GCA9001869751_01466	GCA9439129551_00442
group_1791		A-adding tRNA nucleotidyltransferase	30	30	1	260	5053				914	1511	1458	A11bin2_01512	A13bin6_01647	A14bin3_01426	A15bin2_00411	A30bin4_00119	A31bin5_01837	A42bin12_01425	A45bin4_01346	A49bin7_00083	B01bin4_00785	B08bin5_00473	B10bin10_01431	B11bin7_00114	B17bin6_00671	B21bin8_01451	B28bin2_00055	B39bin8_01337	B42bin5_01400	GCA0004636651_00581	GCA0004644951_00411	GCA0017007552_01424	GCA0183668051_01654	GCA0302952851_01842	GCA0308263651_01806	GCA0324749951_00045	GCA0325102251_01559	GCA0325105251_00310	GCA0325803351_00514	GCA9001869751_00401	GCA9439129551_00565
arcA		Arginine deiminase	30	30	1	260	4067				395	1220	1165	A11bin2_01606	A13bin6_00507	A14bin3_00719	A15bin2_00444	A30bin4_01331	A31bin5_00892	A42bin12_00831	A45bin4_01196	A49bin7_00247	B01bin4_01125	B08bin5_01691	B10bin10_00689	B11bin7_00511	B17bin6_00461	B21bin8_01602	B28bin2_00697	B39bin8_00804	B42bin5_01862	GCA0004636651_01323	GCA0004644951_00976	GCA0017007552_00262	GCA0183668051_00145	GCA0302952851_01231	GCA0308263651_00222	GCA0324749951_00765	GCA0325102251_01889	GCA0325105251_01139	GCA0325803351_00766	GCA9001869751_01708	GCA9439129551_00777
glnA_2		Glutamine synthetase	30	30	1	260	2000				422	1421	1356	A11bin2_01642	A13bin6_01118	A14bin3_00900	A15bin2_00197	A30bin4_00253	A31bin5_00177	A42bin12_01477	A45bin4_01446	A49bin7_01715	B01bin4_00460	B08bin5_01407	B10bin10_01464	B11bin7_00264	B17bin6_00047	B21bin8_01787	B28bin2_00577	B39bin8_01508	B42bin5_01225	GCA0004636651_01427	GCA0004644951_01428	GCA0017007552_01221	GCA0183668051_00806	GCA0302952851_00506	GCA0308263651_01258	GCA0324749951_01505	GCA0325102251_00586	GCA0325105251_01560	GCA0325803351_01275	GCA9001869751_00956	GCA9439129551_00092
nrdD		Anaerobic ribonucleoside-triphosphate reductase	30	30	1	260	1566				1904	2432	2399	A11bin2_01648	A13bin6_00242	A14bin3_01805	A15bin2_00298	A30bin4_01139	A31bin5_01508	A42bin12_00962	A45bin4_00653	A49bin7_01059	B01bin4_00913	B08bin5_00255	B10bin10_01064	B11bin7_00420	B17bin6_00240	B21bin8_01117	B28bin2_00925	B39bin8_01139	B42bin5_01361	GCA0004636651_00749	GCA0004644951_01342	GCA0017007552_01567	GCA0183668051_00209	GCA0302952851_00121	GCA0308263651_00127	GCA0324749951_01247	GCA0325102251_00645	GCA0325105251_00156	GCA0325803351_00216	GCA9001869751_00545	GCA9439129551_00911
group_1807		hypothetical protein	30	30	1	260	4720				764	1496	1471	A11bin2_01666	A13bin6_00104	A14bin3_00666	A15bin2_00468	A30bin4_00223	A31bin5_01387	A42bin12_00489	A45bin4_00024	A49bin7_00356	B01bin4_00108	B08bin5_01158	B10bin10_00038	B11bin7_00449	B17bin6_00769	B21bin8_00873	B28bin2_00052	B39bin8_00476	B42bin5_01548	GCA0004636651_00993	GCA0004644951_00255	GCA0017007552_00556	GCA0183668051_00775	GCA0302952851_01631	GCA0308263651_01326	GCA0324749951_00198	GCA0325102251_01594	GCA0325105251_00924	GCA0325803351_00353	GCA9001869751_00245	GCA9439129551_01083
group_1812		hypothetical protein	30	30	1	260	4356				584	593	591	A11bin2_01731	A13bin6_01742	A14bin3_01249	A15bin2_00162	A30bin4_01167	A31bin5_01639	A42bin12_00707	A45bin4_01045	A49bin7_00434	B01bin4_00580	B08bin5_01728	B10bin10_01930	B11bin7_00348	B17bin6_00665	B21bin8_00214	B28bin2_00759	B39bin8_00695	B42bin5_01324	GCA0004636651_01850	GCA0004644951_00028	GCA0017007552_00777	GCA0183668051_00390	GCA0302952851_01416	GCA0308263651_01212	GCA0324749951_01672	GCA0325102251_00105	GCA0325105251_01613	GCA0325803351_01636	GCA9001869751_00019	GCA9439129551_01658
group_1813		hypothetical protein	30	30	1	260	4713				611	749	739	A11bin2_01734	A13bin6_00100	A14bin3_00670	A15bin2_00464	A30bin4_01448	A31bin5_01170	A42bin12_00493	A45bin4_00020	A49bin7_00360	B01bin4_00112	B08bin5_01046	B10bin10_00042	B11bin7_00870	B17bin6_00765	B21bin8_00857	B28bin2_00048	B39bin8_00480	B42bin5_01387	GCA0004636651_00997	GCA0004644951_00251	GCA0017007552_00560	GCA0183668051_00797	GCA0302952851_01627	GCA0308263651_01330	GCA0324749951_00202	GCA0325102251_01598	GCA0325105251_00928	GCA0325803351_00349	GCA9001869751_00241	GCA9439129551_01079
yqgF		Putative pre-16S rRNA nuclease	30	30	1	260	2828				236	497	487	A11bin2_01790	A13bin6_00678	A14bin3_01716	A15bin2_00484	A30bin4_00078	A31bin5_00354	A42bin12_00036	A45bin4_01026	A49bin7_00531	B01bin4_01868	B08bin5_00707	B10bin10_01137	B11bin7_00607	B17bin6_00374	B21bin8_01050	B28bin2_01005	B39bin8_00035	B42bin5_00844	GCA0004636651_00305	GCA0004644951_00847	GCA0017007552_01174	GCA0183668051_01913	GCA0302952851_00861	GCA0308263651_00827	GCA0324749951_00931	GCA0325102251_01587	GCA0325105251_00657	GCA0325803351_00558	GCA9001869751_01321	GCA9439129551_00297
murD		UDP-N-acetylmuramoylalanine--D-glutamate ligase	30	30	1	260	4163				563	1502	1462	A11bin2_00496	A13bin6_00581	A14bin3_01189	A15bin2_00784	A30bin4_01235	A31bin5_00748	A42bin12_00891	A45bin4_01701	A49bin7_01414	B01bin4_01531	B08bin5_00422	B10bin10_00628	B11bin7_00242	B17bin6_00466	B21bin8_00193	B28bin2_00085	B39bin8_00864	B42bin5_00347	GCA0004636651_01259	GCA0004644951_01037	GCA0017007552_01815	GCA0183668051_00746	GCA0302952851_01293	GCA0308263651_01415	GCA0324749951_00825	GCA0325102251_00076	GCA0325105251_01202	GCA0325803351_00828	GCA9001869751_01768	GCA9439129551_00713
pyrG		CTP synthase	30	30	1	260	2523				1724	1877	1758	A11bin2_00468	A13bin6_01085	A14bin3_01759	A15bin2_00742	A30bin4_01127	A31bin5_00196	A42bin12_01350	A45bin4_00801	A49bin7_00549	B01bin4_01403	B08bin5_00101	B10bin10_00432	B11bin7_00472	B17bin6_00441	B21bin8_01690	B28bin2_01373	B39bin8_01251	B42bin5_00089	GCA0004636651_00488	GCA0004644951_01709	GCA0017007552_01017	GCA0183668051_01636	GCA0302952851_01042	GCA0308263651_00367	GCA0324749951_01113	GCA0325102251_01037	GCA0325105251_00842	GCA0325803351_00896	GCA9001869751_01502	GCA9439129551_00481
map_1		Methionine aminopeptidase 2	30	30	1	260	1990				164	854	804	A11bin2_01233	A13bin6_01126	A14bin3_00892	A15bin2_00205	A30bin4_00261	A31bin5_00169	A42bin12_01469	A45bin4_00817	A49bin7_00293	B01bin4_00467	B08bin5_00799	B10bin10_01472	B11bin7_01658	B17bin6_00055	B21bin8_00596	B28bin2_01514	B39bin8_01516	B42bin5_01217	GCA0004636651_01435	GCA0004644951_01420	GCA0017007552_01213	GCA0183668051_00082	GCA0302952851_00498	GCA0308263651_01250	GCA0324749951_01497	GCA0325102251_00594	GCA0325105251_01552	GCA0325803351_01283	GCA9001869751_00948	GCA9439129551_00084
dus		putative tRNA-dihydrouridine synthase	30	30	1	260	3319				698	1166	1124	A11bin2_00073	A13bin6_00963	A14bin3_00153	A15bin2_00577	A30bin4_01698	A31bin5_01092	A42bin12_00231	A45bin4_01127	A49bin7_00919	B01bin4_00723	B08bin5_00124	B10bin10_00290	B11bin7_00531	B17bin6_01470	B21bin8_00010	B28bin2_01660	B39bin8_00229	B42bin5_01429	GCA0004636651_00097	GCA0004644951_00630	GCA0017007552_00083	GCA0183668051_00710	GCA0302952851_00655	GCA0308263651_01364	GCA0324749951_00416	GCA0325102251_00704	GCA0325105251_00474	GCA0325803351_01059	GCA9001869751_01107	GCA9439129551_00262
group_193		Putative methyltransferase	30	30	1	260	2857				905	1406	1379	A11bin2_01024	A13bin6_00659	A14bin3_01364	A15bin2_00916	A30bin4_00193	A31bin5_01515	A42bin12_00055	A45bin4_01411	A49bin7_01185	B01bin4_01168	B08bin5_01531	B10bin10_01118	B11bin7_00205	B17bin6_01691	B21bin8_00813	B28bin2_01169	B39bin8_00054	B42bin5_01166	GCA0004636651_00286	GCA0004644951_00828	GCA0017007552_00969	GCA0183668051_00946	GCA0302952851_00842	GCA0308263651_00846	GCA0324749951_00912	GCA0325102251_01471	GCA0325105251_00638	GCA0325803351_00577	GCA9001869751_01302	GCA9439129551_00278
group_1974		PhoH-like protein	30	30	1	260	3426				590	1145	1110	A11bin2_01031	A13bin6_00925	A14bin3_01383	A15bin2_01229	A30bin4_01013	A31bin5_00131	A42bin12_00299	A45bin4_01282	A49bin7_01419	B01bin4_01069	B08bin5_00388	B10bin10_00357	B11bin7_00292	B17bin6_00287	B21bin8_01310	B28bin2_00659	B39bin8_00297	B42bin5_00220	GCA0004636651_00025	GCA0004644951_00564	GCA0017007552_00015	GCA0183668051_00617	GCA0302952851_00592	GCA0308263651_00933	GCA0324749951_00350	GCA0325102251_00605	GCA0325105251_00407	GCA0325803351_01122	GCA9001869751_01039	GCA9439129551_00195
bchI		Magnesium-chelatase 38 kDa subunit	30	30	1	260	1730				170	1016	924	A11bin2_01163	A13bin6_01566	A14bin3_01625	A15bin2_00067	A30bin4_00901	A31bin5_00636	A42bin12_01189	A45bin4_00730	A49bin7_01339	B01bin4_00324	B08bin5_00852	B10bin10_01510	B11bin7_00729	B17bin6_00621	B21bin8_01865	B28bin2_01746	B39bin8_00996	B42bin5_00531	GCA0004636651_00659	GCA0004644951_00472	GCA0017007552_01484	GCA0183668051_00759	GCA0302952851_00041	GCA0308263651_01440	GCA0324749951_01791	GCA0325102251_00169	GCA0325105251_00240	GCA0325803351_01464	GCA9001869751_00461	GCA9439129551_00647
rsmD		Ribosomal RNA small subunit methyltransferase D	30	30	1	260	3771				635	773	708	A11bin2_01228	A13bin6_00284	A14bin3_01000	A15bin2_00434	A30bin4_01017	A31bin5_00711	A42bin12_01629	A45bin4_01678	A49bin7_01458	B01bin4_00866	B08bin5_00398	B10bin10_00817	B11bin7_00219	B17bin6_01141	B21bin8_01235	B28bin2_00936	B39bin8_01379	B42bin5_00295	GCA0004636651_01622	GCA0004644951_01659	GCA0017007552_01112	GCA0183668051_01924	GCA0302952851_01099	GCA0308263651_01045	GCA0324749951_00656	GCA0325102251_01329	GCA0325105251_01303	GCA0325803351_01570	GCA9001869751_01558	GCA9439129551_01338
ahpF		Alkyl hydroperoxide reductase subunit F	30	30	1	260	4589				239	1565	1414	A11bin2_01322	A13bin6_00018	A14bin3_01535	A15bin2_01447	A30bin4_01773	A31bin5_00103	A42bin12_00571	A45bin4_01227	A49bin7_00923	B01bin4_00358	B08bin5_00568	B10bin10_00123	B11bin7_00968	B17bin6_00173	B21bin8_00893	B28bin2_00521	B39bin8_00558	B42bin5_01268	GCA0004636651_01084	GCA0004644951_00168	GCA0017007552_00637	GCA0183668051_01758	GCA0302952851_01551	GCA0308263651_01147	GCA0324749951_00279	GCA0325102251_01933	GCA0325105251_01013	GCA0325803351_00273	GCA9001869751_00164	GCA9439129551_01000
group_2033		hypothetical protein	30	30	1	260	3323				245	752	735	A11bin2_00070	A13bin6_00960	A14bin3_00156	A15bin2_00580	A30bin4_00821	A31bin5_01089	A42bin12_00234	A45bin4_01815	A49bin7_00916	B01bin4_00726	B08bin5_00127	B10bin10_00293	B11bin7_00534	B17bin6_00689	B21bin8_00007	B28bin2_01532	B39bin8_00232	B42bin5_01426	GCA0004636651_00094	GCA0004644951_00627	GCA0017007552_00080	GCA0183668051_00713	GCA0302952851_00652	GCA0308263651_01361	GCA0324749951_00413	GCA0325102251_00707	GCA0325105251_00471	GCA0325803351_01062	GCA9001869751_01104	GCA9439129551_00259
hpt		Hypoxanthine-guanine phosphoribosyltransferase	30	30	1	260	4693				362	551	544	A11bin2_00109	A13bin6_00086	A14bin3_01340	A15bin2_00861	A30bin4_00382	A31bin5_01963	A42bin12_00510	A45bin4_00003	A49bin7_01172	B01bin4_01739	B08bin5_00699	B10bin10_00056	B11bin7_00569	B17bin6_00612	B21bin8_00790	B28bin2_00034	B39bin8_00497	B42bin5_01370	GCA0004636651_01012	GCA0004644951_00237	GCA0017007552_00574	GCA0183668051_00642	GCA0302952851_01610	GCA0308263651_00476	GCA0324749951_00216	GCA0325102251_01810	GCA0325105251_00942	GCA0325803351_00332	GCA9001869751_00227	GCA9439129551_01065
polA		DNA polymerase I	30	30	1	260	4144				428	2672	2345	A11bin2_01389	A13bin6_00565	A14bin3_01172	A15bin2_00875	A30bin4_00793	A31bin5_01663	A42bin12_00875	A45bin4_00910	A49bin7_00953	B01bin4_01597	B08bin5_00924	B10bin10_00644	B11bin7_01765	B17bin6_00981	B21bin8_01242	B28bin2_01449	B39bin8_00848	B42bin5_00363	GCA0004636651_01276	GCA0004644951_01020	GCA0017007552_01798	GCA0183668051_00827	GCA0302952851_01276	GCA0308263651_01397	GCA0324749951_00808	GCA0325102251_00093	GCA0325105251_01185	GCA0325803351_00811	GCA9001869751_01751	GCA9439129551_00730
pimA		Phosphatidyl-myo-inositol mannosyltransferase	30	30	1	260	2968				881	1298	1284	A11bin2_00140	A13bin6_00738	A14bin3_00034	A15bin2_00887	A30bin4_00595	A31bin5_00276	A42bin12_00109	A45bin4_00754	A49bin7_01523	B01bin4_00148	B08bin5_01477	B10bin10_01235	B11bin7_00269	B17bin6_00794	B21bin8_00363	B28bin2_00728	B39bin8_00108	B42bin5_00665	GCA0004636651_00234	GCA0004644951_00777	GCA0017007552_00884	GCA0183668051_00282	GCA0302952851_00790	GCA0308263651_00666	GCA0324749951_00587	GCA0325102251_00967	GCA0325105251_00588	GCA0325803351_00630	GCA9001869751_01250	GCA9439129551_01244
group_2045		Putative gluconeogenesis factor	30	30	1	260	4113				404	1046	1024	A11bin2_00153	A13bin6_00478	A14bin3_00690	A15bin2_00701	A30bin4_00716	A31bin5_00245	A42bin12_00861	A45bin4_00159	A49bin7_01355	B01bin4_00505	B08bin5_01070	B10bin10_00660	B11bin7_00361	B17bin6_01391	B21bin8_00466	B28bin2_00325	B39bin8_00834	B42bin5_00377	GCA0004636651_01294	GCA0004644951_01004	GCA0017007552_01783	GCA0183668051_01467	GCA0302952851_01261	GCA0308263651_00252	GCA0324749951_00795	GCA0325102251_01316	GCA0325105251_01169	GCA0325803351_00796	GCA9001869751_01736	GCA9439129551_00749
whiA		putative cell division protein WhiA	30	30	1	260	4112				983	983	983	A11bin2_00154	A13bin6_00479	A14bin3_00691	A15bin2_00700	A30bin4_00717	A31bin5_00244	A42bin12_00860	A45bin4_00158	A49bin7_01356	B01bin4_00504	B08bin5_01071	B10bin10_00661	B11bin7_00362	B17bin6_01390	B21bin8_00465	B28bin2_00326	B39bin8_00833	B42bin5_00378	GCA0004636651_01295	GCA0004644951_01003	GCA0017007552_01782	GCA0183668051_01468	GCA0302952851_01260	GCA0308263651_00251	GCA0324749951_00794	GCA0325102251_01317	GCA0325105251_01168	GCA0325803351_00795	GCA9001869751_01735	GCA9439129551_00750
tpiA		Triosephosphate isomerase	30	30	1	260	4107				398	779	766	A11bin2_00157	A13bin6_00482	A14bin3_00694	A15bin2_01794	A30bin4_01047	A31bin5_00241	A42bin12_00857	A45bin4_00155	A49bin7_01454	B01bin4_00501	B08bin5_01649	B10bin10_00664	B11bin7_00365	B17bin6_01223	B21bin8_00462	B28bin2_01764	B39bin8_00830	B42bin5_00381	GCA0004636651_01298	GCA0004644951_01000	GCA0017007552_01779	GCA0183668051_01316	GCA0302952851_01257	GCA0308263651_00248	GCA0324749951_00791	GCA0325102251_01320	GCA0325105251_01165	GCA0325803351_00792	GCA9001869751_01732	GCA9439129551_00753
group_2049		hypothetical protein	30	30	1	260	2681			Hypothetical protein with no hits to refseq/uniprot/clusters/cdd/tigrfams/pfam overlapping another protein with hits	269	269	269	A11bin2_00186	A13bin6_00418	A14bin3_00800	A15bin2_01776	A30bin4_00279	A31bin5_01886	A42bin12_01255	A45bin4_01337	A49bin7_00418	B01bin4_01006	B08bin5_01122	B10bin10_00535	B11bin7_00722	B17bin6_00877	B21bin8_00696	B28bin2_00918	B39bin8_01156	B42bin5_01773	GCA0004636651_00395	GCA0004644951_01185	GCA0017007552_01717	GCA0183668051_01123	GCA0302952851_00950	GCA0308263651_00532	GCA0324749951_01019	GCA0325102251_01233	GCA0325105251_00746	GCA0325803351_00988	GCA9001869751_01410	GCA9439129551_00387
thrC		Threonine synthase	30	30	1	260	2692				605	1067	1051	A11bin2_00195	A13bin6_00427	A14bin3_00809	A15bin2_00572	A30bin4_00270	A31bin5_01143	A42bin12_01717	A45bin4_01405	A49bin7_01306	B01bin4_01015	B08bin5_01655	B10bin10_00545	B11bin7_01460	B17bin6_01089	B21bin8_00411	B28bin2_00298	B39bin8_01669	B42bin5_01792	GCA0004636651_00386	GCA0004644951_01194	GCA0017007552_01708	GCA0183668051_01650	GCA0302952851_00941	GCA0308263651_00541	GCA0324749951_01010	GCA0325102251_01224	GCA0325105251_00737	GCA0325803351_00997	GCA9001869751_01401	GCA9439129551_00378
group_2051		hypothetical protein	30	30	1	260	1957				167	167	167	A11bin2_00214	A13bin6_01143	A14bin3_00874	A15bin2_00181	A30bin4_01077	A31bin5_02176	A42bin12_01453	A45bin4_01724	A49bin7_01895	B01bin4_00482	B08bin5_00339	B10bin10_01489	B11bin7_01419	B17bin6_01323	B21bin8_01214	B28bin2_01309	B39bin8_01532	B42bin5_01705	GCA0004636651_01451	GCA0004644951_01404	GCA0017007552_01197	GCA0183668051_00992	GCA0302952851_00481	GCA0308263651_01234	GCA0324749951_01482	GCA0325102251_00869	GCA0325105251_01536	GCA0325803351_01300	GCA9001869751_00932	GCA9439129551_00065
glgC		Glucose-1-phosphate adenylyltransferase	30	30	1	260	1961				815	1226	1212	A11bin2_00216	A13bin6_01141	A14bin3_00876	A15bin2_00179	A30bin4_01207	A31bin5_00155	A42bin12_01455	A45bin4_01417	A49bin7_01529	B01bin4_00480	B08bin5_01616	B10bin10_01487	B11bin7_01316	B17bin6_01281	B21bin8_01891	B28bin2_01311	B39bin8_01530	B42bin5_01703	GCA0004636651_01449	GCA0004644951_01406	GCA0017007552_01199	GCA0183668051_00096	GCA0302952851_00483	GCA0308263651_01236	GCA0324749951_01484	GCA0325102251_00871	GCA0325105251_01538	GCA0325803351_01298	GCA9001869751_00934	GCA9439129551_00067
ylbL		putative protein YlbL	30	30	1	260	2653				992	1160	997	A11bin2_00242	A13bin6_00401	A14bin3_00267	A15bin2_00712	A30bin4_01294	A31bin5_01077	A42bin12_01275	A45bin4_01249	A49bin7_00442	B01bin4_01387	B08bin5_00682	B10bin10_00518	B11bin7_00055	B17bin6_01605	B21bin8_02004	B28bin2_00825	B39bin8_01176	B42bin5_00014	GCA0004636651_00414	GCA0004644951_01165	GCA0017007552_01737	GCA0183668051_01780	GCA0302952851_00967	GCA0308263651_00515	GCA0324749951_01035	GCA0325102251_00483	GCA0325105251_00765	GCA0325803351_00971	GCA9001869751_01430	GCA9439129551_00406
dcuA_2		Anaerobic C4-dicarboxylate transporter DcuA	30	30	1	260	4463				1016	1304	1294	A11bin2_00269	A13bin6_01211	A14bin3_00391	A15bin2_00647	A30bin4_00968	A31bin5_01346	A42bin12_00639	A45bin4_00664	A49bin7_01668	B01bin4_01553	B08bin5_01232	B10bin10_00189	B11bin7_01064	B17bin6_00940	B21bin8_01774	B28bin2_01078	B39bin8_00626	B42bin5_00507	GCA0004636651_01156	GCA0004644951_00095	GCA0017007552_00704	GCA0183668051_01660	GCA0302952851_01485	GCA0308263651_01607	GCA0324749951_01377	GCA0325102251_00756	GCA0325105251_01082	GCA0325803351_01192	GCA9001869751_00092	GCA9439129551_01714
group_2064		Putative peptide transport permease protein	30	30	1	260	4359				1010	1010	1010	A11bin2_00298	A13bin6_01745	A14bin3_01246	A15bin2_00159	A30bin4_00633	A31bin5_00886	A42bin12_00704	A45bin4_01434	A49bin7_00437	B01bin4_00577	B08bin5_00522	B10bin10_01927	B11bin7_00351	B17bin6_00837	B21bin8_00217	B28bin2_01112	B39bin8_00692	B42bin5_01327	GCA0004636651_01847	GCA0004644951_00031	GCA0017007552_00774	GCA0183668051_00387	GCA0302952851_01419	GCA0308263651_01209	GCA0324749951_01675	GCA0325102251_00108	GCA0325105251_01616	GCA0325803351_01639	GCA9001869751_00022	GCA9439129551_01661
rpsH		30S ribosomal protein S8	30	30	1	260	4367				407	431	411	A11bin2_00305	A13bin6_01752	A14bin3_01239	A15bin2_00152	A30bin4_00626	A31bin5_00879	A42bin12_00697	A45bin4_01554	A49bin7_01620	B01bin4_00570	B08bin5_00515	B10bin10_01920	B11bin7_00358	B17bin6_00830	B21bin8_01102	B28bin2_01119	B39bin8_00685	B42bin5_01334	GCA0004636651_01839	GCA0004644951_00038	GCA0017007552_00767	GCA0183668051_00380	GCA0302952851_01426	GCA0308263651_01202	GCA0324749951_01682	GCA0325102251_00115	GCA0325105251_01623	GCA0325803351_01646	GCA9001869751_00029	GCA9439129551_01669
rpsQ		30S ribosomal protein S17	30	30	1	260	4372				203	272	269	A11bin2_00310	A13bin6_01757	A14bin3_01234	A15bin2_00147	A30bin4_00621	A31bin5_00874	A42bin12_00692	A45bin4_01796	A49bin7_01563	B01bin4_00565	B08bin5_00638	B10bin10_01915	B11bin7_00822	B17bin6_01049	B21bin8_00627	B28bin2_01124	B39bin8_00680	B42bin5_01339	GCA0004636651_01834	GCA0004644951_00043	GCA0017007552_00762	GCA0183668051_00473	GCA0302952851_01431	GCA0308263651_01197	GCA0324749951_01687	GCA0325102251_00120	GCA0325105251_01628	GCA0325803351_01651	GCA9001869751_00034	GCA9439129551_01674
rpsC		30S ribosomal protein S3	30	30	1	260	4375				224	818	798	A11bin2_00313	A13bin6_01760	A14bin3_01231	A15bin2_00144	A30bin4_00618	A31bin5_00871	A42bin12_00689	A45bin4_01799	A49bin7_01560	B01bin4_00562	B08bin5_00641	B10bin10_01912	B11bin7_00819	B17bin6_01052	B21bin8_00624	B28bin2_01813	B39bin8_00677	B42bin5_01342	GCA0004636651_01831	GCA0004644951_00046	GCA0017007552_00759	GCA0183668051_00470	GCA0302952851_01434	GCA0308263651_01194	GCA0324749951_01690	GCA0325102251_00123	GCA0325105251_01631	GCA0325803351_01654	GCA9001869751_00037	GCA9439129551_01677
rpsS		30S ribosomal protein S19	30	30	1	260	4377				167	281	277	A11bin2_00315	A13bin6_01762	A14bin3_01229	A15bin2_00142	A30bin4_00616	A31bin5_00869	A42bin12_00687	A45bin4_01655	A49bin7_01558	B01bin4_00560	B08bin5_00643	B10bin10_01910	B11bin7_00817	B17bin6_01054	B21bin8_00622	B28bin2_01815	B39bin8_00675	B42bin5_01344	GCA0004636651_01829	GCA0004644951_00048	GCA0017007552_00757	GCA0183668051_00468	GCA0302952851_01436	GCA0308263651_01192	GCA0324749951_01692	GCA0325102251_00125	GCA0325105251_01633	GCA0325803351_01656	GCA9001869751_00039	GCA9439129551_01679
rplB		50S ribosomal protein L2	30	30	1	260	4378				614	836	828	A11bin2_00316	A13bin6_01763	A14bin3_01228	A15bin2_00141	A30bin4_00615	A31bin5_00868	A42bin12_00686	A45bin4_01656	A49bin7_01557	B01bin4_00559	B08bin5_00644	B10bin10_01909	B11bin7_00816	B17bin6_01055	B21bin8_00621	B28bin2_01720	B39bin8_00674	B42bin5_01345	GCA0004636651_01828	GCA0004644951_00049	GCA0017007552_00756	GCA0183668051_00860	GCA0302952851_01437	GCA0308263651_01191	GCA0324749951_01420	GCA0325102251_00126	GCA0325105251_01634	GCA0325803351_01766	GCA9001869751_00040	GCA9439129551_01897
group_2072		hypothetical protein	30	30	1	260	4380				878	878	878	A11bin2_00318	A13bin6_01765	A14bin3_01226	A15bin2_00139	A30bin4_00613	A31bin5_00866	A42bin12_00684	A45bin4_01658	A49bin7_01871	B01bin4_00557	B08bin5_00646	B10bin10_01907	B11bin7_00814	B17bin6_01057	B21bin8_00619	B28bin2_01722	B39bin8_00672	B42bin5_01347	GCA0004636651_01826	GCA0004644951_00051	GCA0017007552_00754	GCA0183668051_00858	GCA0302952851_01439	GCA0308263651_01189	GCA0324749951_01418	GCA0325102251_00128	GCA0325105251_01636	GCA0325803351_01768	GCA9001869751_00042	GCA9439129551_01899
nuoA		NADH-quinone oxidoreductase subunit A	30	30	1	260	4487				359	359	359	A11bin2_00340	A13bin6_01193	A14bin3_00373	A15bin2_00401	A30bin4_01665	A31bin5_01744	A42bin12_00621	A45bin4_01671	A49bin7_00068	B01bin4_00602	B08bin5_00813	B10bin10_00171	B11bin7_00716	B17bin6_00278	B21bin8_00540	B28bin2_00830	B39bin8_00608	B42bin5_00525	GCA0004636651_01138	GCA0004644951_00113	GCA0017007552_00686	GCA0183668051_00563	GCA0302952851_01503	GCA0308263651_01589	GCA0324749951_01359	GCA0325102251_00774	GCA0325105251_01064	GCA0325803351_01210	GCA9001869751_00110	GCA9439129551_01696
srlR_1		Glucitol operon repressor	30	30	1	260	3059				824	833	832	A11bin2_00358	A13bin6_01913	A14bin3_00092	A15bin2_00622	A30bin4_00949	A31bin5_00533	A42bin12_00168	A45bin4_01257	A49bin7_01534	B01bin4_00882	B08bin5_00723	B10bin10_01179	B11bin7_01910	B17bin6_01201	B21bin8_00882	B28bin2_01769	B39bin8_00166	B42bin5_00155	GCA0004636651_00181	GCA0004644951_00719	GCA0017007552_00939	GCA0183668051_00284	GCA0302952851_00730	GCA0308263651_00724	GCA0324749951_00530	GCA0325102251_01742	GCA0325105251_00533	GCA0325803351_00690	GCA9001869751_01195	GCA9439129551_01191
recA		Protein RecA	30	30	1	260	3058				146	1061	1030	A11bin2_00360	A13bin6_01914	A14bin3_00091	A15bin2_00623	A30bin4_00948	A31bin5_00534	A42bin12_00167	A45bin4_01256	A49bin7_01533	B01bin4_00883	B08bin5_01733	B10bin10_01180	B11bin7_01104	B17bin6_01200	B21bin8_01159	B28bin2_01623	B39bin8_00165	B42bin5_00156	GCA0004636651_00183	GCA0004644951_00720	GCA0017007552_00938	GCA0183668051_01425	GCA0302952851_00731	GCA0308263651_00723	GCA0324749951_00531	GCA0325102251_01741	GCA0325105251_00534	GCA0325803351_00689	GCA9001869751_01196	GCA9439129551_01192
rny		Ribonuclease Y	30	30	1	260	3056				1472	1472	1472	A11bin2_00362	A13bin6_01916	A14bin3_00089	A15bin2_00625	A30bin4_00946	A31bin5_00536	A42bin12_00165	A45bin4_01254	A49bin7_01439	B01bin4_00885	B08bin5_00818	B10bin10_01182	B11bin7_01102	B17bin6_01198	B21bin8_01157	B28bin2_01621	B39bin8_00163	B42bin5_00158	GCA0004636651_00185	GCA0004644951_00722	GCA0017007552_00936	GCA0183668051_01423	GCA0302952851_00733	GCA0308263651_00721	GCA0324749951_00533	GCA0325102251_01739	GCA0325105251_00536	GCA0325803351_00687	GCA9001869751_01198	GCA9439129551_01194
group_2080		hypothetical protein	30	30	1	260	3052				200	200	200	A11bin2_00365	A13bin6_00788	A14bin3_00086	A15bin2_00628	A30bin4_01708	A31bin5_01919	A42bin12_00162	A45bin4_01167	A49bin7_01936	B01bin4_00888	B08bin5_00821	B10bin10_01185	B11bin7_01533	B17bin6_00737	B21bin8_01182	B28bin2_01283	B39bin8_00160	B42bin5_00161	GCA0004636651_00188	GCA0004644951_00725	GCA0017007552_00933	GCA0183668051_01420	GCA0302952851_00736	GCA0308263651_00718	GCA0324749951_00536	GCA0325102251_01722	GCA0325105251_00539	GCA0325803351_00684	GCA9001869751_01201	GCA9439129551_01197
lnrK_2		Transcriptional regulatory protein LnrK	30	30	1	260	1290				173	683	666	A11bin2_00396	A13bin6_01400	A14bin3_00213	A15bin2_01092	A30bin4_00502	A31bin5_00651	A42bin12_01078	A45bin4_00917	A49bin7_01216	B01bin4_00017	B08bin5_01376	B10bin10_01283	B11bin7_01518	B17bin6_00590	B21bin8_00771	B28bin2_01354	B39bin8_01465	B42bin5_00769	GCA0004636651_00870	GCA0004644951_01669	GCA0017007552_01610	GCA0183668051_01826	GCA0302952851_00240	GCA0308263651_00350	GCA0324749951_01617	GCA0325102251_01757	GCA0325105251_00042	GCA0325803351_00097	GCA9001869751_00671	GCA9439129551_01759
orn		Oligoribonuclease	30	30	1	260	3910				605	719	608	A11bin2_00424	A13bin6_00364	A14bin3_00580	A15bin2_01192	A30bin4_00230	A31bin5_00500	A42bin12_00759	A45bin4_01856	A49bin7_00214	B01bin4_01725	B08bin5_00549	B10bin10_00737	B11bin7_01632	B17bin6_01753	B21bin8_01385	B28bin2_01604	B39bin8_00732	B42bin5_00929	GCA0004636651_01539	GCA0004644951_00902	GCA0017007552_00188	GCA0183668051_01247	GCA0302952851_01156	GCA0308263651_00145	GCA0324749951_00713	GCA0325102251_01199	GCA0325105251_01378	GCA0325803351_01367	GCA9001869751_01634	GCA9439129551_01397
prcB		Proteasome subunit beta	30	30	1	260	2866				1088	1112	1108	A11bin2_00444	A13bin6_00652	A14bin3_01357	A15bin2_00923	A30bin4_00200	A31bin5_01895	A42bin12_00062	A45bin4_00165	A49bin7_01503	B01bin4_01765	B08bin5_00245	B10bin10_01111	B11bin7_00212	B17bin6_01248	B21bin8_01190	B28bin2_00688	B39bin8_00061	B42bin5_01173	GCA0004636651_00279	GCA0004644951_00821	GCA0017007552_00839	GCA0183668051_01612	GCA0302952851_00835	GCA0308263651_00853	GCA0324749951_00905	GCA0325102251_01464	GCA0325105251_00631	GCA0325803351_00584	GCA9001869751_01295	GCA9439129551_00271
group_2093		hypothetical protein	30	30	1	260	4744				455	455	455	A11bin2_00450	A13bin6_00121	A14bin3_00649	A15bin2_00322	A30bin4_00206	A31bin5_00335	A42bin12_00472	A45bin4_00214	A49bin7_01064	B01bin4_00090	B08bin5_01017	B10bin10_00021	B11bin7_01195	B17bin6_00390	B21bin8_00612	B28bin2_00236	B39bin8_00459	B42bin5_01494	GCA0004636651_00972	GCA0004644951_00272	GCA0017007552_00537	GCA0183668051_01675	GCA0302952851_01650	GCA0308263651_01308	GCA0324749951_00180	GCA0325102251_00222	GCA0325105251_00905	GCA0325803351_00373	GCA9001869751_00264	GCA9439129551_01101
group_2095		hypothetical protein	30	30	1	260	4727				320	350	326	A11bin2_00462	A13bin6_00109	A14bin3_00661	A15bin2_01554	A30bin4_00218	A31bin5_00348	A42bin12_00484	A45bin4_00029	A49bin7_01727	B01bin4_00102	B08bin5_01398	B10bin10_00033	B11bin7_00454	B17bin6_00403	B21bin8_00526	B28bin2_00224	B39bin8_00471	B42bin5_01543	GCA0004636651_00985	GCA0004644951_00260	GCA0017007552_00550	GCA0183668051_00781	GCA0302952851_01636	GCA0308263651_01321	GCA0324749951_00192	GCA0325102251_00210	GCA0325105251_00918	GCA0325803351_00358	GCA9001869751_00251	GCA9439129551_01089
group_2096		hypothetical protein	30	30	1	260	4726				335	386	336	A11bin2_00463	A13bin6_00108	A14bin3_00662	A15bin2_01553	A30bin4_00219	A31bin5_00349	A42bin12_00485	A45bin4_00028	A49bin7_01726	B01bin4_00103	B08bin5_01399	B10bin10_00034	B11bin7_00453	B17bin6_00404	B21bin8_00525	B28bin2_00223	B39bin8_00472	B42bin5_01544	GCA0004636651_00986	GCA0004644951_00259	GCA0017007552_00551	GCA0183668051_00780	GCA0302952851_01635	GCA0308263651_01322	GCA0324749951_00193	GCA0325102251_00209	GCA0325105251_00919	GCA0325803351_00357	GCA9001869751_00250	GCA9439129551_01088
group_2098		putative protein	30	30	1	260	2526				770	920	915	A11bin2_00471	A13bin6_01082	A14bin3_00351	A15bin2_00739	A30bin4_01555	A31bin5_00193	A42bin12_01347	A45bin4_00798	A49bin7_00552	B01bin4_01400	B08bin5_00098	B10bin10_00435	B11bin7_01336	B17bin6_00438	B21bin8_00757	B28bin2_00845	B39bin8_01248	B42bin5_00086	GCA0004636651_00485	GCA0004644951_01706	GCA0017007552_01014	GCA0183668051_01639	GCA0302952851_01039	GCA0308263651_00370	GCA0324749951_01110	GCA0325102251_01034	GCA0325105251_00839	GCA0325803351_00899	GCA9001869751_01499	GCA9439129551_00478
tatA		Sec-independent protein translocase protein TatA	30	30	1	260	2536				236	236	236	A11bin2_00479	A13bin6_01074	A14bin3_00343	A15bin2_01138	A30bin4_01070	A31bin5_00185	A42bin12_01339	A45bin4_00576	A49bin7_01876	B01bin4_01872	B08bin5_00090	B10bin10_00443	B11bin7_00836	B17bin6_01717	B21bin8_01462	B28bin2_00837	B39bin8_01240	B42bin5_00078	GCA0004636651_00478	GCA0004644951_01698	GCA0017007552_01006	GCA0183668051_01322	GCA0302952851_01031	GCA0308263651_00378	GCA0324749951_01102	GCA0325102251_01026	GCA0325105251_00831	GCA0325803351_00907	GCA9001869751_01491	GCA9439129551_00470
group_2103		hypothetical protein	30	30	1	260	4176				122	953	925	A11bin2_00488	A13bin6_00589	A14bin3_01197	A15bin2_00216	A30bin4_00773	A31bin5_00756	A42bin12_00899	A45bin4_01873	A49bin7_00226	B01bin4_01939	B08bin5_01311	B10bin10_00620	B11bin7_01373	B17bin6_00825	B21bin8_01095	B28bin2_00093	B39bin8_00872	B42bin5_00847	GCA0004636651_01250	GCA0004644951_01045	GCA0017007552_01823	GCA0183668051_00738	GCA0302952851_01301	GCA0308263651_01423	GCA0324749951_00833	GCA0325102251_00068	GCA0325105251_01210	GCA0325803351_00836	GCA9001869751_01776	GCA9439129551_00705
desV		dTDP-3-amino-3,4,6-trideoxy-alpha-D-glucose transaminase	30	30	1	260	1632				1112	1112	1112	A11bin2_00507	A13bin6_01233	A14bin3_00447	A15bin2_00760	A30bin4_01055	A31bin5_00578	A42bin12_01145	A45bin4_01690	A49bin7_00376	B01bin4_01027	B08bin5_00614	B10bin10_01377	B11bin7_01802	B17bin6_01650	B21bin8_01806	B28bin2_00549	B39bin8_00951	B42bin5_00424	GCA0004636651_00708	GCA0004644951_00524	GCA0017007552_01530	GCA0183668051_00511	GCA0302952851_00083	GCA0308263651_01646	GCA0324749951_01285	GCA0325102251_00887	GCA0325105251_00194	GCA0325803351_00251	GCA9001869751_00508	GCA9439129551_00873
serC		Phosphoserine aminotransferase	30	30	1	260	1045				1151	1169	1157	A11bin2_00530	A13bin6_01336	A14bin3_00773	A15bin2_01277	A30bin4_00146	A31bin5_00218	A42bin12_01571	A45bin4_00501	A49bin7_00033	B01bin4_00663	B08bin5_01468	B10bin10_00954	B11bin7_00430	B17bin6_00108	B21bin8_00396	B28bin2_00800	B39bin8_01622	B42bin5_00719	GCA0004636651_01741	GCA0004644951_01561	GCA0017007552_01332	GCA0183668051_01884	GCA0302952851_00353	GCA0308263651_01573	GCA0324749951_01708	GCA0325102251_00021	GCA0325105251_01411	GCA0325803351_01510	GCA9001869751_00818	GCA9439129551_01487
hmuU_2		Hemin transport system permease protein HmuU	30	30	1	260	4297				617	1013	999	A11bin2_00565	A13bin6_01443	A14bin3_01753	A15bin2_01080	A30bin4_00331	A31bin5_01029	A42bin12_01745	A45bin4_01544	A49bin7_01550	B01bin4_00642	B08bin5_01560	B10bin10_01744	B11bin7_01934	B17bin6_01730	B21bin8_01431	B28bin2_00139	B39bin8_01720	B42bin5_01239	GCA0004636651_01168	GCA0004644951_01825	GCA0017007552_01055	GCA0183668051_00865	GCA0302952851_01380	GCA0308263651_01516	GCA0324749951_01642	GCA0325102251_01406	GCA0325105251_01773	GCA0325803351_01678	GCA9001869751_01842	GCA9439129551_01620
asd		Aspartate-semialdehyde dehydrogenase	30	30	1	260	4622				1022	1022	1022	A11bin2_00594	A13bin6_00045	A14bin3_01668	A15bin2_00009	A30bin4_00654	A31bin5_01570	A42bin12_00544	A45bin4_01429	A49bin7_00262	B01bin4_01041	B08bin5_00221	B10bin10_00096	B11bin7_00406	B17bin6_01125	B21bin8_00145	B28bin2_00358	B39bin8_00531	B42bin5_01145	GCA0004636651_01055	GCA0004644951_00195	GCA0017007552_00610	GCA0183668051_01684	GCA0302952851_01578	GCA0308263651_00054	GCA0324749951_00251	GCA0325102251_00333	GCA0325105251_00986	GCA0325803351_00300	GCA9001869751_00191	GCA9439129551_01027
cysG_1		Siroheme synthase	30	30	1	260	4619				872	1667	1640	A11bin2_00597	A13bin6_00042	A14bin3_01665	A15bin2_00012	A30bin4_01454	A31bin5_01567	A42bin12_00547	A45bin4_00989	A49bin7_00259	B01bin4_01967	B08bin5_00218	B10bin10_00099	B11bin7_00409	B17bin6_01128	B21bin8_00148	B28bin2_00361	B39bin8_00534	B42bin5_01142	GCA0004636651_01059	GCA0004644951_00192	GCA0017007552_00613	GCA0183668051_01687	GCA0302952851_01575	GCA0308263651_00051	GCA0324749951_00254	GCA0325102251_00336	GCA0325105251_00989	GCA0325803351_00297	GCA9001869751_00188	GCA9439129551_01024
lutA		Lactate utilization protein A	30	30	1	260	1573				791	791	791	A11bin2_00644	A13bin6_00245	A14bin3_01600	A15bin2_00301	A30bin4_01142	A31bin5_00020	A42bin12_00959	A45bin4_01770	A49bin7_01062	B01bin4_00910	B08bin5_00258	B10bin10_01067	B11bin7_00327	B17bin6_00237	B21bin8_00767	B28bin2_00189	B39bin8_01142	B42bin5_01358	GCA0004636651_00746	GCA0004644951_01345	GCA0017007552_01564	GCA0183668051_00679	GCA0302952851_00115	GCA0308263651_00579	GCA0324749951_01250	GCA0325102251_00642	GCA0325105251_00159	GCA0325803351_00219	GCA9001869751_00542	GCA9439129551_00908
regX3		Sensory transduction protein regX3	30	30	1	260	1241				515	677	671	A11bin2_00655	A13bin6_00797	A14bin3_00241	A15bin2_01662	A30bin4_00724	A31bin5_01408	A42bin12_01105	A45bin4_00101	A49bin7_00149	B01bin4_01847	B08bin5_00190	B10bin10_00868	B11bin7_00653	B17bin6_00128	B21bin8_00795	B28bin2_00443	B39bin8_01438	B42bin5_00796	GCA0004636651_00902	GCA0004644951_01498	GCA0017007552_00451	GCA0183668051_00494	GCA0302952851_00266	GCA0308263651_00323	GCA0324749951_01589	GCA0325102251_01306	GCA0325105251_00014	GCA0325803351_00071	GCA9001869751_00700	GCA9439129551_01779
guaA		GMP synthase [glutamine-hydrolyzing]	30	30	1	260	4245				860	1604	1579	A11bin2_00680	A13bin6_00634	A14bin3_01483	A15bin2_01330	A30bin4_00473	A31bin5_00310	A42bin12_00945	A45bin4_01114	A49bin7_01030	B01bin4_00770	B08bin5_01077	B10bin10_01953	B11bin7_00186	B17bin6_01700	B21bin8_00155	B28bin2_01106	B39bin8_00918	B42bin5_01561	GCA0004636651_01202	GCA0004644951_01089	GCA0017007552_00392	GCA0183668051_00358	GCA0302952851_01347	GCA0308263651_00091	GCA0324749951_00879	GCA0325102251_00459	GCA0325105251_01255	GCA0325803351_00882	GCA9001869751_01820	GCA9439129551_00658
group_2138		hypothetical protein	30	30	1	260	5018				299	1337	1302	A11bin2_00692	A13bin6_01594	A14bin3_01456	A15bin2_01471	A30bin4_00315	A31bin5_00064	A42bin12_01408	A45bin4_00330	A49bin7_00101	B01bin4_00187	B08bin5_00734	B10bin10_01414	B11bin7_01301	B17bin6_00870	B21bin8_00225	B28bin2_00254	B39bin8_01320	B42bin5_01457	GCA0004636651_00558	GCA0004644951_00392	GCA0017007552_01405	GCA0183668051_00694	GCA0302952851_01826	GCA0308263651_01787	GCA0324749951_00062	GCA0325102251_00303	GCA0325105251_00328	GCA0325803351_00498	GCA9001869751_00382	GCA9439129551_00547
ord		2,4-diaminopentanoate dehydrogenase	30	30	1	260	5013				635	1043	1029	A11bin2_00695	A13bin6_01591	A14bin3_01453	A15bin2_01474	A30bin4_00318	A31bin5_00061	A42bin12_01405	A45bin4_00333	A49bin7_00098	B01bin4_00190	B08bin5_00291	B10bin10_01411	B11bin7_00707	B17bin6_00867	B21bin8_00221	B28bin2_00908	B39bin8_01317	B42bin5_01460	GCA0004636651_00555	GCA0004644951_00389	GCA0017007552_01402	GCA0183668051_00697	GCA0302952851_01823	GCA0308263651_01784	GCA0324749951_00065	GCA0325102251_00306	GCA0325105251_00331	GCA0325803351_00495	GCA9001869751_00379	GCA9439129551_00544
cobI		Precorrin-2 C(20)-methyltransferase	30	30	1	260	1157				179	764	744	A11bin2_00709	A13bin6_00841	A14bin3_01046	A15bin2_01313	A30bin4_01663	A31bin5_01021	A42bin12_01527	A45bin4_00366	A49bin7_00858	B01bin4_00439	B08bin5_00689	B10bin10_00912	B11bin7_00853	B17bin6_00257	B21bin8_01270	B28bin2_01588	B39bin8_01578	B42bin5_01578	GCA0004636651_01695	GCA0004644951_01783	GCA0017007552_01071	GCA0183668051_00101	GCA0302952851_00309	GCA0308263651_00283	GCA0324749951_01551	GCA0325102251_00673	GCA0325105251_01712	GCA0325803351_00028	GCA9001869751_00750	GCA9439129551_01444
nucS		Endonuclease NucS	30	30	1	260	2724				491	779	769	A11bin2_00726	A13bin6_00450	A14bin3_00832	A15bin2_00927	A30bin4_01095	A31bin5_00041	A42bin12_01694	A45bin4_00848	A49bin7_00511	B01bin4_01767	B08bin5_00914	B10bin10_00568	B11bin7_00152	B17bin6_01520	B21bin8_00585	B28bin2_01795	B39bin8_01692	B42bin5_00977	GCA0004636651_00363	GCA0004644951_01217	GCA0017007552_01685	GCA0183668051_00689	GCA0302952851_00918	GCA0308263651_00564	GCA0324749951_00987	GCA0325102251_01365	GCA0325105251_00714	GCA0325803351_01020	GCA9001869751_01378	GCA9439129551_00355
group_2144		hypothetical protein	30	30	1	260	2728				527	527	527	A11bin2_00730	A13bin6_00454	A14bin3_00836	A15bin2_01414	A30bin4_01099	A31bin5_00045	A42bin12_01690	A45bin4_00852	A49bin7_00507	B01bin4_00543	B08bin5_00910	B10bin10_00572	B11bin7_00156	B17bin6_01516	B21bin8_00589	B28bin2_01740	B39bin8_01696	B42bin5_00973	GCA0004636651_00359	GCA0004644951_01221	GCA0017007552_01681	GCA0183668051_00363	GCA0302952851_00914	GCA0308263651_00568	GCA0324749951_00983	GCA0325102251_01361	GCA0325105251_00710	GCA0325803351_01024	GCA9001869751_01374	GCA9439129551_00351
group_2147		Methylmalonyl-CoA carboxyltransferase 12S subunit	30	30	1	260	1255				560	1574	1540	A11bin2_00748	A13bin6_01419	A14bin3_00232	A15bin2_01109	A30bin4_01469	A31bin5_01972	A42bin12_01096	A45bin4_00110	A49bin7_01350	B01bin4_01809	B08bin5_00199	B10bin10_01264	B11bin7_00941	B17bin6_00119	B21bin8_00330	B28bin2_01743	B39bin8_01447	B42bin5_00787	GCA0004636651_00892	GCA0004644951_01507	GCA0017007552_00460	GCA0183668051_01862	GCA0302952851_00257	GCA0308263651_00332	GCA0324749951_01598	GCA0325102251_01888	GCA0325105251_00023	GCA0325803351_00080	GCA9001869751_00691	GCA9439129551_01788
purN		Phosphoribosylglycinamide formyltransferase	30	30	1	260	4218				302	566	557	A11bin2_00755	A13bin6_00617	A14bin3_01465	A15bin2_00810	A30bin4_01161	A31bin5_01815	A42bin12_00928	A45bin4_01577	A49bin7_01655	B01bin4_00753	B08bin5_01324	B10bin10_00592	B11bin7_01753	B17bin6_01085	B21bin8_01232	B28bin2_01685	B39bin8_00901	B42bin5_00876	GCA0004636651_01222	GCA0004644951_01072	GCA0017007552_00375	GCA0183668051_00506	GCA0302952851_01329	GCA0308263651_00073	GCA0324749951_00861	GCA0325102251_00442	GCA0325105251_01238	GCA0325803351_00864	GCA9001869751_01803	GCA9439129551_00675
srlR_2		Glucitol operon repressor	30	30	1	260	1623				446	761	750	A11bin2_00773	A13bin6_01227	A14bin3_00441	A15bin2_01340	A30bin4_01444	A31bin5_01979	A42bin12_01139	A45bin4_01018	A49bin7_00370	B01bin4_01033	B08bin5_00952	B10bin10_01383	B11bin7_01179	B17bin6_00367	B21bin8_00672	B28bin2_00555	B39bin8_00945	B42bin5_00418	GCA0004636651_00717	GCA0004644951_00530	GCA0017007552_01536	GCA0183668051_01106	GCA0302952851_00089	GCA0308263651_01640	GCA0324749951_01279	GCA0325102251_00893	GCA0325105251_00188	GCA0325803351_00245	GCA9001869751_00514	GCA9439129551_00879
nuoL		NADH-quinone oxidoreductase subunit L	30	30	1	260	4474				914	1907	1873	A11bin2_00837	A13bin6_01204	A14bin3_00384	A15bin2_01460	A30bin4_00941	A31bin5_01100	A42bin12_00632	A45bin4_01784	A49bin7_00739	B01bin4_01858	B08bin5_00415	B10bin10_00182	B11bin7_00901	B17bin6_00267	B21bin8_00171	B28bin2_01014	B39bin8_00619	B42bin5_00514	GCA0004636651_01149	GCA0004644951_00102	GCA0017007552_00697	GCA0183668051_00574	GCA0302952851_01492	GCA0308263651_01600	GCA0324749951_01370	GCA0325102251_00763	GCA0325105251_01075	GCA0325803351_01199	GCA9001869751_00099	GCA9439129551_01707
nusG		Transcription termination/antitermination protein NusG	30	30	1	260	4412				929	932	931	A11bin2_00846	A13bin6_01526	A14bin3_00416	A15bin2_00337	A30bin4_00301	A31bin5_00909	A42bin12_00663	A45bin4_01458	A49bin7_00849	B01bin4_01185	B08bin5_00074	B10bin10_00219	B11bin7_00135	B17bin6_00189	B21bin8_00111	B28bin2_01677	B39bin8_00650	B42bin5_00483	GCA0004636651_01804	GCA0004644951_00072	GCA0017007552_00732	GCA0183668051_00910	GCA0302952851_01460	GCA0308263651_01168	GCA0324749951_01398	GCA0325102251_00149	GCA0325105251_01657	GCA0325803351_01167	GCA9001869751_00064	GCA9439129551_01857
rplK		50S ribosomal protein L11	30	30	1	260	4409				431	503	440	A11bin2_00847	A13bin6_01527	A14bin3_00417	A15bin2_00338	A30bin4_00302	A31bin5_00908	A42bin12_00664	A45bin4_01459	A49bin7_00848	B01bin4_01186	B08bin5_00075	B10bin10_00220	B11bin7_00134	B17bin6_00190	B21bin8_00110	B28bin2_01676	B39bin8_00651	B42bin5_00482	GCA0004636651_01805	GCA0004644951_00071	GCA0017007552_00733	GCA0183668051_00909	GCA0302952851_01459	GCA0308263651_01169	GCA0324749951_01399	GCA0325102251_00148	GCA0325105251_01656	GCA0325803351_01166	GCA9001869751_00063	GCA9439129551_01856
rplJ		50S ribosomal protein L10	30	30	1	260	4407				542	611	608	A11bin2_00849	A13bin6_01529	A14bin3_00419	A15bin2_00340	A30bin4_00304	A31bin5_00906	A42bin12_00666	A45bin4_01714	A49bin7_00846	B01bin4_01188	B08bin5_00077	B10bin10_00222	B11bin7_00132	B17bin6_00192	B21bin8_00108	B28bin2_00774	B39bin8_00653	B42bin5_00480	GCA0004636651_01807	GCA0004644951_00069	GCA0017007552_00735	GCA0183668051_00907	GCA0302952851_01457	GCA0308263651_01171	GCA0324749951_01401	GCA0325102251_00146	GCA0325105251_01654	GCA0325803351_01164	GCA9001869751_00061	GCA9439129551_01854
pncB1		Nicotinate phosphoribosyltransferase pncB1	30	30	1	260	4028				338	1334	1300	A11bin2_00899	A13bin6_00534	A14bin3_01582	A15bin2_00940	A30bin4_00424	A31bin5_00629	A42bin12_00807	A45bin4_00539	A49bin7_01916	B01bin4_00244	B08bin5_00172	B10bin10_01848	B11bin7_01318	B17bin6_01062	B21bin8_00128	B28bin2_01085	B39bin8_00780	B42bin5_01019	GCA0004636651_01352	GCA0004644951_00949	GCA0017007552_00235	GCA0183668051_01376	GCA0302952851_01206	GCA0308263651_00198	GCA0324749951_00740	GCA0325102251_01107	GCA0325105251_01111	GCA0325803351_00741	GCA9001869751_01681	GCA9439129551_00803
acpP		Acyl carrier protein	30	30	1	260	3093				245	245	245	A11bin2_00916	A13bin6_00994	A14bin3_00116	A15bin2_00796	A30bin4_01601	A31bin5_00840	A42bin12_00192	A45bin4_00787	A49bin7_00993	B01bin4_00839	B08bin5_00041	B10bin10_00259	B11bin7_01778	B17bin6_01490	B21bin8_00919	B28bin2_00993	B39bin8_00190	B42bin5_00131	GCA0004636651_00153	GCA0004644951_00692	GCA0017007552_00513	GCA0183668051_00029	GCA0302952851_00706	GCA0308263651_00782	GCA0324749951_00506	GCA0325102251_00831	GCA0325105251_00506	GCA0325803351_00714	GCA9001869751_01168	GCA9439129551_01163
cobV		Adenosylcobinamide-GDP ribazoletransferase	30	30	1	260	1086				866	866	866	A11bin2_00940	A13bin6_01943	A14bin3_00795	A15bin2_00750	A30bin4_01421	A31bin5_01760	A42bin12_01505	A45bin4_00283	A49bin7_01128	B01bin4_01219	B08bin5_00997	B10bin10_00932	B11bin7_01594	B17bin6_00852	B21bin8_00474	B28bin2_00340	B39bin8_01556	B42bin5_01611	GCA0004636651_01718	GCA0004644951_01815	GCA0017007552_01752	GCA0183668051_01018	GCA0302952851_00331	GCA0308263651_00262	GCA0324749951_01529	GCA0325102251_00043	GCA0325105251_01886	GCA0325803351_00006	GCA9001869751_00796	GCA9439129551_01465
rutG		Putative pyrimidine permease RutG	30	30	1	260	982				1214	1478	1468	A11bin2_00960	A13bin6_01356	A14bin3_00753	A15bin2_00357	A30bin4_01345	A31bin5_01645	A42bin12_01591	A45bin4_00311	A49bin7_00013	B01bin4_00683	B08bin5_00529	B10bin10_00974	B11bin7_00073	B17bin6_00810	B21bin8_00548	B28bin2_00162	B39bin8_01642	B42bin5_00739	GCA0004636651_01759	GCA0004644951_01543	GCA0017007552_01856	GCA0183668051_01090	GCA0302952851_00373	GCA0308263651_01553	GCA0324749951_01725	GCA0325102251_00001	GCA0325105251_01429	GCA0325803351_01490	GCA9001869751_00836	GCA9439129551_01505
rpsO		30S ribosomal protein S15	30	30	1	260	3799				101	263	257	A11bin2_00985	A13bin6_00296	A14bin3_01015	A15bin2_01181	A30bin4_00520	A31bin5_02171	A42bin12_01616	A45bin4_01833	A49bin7_00759	B01bin4_01977	B08bin5_00355	B10bin10_00805	B11bin7_01309	B17bin6_01629	B21bin8_00233	B28bin2_00963	B39bin8_01367	B42bin5_00282	GCA0004636651_01608	GCA0004644951_00859	GCA0017007552_00276	GCA0183668051_00169	GCA0302952851_01110	GCA0308263651_01032	GCA0324749951_00667	GCA0325102251_01340	GCA0325105251_01314	GCA0325803351_01729	GCA9001869751_01569	GCA9439129551_01350
cpdA		3',5'-cyclic adenosine monophosphate phosphodiesterase CpdA	30	30	1	260	3822				1097	1754	1732	A11bin2_00994	A13bin6_00308	A14bin3_01812	A15bin2_00261	A30bin4_00687	A31bin5_01331	A42bin12_01826	A45bin4_01150	A49bin7_00463	B01bin4_00800	B08bin5_01524	B10bin10_00793	B11bin7_01400	B17bin6_01660	B21bin8_00582	B28bin2_00886	B39bin8_01355	B42bin5_00270	GCA0004636651_01595	GCA0004644951_00873	GCA0017007552_00289	GCA0183668051_00157	GCA0302952851_01122	GCA0308263651_00388	GCA0324749951_00679	GCA0325102251_01175	GCA0325105251_01326	GCA0325803351_01401	GCA9001869751_01582	GCA9439129551_01363
alaS		Alanine--tRNA ligase	30	30	1	260	2827				2558	2678	2674	A11bin2_01017	A13bin6_00679	A14bin3_01717	A15bin2_00485	A30bin4_00077	A31bin5_00353	A42bin12_00035	A45bin4_01027	A49bin7_00532	B01bin4_01869	B08bin5_00706	B10bin10_01138	B11bin7_00608	B17bin6_00375	B21bin8_01049	B28bin2_01004	B39bin8_00034	B42bin5_00843	GCA0004636651_00306	GCA0004644951_00848	GCA0017007552_01175	GCA0183668051_01912	GCA0302952851_00862	GCA0308263651_00826	GCA0324749951_00932	GCA0325102251_01586	GCA0325105251_00658	GCA0325803351_00557	GCA9001869751_01322	GCA9439129551_00298
rpe		Ribulose-phosphate 3-epimerase	30	30	1	260	2859				662	662	662	A11bin2_01023	A13bin6_00658	A14bin3_01363	A15bin2_00917	A30bin4_00194	A31bin5_01516	A42bin12_00056	A45bin4_01410	A49bin7_01186	B01bin4_01169	B08bin5_01532	B10bin10_01117	B11bin7_00206	B17bin6_01439	B21bin8_00814	B28bin2_01170	B39bin8_00055	B42bin5_01167	GCA0004636651_00285	GCA0004644951_00827	GCA0017007552_00970	GCA0183668051_00947	GCA0302952851_00841	GCA0308263651_00847	GCA0324749951_00911	GCA0325102251_01470	GCA0325105251_00637	GCA0325803351_00578	GCA9001869751_01301	GCA9439129551_00277
ybeY		Endoribonuclease YbeY	30	30	1	260	3425				464	464	464	A11bin2_01032	A13bin6_00926	A14bin3_01382	A15bin2_01230	A30bin4_01012	A31bin5_00132	A42bin12_00298	A45bin4_01281	A49bin7_01418	B01bin4_01068	B08bin5_00387	B10bin10_00356	B11bin7_00291	B17bin6_00288	B21bin8_01311	B28bin2_00660	B39bin8_00296	B42bin5_00219	GCA0004636651_00026	GCA0004644951_00565	GCA0017007552_00016	GCA0183668051_00618	GCA0302952851_00593	GCA0308263651_00932	GCA0324749951_00351	GCA0325102251_00606	GCA0325105251_00408	GCA0325803351_01121	GCA9001869751_01040	GCA9439129551_00196
recO		DNA repair protein RecO	30	30	1	260	3420				743	776	762	A11bin2_01037	A13bin6_00931	A14bin3_01790	A15bin2_01235	A30bin4_01007	A31bin5_00137	A42bin12_00293	A45bin4_01276	A49bin7_01862	B01bin4_01063	B08bin5_01287	B10bin10_00351	B11bin7_01890	B17bin6_00293	B21bin8_00942	B28bin2_00665	B39bin8_00291	B42bin5_00214	GCA0004636651_00031	GCA0004644951_00570	GCA0017007552_00021	GCA0183668051_01211	GCA0302952851_00598	GCA0308263651_00927	GCA0324749951_00356	GCA0325102251_00611	GCA0325105251_00413	GCA0325803351_01116	GCA9001869751_01045	GCA9439129551_00201
ung		Uracil-DNA glycosylase	30	30	1	260	1858				425	683	674	A11bin2_01043	A13bin6_01629	A14bin3_00968	A15bin2_01538	A30bin4_01631	A31bin5_01125	A42bin12_01785	A45bin4_00829	A49bin7_00792	B01bin4_00973	B08bin5_01734	B10bin10_02021	B11bin7_01541	B17bin6_01455	B21bin8_01334	B28bin2_01140	B39bin8_01776	B42bin5_01800	GCA0004636651_01516	GCA0004644951_01763	GCA0017007552_01598	GCA0183668051_00799	GCA0302952851_00406	GCA0308263651_00452	GCA0324749951_01427	GCA0325102251_01873	GCA0325105251_01460	GCA0325803351_01715	GCA9001869751_00867	GCA9439129551_00005
group_2192		(2Z,6E)-farnesyl diphosphate synthase	30	30	1	260	1862				770	821	819	A11bin2_01046	A13bin6_01626	A14bin3_00965	A15bin2_01700	A30bin4_01768	A31bin5_01128	A42bin12_01782	A45bin4_00825	A49bin7_00795	B01bin4_00970	B08bin5_01334	B10bin10_02024	B11bin7_01702	B17bin6_01111	B21bin8_01220	B28bin2_01137	B39bin8_01773	B42bin5_01797	GCA0004636651_01513	GCA0004644951_01760	GCA0017007552_01595	GCA0183668051_01234	GCA0302952851_00409	GCA0308263651_00449	GCA0324749951_01430	GCA0325102251_01429	GCA0325105251_01463	GCA0325803351_01718	GCA9001869751_00870	GCA9439129551_00008
lipA		Lipoyl synthase	30	30	1	260	2014				1040	1040	1040	A11bin2_01092	A13bin6_01104	A14bin3_00913	A15bin2_01165	A30bin4_01927	A31bin5_01805	A42bin12_01490	A45bin4_00558	A49bin7_01423	B01bin4_01141	B08bin5_01745	B10bin10_01450	B11bin7_01473	B17bin6_01186	B21bin8_01565	B28bin2_01188	B39bin8_01495	B42bin5_01712	GCA0004636651_01414	GCA0004644951_01441	GCA0017007552_01234	GCA0183668051_00819	GCA0302952851_00519	GCA0308263651_01271	GCA0324749951_01514	GCA0325102251_00572	GCA0325105251_01573	GCA0325803351_01262	GCA9001869751_00969	GCA9439129551_00105
group_2199		hypothetical protein	30	30	1	260	1369				122	1526	1479	A11bin2_01115	A13bin6_00163	A14bin3_00175	A15bin2_01595	A30bin4_01482	A31bin5_00543	A42bin12_01039	A45bin4_00604	A49bin7_01705	B01bin4_00056	B08bin5_01062	B10bin10_01322	B11bin7_01355	B17bin6_00884	B21bin8_01115	B28bin2_00585	B39bin8_01062	B42bin5_01487	GCA0004636651_00829	GCA0004644951_01730	GCA0017007552_00486	GCA0183668051_00344	GCA0302952851_00202	GCA0308263651_01667	GCA0324749951_01152	GCA0325102251_01118	GCA0325105251_00076	GCA0325803351_00135	GCA9001869751_00637	GCA9439129551_01836
gpr		L-glyceraldehyde 3-phosphate reductase	30	30	1	260	3086				1013	1013	1013	A11bin2_01132	A13bin6_01001	A14bin3_00109	A15bin2_00789	A30bin4_00576	A31bin5_00833	A42bin12_00185	A45bin4_00794	A49bin7_00986	B01bin4_01601	B08bin5_00034	B10bin10_00252	B11bin7_01341	B17bin6_00892	B21bin8_01185	B28bin2_01484	B39bin8_00183	B42bin5_00138	GCA0004636651_00160	GCA0004644951_00699	GCA0017007552_00959	GCA0183668051_00036	GCA0302952851_00713	GCA0308263651_00741	GCA0324749951_00513	GCA0325102251_00824	GCA0325105251_00513	GCA0325803351_00707	GCA9001869751_01175	GCA9439129551_01171
cysK1		O-acetylserine sulfhydrylase	30	30	1	260	5128				935	935	935	A11bin2_01152	A13bin6_01879	A14bin3_01099	A15bin2_00898	A30bin4_00566	A31bin5_01734	A42bin12_01231	A45bin4_00067	A49bin7_00132	B01bin4_00397	B08bin5_00591	B10bin10_01553	B11bin7_01928	B17bin6_00025	B21bin8_01423	B28bin2_01635	B39bin8_01038	B42bin5_00573	GCA0004636651_00621	GCA0004644951_00441	GCA0017007552_01454	GCA0183668051_00544	GCA0302952851_00013	GCA0308263651_00999	GCA0324749951_00005	GCA0325102251_00787	GCA0325105251_00277	GCA0325803351_01436	GCA9001869751_00431	GCA9439129551_00604
dnaB		Replicative DNA helicase	30	30	1	260	1595				644	1319	1296	A11bin2_01157	A13bin6_00258	A14bin3_01613	A15bin2_01070	A30bin4_00932	A31bin5_00008	A42bin12_01123	A45bin4_01187	A49bin7_00830	B01bin4_01360	B08bin5_01381	B10bin10_01080	B11bin7_01270	B17bin6_01330	B21bin8_01418	B28bin2_00177	B39bin8_00929	B42bin5_01851	GCA0004636651_00732	GCA0004644951_01357	GCA0017007552_01552	GCA0183668051_00631	GCA0302952851_00102	GCA0308263651_00591	GCA0324749951_01263	GCA0325102251_00629	GCA0325105251_00172	GCA0325803351_00232	GCA9001869751_00530	GCA9439129551_00895
ftsX		Cell division protein FtsX	30	30	1	260	2563				791	902	898	A11bin2_01171	A13bin6_01052	A14bin3_00321	A15bin2_00978	A30bin4_00678	A31bin5_00595	A42bin12_01317	A45bin4_00468	A49bin7_01163	B01bin4_01102	B08bin5_00144	B10bin10_00465	B11bin7_01642	B17bin6_00945	B21bin8_01417	B28bin2_00846	B39bin8_01218	B42bin5_00056	GCA0004636651_00457	GCA0004644951_01113	GCA0017007552_00156	GCA0183668051_01200	GCA0302952851_01009	GCA0308263651_00747	GCA0324749951_01079	GCA0325102251_01510	GCA0325105251_00810	GCA0325803351_00929	GCA9001869751_01470	GCA9439129551_00446
mprB		Signal transduction histidine-protein kinase/phosphatase MprB	30	30	1	260	4938				653	1424	1398	A11bin2_01175	A13bin6_01279	A14bin3_01495	A15bin2_00238	A30bin4_01547	A31bin5_01633	A42bin12_01366	A45bin4_00717	A49bin7_00282	B01bin4_01698	B08bin5_00933	B10bin10_01577	B11bin7_00925	B17bin6_01676	B21bin8_01587	B28bin2_00274	B39bin8_01278	B42bin5_00890	GCA0004636651_00514	GCA0004644951_00348	GCA0017007552_01362	GCA0183668051_00665	GCA0302952851_01783	GCA0308263651_01747	GCA0324749951_00103	GCA0325102251_00421	GCA0325105251_00369	GCA0325803351_00455	GCA9001869751_00338	GCA9439129551_00503
bceA_2		Bacitracin export ATP-binding protein BceA	30	30	1	260	5200				788	827	791	A11bin2_01293	A13bin6_01551	A14bin3_01118	A15bin2_00082	A30bin4_00053	A31bin5_00673	A42bin12_01213	A45bin4_00085	A49bin7_00187	B01bin4_00349	B08bin5_00823	B10bin10_01525	B11bin7_01187	B17bin6_01533	B21bin8_00664	B28bin2_00270	B39bin8_01020	B42bin5_00555	GCA0004636651_00645	GCA0004644951_00461	GCA0017007552_01473	GCA0183668051_01254	GCA0302952851_00032	GCA0308263651_01019	GCA0324749951_01766	GCA0325102251_01500	GCA0325105251_00251	GCA0325803351_01455	GCA9001869751_00450	GCA9439129551_00622
group_2225		hypothetical protein	30	30	1	260	1051				383	383	383	A11bin2_01311	A13bin6_01331	A14bin3_00778	A15bin2_01282	A30bin4_00141	A31bin5_00223	A42bin12_01566	A45bin4_00496	A49bin7_00038	B01bin4_00658	B08bin5_00837	B10bin10_00949	B11bin7_00425	B17bin6_00103	B21bin8_01171	B28bin2_00805	B39bin8_01617	B42bin5_00714	GCA0004636651_01736	GCA0004644951_01566	GCA0017007552_01337	GCA0183668051_01889	GCA0302952851_00348	GCA0308263651_01578	GCA0324749951_01703	GCA0325102251_00026	GCA0325105251_01406	GCA0325803351_01515	GCA9001869751_00813	GCA9439129551_01482
znuC		Zinc import ATP-binding protein ZnuC	30	30	1	260	1932				155	806	784	A11bin2_01347	A13bin6_01158	A14bin3_00859	A15bin2_01528	A30bin4_01591	A31bin5_00108	A42bin12_01438	A45bin4_01599	A49bin7_01625	B01bin4_01654	B08bin5_00300	B10bin10_01504	B11bin7_01653	B17bin6_01780	B21bin8_01352	B28bin2_00955	B39bin8_01547	B42bin5_01602	GCA0004636651_01467	GCA0004644951_01389	GCA0017007552_01182	GCA0183668051_01737	GCA0302952851_00466	GCA0308263651_00601	GCA0324749951_01467	GCA0325102251_01766	GCA0325105251_01521	GCA0325803351_01315	GCA9001869751_00917	GCA9439129551_00050
cbiM		Cobalt transport protein CbiM	30	30	1	260	1130				545	704	698	A11bin2_01376	A13bin6_00850	A14bin3_01035	A15bin2_01724	A30bin4_00959	A31bin5_01740	A42bin12_01516	A45bin4_00881	A49bin7_00313	B01bin4_00428	B08bin5_01253	B10bin10_00921	B11bin7_00635	B17bin6_00246	B21bin8_00843	B28bin2_00329	B39bin8_01567	B42bin5_01622	GCA0004636651_01706	GCA0004644951_01773	GCA0017007552_01061	GCA0183668051_00243	GCA0302952851_00320	GCA0308263651_00273	GCA0324749951_01540	GCA0325102251_00054	GCA0325105251_01723	GCA0325803351_00017	GCA9001869751_00760	GCA9439129551_01454
ftsZ		Cell division protein FtsZ	30	30	1	260	4155				407	1172	1146	A11bin2_01392	A13bin6_00576	A14bin3_01184	A15bin2_00779	A30bin4_01386	A31bin5_01314	A42bin12_00886	A45bin4_01398	A49bin7_00584	B01bin4_01526	B08bin5_00202	B10bin10_00633	B11bin7_00247	B17bin6_00471	B21bin8_00198	B28bin2_00080	B39bin8_00859	B42bin5_00352	GCA0004636651_01264	GCA0004644951_01032	GCA0017007552_01810	GCA0183668051_00313	GCA0302952851_01288	GCA0308263651_01410	GCA0324749951_00820	GCA0325102251_00081	GCA0325105251_01197	GCA0325803351_00823	GCA9001869751_01763	GCA9439129551_00718
atpB		ATP synthase subunit a	30	30	1	260	2707				218	782	763	A11bin2_01400	A13bin6_00437	A14bin3_00819	A15bin2_01547	A30bin4_00910	A31bin5_00028	A42bin12_01707	A45bin4_00873	A49bin7_00769	B01bin4_01781	B08bin5_01025	B10bin10_00555	B11bin7_00552	B17bin6_01240	B21bin8_00378	B28bin2_00308	B39bin8_01679	B42bin5_00990	GCA0004636651_00376	GCA0004644951_01204	GCA0017007552_01698	GCA0183668051_01176	GCA0302952851_00931	GCA0308263651_00551	GCA0324749951_01000	GCA0325102251_01378	GCA0325105251_00727	GCA0325803351_01007	GCA9001869751_01391	GCA9439129551_00368
group_2239		hypothetical protein	30	30	1	260	3371				356	356	356	A11bin2_01417	A13bin6_01801	A14bin3_01675	A15bin2_01590	A30bin4_01607	A31bin5_01161	A42bin12_00270	A45bin4_01071	A49bin7_00390	B01bin4_01538	B08bin5_00481	B10bin10_00328	B11bin7_01033	B17bin6_01402	B21bin8_01724	B28bin2_00385	B39bin8_00268	B42bin5_00191	GCA0004636651_00059	GCA0004644951_00593	GCA0017007552_00045	GCA0183668051_01367	GCA0302952851_00620	GCA0308263651_00905	GCA0324749951_00378	GCA0325102251_01698	GCA0325105251_00436	GCA0325803351_01094	GCA9001869751_01069	GCA9439129551_00224
argG		Argininosuccinate synthase	30	30	1	260	4833				1064	1415	1403	A11bin2_01455	A13bin6_01478	A14bin3_01139	A15bin2_01725	A30bin4_00639	A31bin5_00417	A42bin12_00420	A45bin4_01764	A49bin7_01570	B01bin4_01326	B08bin5_01034	B10bin10_01648	B11bin7_01279	B17bin6_01852	B21bin8_01716	B28bin2_00409	B39bin8_00407	B42bin5_01829	GCA0004636651_00917	GCA0004644951_00321	GCA0017007552_00491	GCA0183668051_00230	GCA0302952851_01752	GCA0308263651_01698	GCA0324749951_00124	GCA0325102251_00836	GCA0325105251_00854	GCA0325803351_00424	GCA9001869751_00313	GCA9439129551_01148
group_2249		hypothetical protein	30	30	1	260	2048				371	959	939	A11bin2_01478	A13bin6_00871	A14bin3_01300	A15bin2_01430	A30bin4_01324	A31bin5_01573	A42bin12_00390	A45bin4_00994	A49bin7_00668	B01bin4_01259	B08bin5_00237	B10bin10_00411	B11bin7_00583	B17bin6_01411	B21bin8_01111	B28bin2_01664	B39bin8_00388	B42bin5_00628	GCA0004636651_01392	GCA0004644951_01606	GCA0017007552_00329	GCA0183668051_01186	GCA0302952851_00539	GCA0308263651_00011	GCA0324749951_00294	GCA0325102251_01453	GCA0325105251_01869	GCA0325803351_01584	GCA9001869751_00989	GCA9439129551_00125
group_2250		hypothetical protein	30	30	1	260	2047				203	833	812	A11bin2_01479	A13bin6_00870	A14bin3_01301	A15bin2_01431	A30bin4_01325	A31bin5_01574	A42bin12_00391	A45bin4_00995	A49bin7_00667	B01bin4_01258	B08bin5_00238	B10bin10_00412	B11bin7_00584	B17bin6_01410	B21bin8_01110	B28bin2_01663	B39bin8_00389	B42bin5_00629	GCA0004636651_01393	GCA0004644951_01607	GCA0017007552_00330	GCA0183668051_01704	GCA0302952851_00538	GCA0308263651_00010	GCA0324749951_00293	GCA0325102251_01452	GCA0325105251_01870	GCA0325803351_01583	GCA9001869751_00988	GCA9439129551_00124
ykuT		putative MscS family protein YkuT	30	30	1	260	5049				545	836	826	A11bin2_01510	A13bin6_01645	A14bin3_01424	A15bin2_00409	A30bin4_00121	A31bin5_01839	A42bin12_01423	A45bin4_01344	A49bin7_00085	B01bin4_00783	B08bin5_00471	B10bin10_01429	B11bin7_00112	B17bin6_00669	B21bin8_00851	B28bin2_01420	B39bin8_01335	B42bin5_01402	GCA0004636651_00579	GCA0004644951_00409	GCA0017007552_01422	GCA0183668051_01656	GCA0302952851_01840	GCA0308263651_01804	GCA0324749951_00047	GCA0325102251_01557	GCA0325105251_00312	GCA0325803351_00512	GCA9001869751_00399	GCA9439129551_00563
group_2259		hypothetical protein	30	30	1	260	2041				254	290	288	A11bin2_01539	A13bin6_00865	A14bin3_01305	A15bin2_01435	A30bin4_01329	A31bin5_01578	A42bin12_00395	A45bin4_00999	A49bin7_00663	B01bin4_01254	B08bin5_01576	B10bin10_00417	B11bin7_00588	B17bin6_01070	B21bin8_00485	B28bin2_01226	B39bin8_00393	B42bin5_00633	GCA0004636651_01397	GCA0004644951_01611	GCA0017007552_00334	GCA0183668051_01700	GCA0302952851_00534	GCA0308263651_00006	GCA0324749951_00289	GCA0325102251_01448	GCA0325105251_01874	GCA0325803351_01579	GCA9001869751_00984	GCA9439129551_00119
fda		Fructose-bisphosphate aldolase class 1	30	30	1	260	1283				869	893	892	A11bin2_01546	A13bin6_01403	A14bin3_00216	A15bin2_01089	A30bin4_00499	A31bin5_00654	A42bin12_01081	A45bin4_00914	A49bin7_01430	B01bin4_00014	B08bin5_01244	B10bin10_01280	B11bin7_01042	B17bin6_00587	B21bin8_01204	B28bin2_01351	B39bin8_01462	B42bin5_00772	GCA0004636651_00876	GCA0004644951_01664	GCA0017007552_01607	GCA0183668051_01823	GCA0302952851_00243	GCA0308263651_00347	GCA0324749951_01614	GCA0325102251_01181	GCA0325105251_00039	GCA0325803351_00094	GCA9001869751_00674	GCA9439129551_01762
glmU_2		Bifunctional protein GlmU	30	30	1	260	974				1292	1433	1367	A11bin2_01556	A13bin6_01365	A14bin3_00744	A15bin2_00503	A30bin4_01337	A31bin5_01995	A42bin12_01600	A45bin4_00320	A49bin7_00004	B01bin4_01458	B08bin5_00897	B10bin10_00983	B11bin7_00064	B17bin6_00922	B21bin8_01697	B28bin2_00171	B39bin8_01651	B42bin5_00748	GCA0004636651_01769	GCA0004644951_01534	GCA0017007552_01847	GCA0183668051_01081	GCA0302952851_00382	GCA0308263651_01544	GCA0324749951_01734	GCA0325102251_01611	GCA0325105251_01438	GCA0325803351_01481	GCA9001869751_00845	GCA9439129551_01514
rpsD		30S ribosomal protein S4	30	30	1	260	4345				317	605	595	A11bin2_01633	A13bin6_01733	A14bin3_01258	A15bin2_00171	A30bin4_01176	A31bin5_01753	A42bin12_00716	A45bin4_01054	A49bin7_00425	B01bin4_00589	B08bin5_00775	B10bin10_01939	B11bin7_01966	B17bin6_00656	B21bin8_00205	B28bin2_00750	B39bin8_00704	B42bin5_01315	GCA0004636651_01859	GCA0004644951_00019	GCA0017007552_00786	GCA0183668051_00399	GCA0302952851_01407	GCA0308263651_01221	GCA0324749951_01663	GCA0325102251_01064	GCA0325105251_01604	GCA0325803351_01627	GCA9001869751_00010	GCA9439129551_01649
obg		GTPase Obg	30	30	1	260	2052				527	1520	1486	A11bin2_01700	A13bin6_00877	A14bin3_01296	A15bin2_01021	A30bin4_01217	A31bin5_01912	A42bin12_00384	A45bin4_01781	A49bin7_01093	B01bin4_01265	B08bin5_00233	B10bin10_00405	B11bin7_01283	B17bin6_00635	B21bin8_00428	B28bin2_01644	B39bin8_00382	B42bin5_00622	GCA0004636651_01387	GCA0004644951_01602	GCA0017007552_00325	GCA0183668051_00449	GCA0302952851_00543	GCA0308263651_00015	GCA0324749951_00298	GCA0325102251_01911	GCA0325105251_01865	GCA0325803351_01588	GCA9001869751_00993	GCA9439129551_00141
group_228		hypothetical protein	30	30	1	260	3352			Hypothetical protein with no hits to refseq/uniprot/clusters/cdd/tigrfams/pfam overlapping another protein with hits	722	1031	990	A11bin2_00052	A13bin6_00940	A14bin3_01702	A15bin2_01445	A30bin4_01797	A31bin5_01045	A42bin12_00254	A45bin4_00439	A49bin7_01858	B01bin4_00746	B08bin5_01040	B10bin10_00313	B11bin7_00601	B17bin6_01565	B21bin8_00634	B28bin2_00494	B39bin8_00252	B42bin5_01871	GCA0004636651_00073	GCA0004644951_00608	GCA0017007552_00060	GCA0183668051_01853	GCA0302952851_00635	GCA0308263651_01341	GCA0324749951_00394	GCA0325102251_00727	GCA0325105251_00451	GCA0325803351_01079	GCA9001869751_01084	GCA9439129551_00239
menB		1,4-dihydroxy-2-naphthoyl-CoA synthase	30	30	1	260	3460				836	980	975	A11bin2_01712	A13bin6_00904	A14bin3_01406	A15bin2_00815	A30bin4_00159	A31bin5_01833	A42bin12_00355	A45bin4_01500	A49bin7_01906	B01bin4_01630	B08bin5_01689	B10bin10_00378	B11bin7_00979	B17bin6_01640	B21bin8_01286	B28bin2_00645	B39bin8_00353	B42bin5_00593	GCA0004636651_00003	GCA0004644951_00544	GCA0017007552_01105	GCA0183668051_01805	GCA0302952851_00571	GCA0308263651_00954	GCA0324749951_00331	GCA0325102251_01290	GCA0325105251_00386	GCA0325803351_01143	GCA9001869751_01020	GCA9439129551_00172
secY		Protein translocase subunit SecY	30	30	1	260	4355				755	1322	1303	A11bin2_01732	A13bin6_01741	A14bin3_01250	A15bin2_00163	A30bin4_01168	A31bin5_01638	A42bin12_00708	A45bin4_01046	A49bin7_00433	B01bin4_00581	B08bin5_00783	B10bin10_01931	B11bin7_00347	B17bin6_00664	B21bin8_00213	B28bin2_00758	B39bin8_00696	B42bin5_01323	GCA0004636651_01851	GCA0004644951_00027	GCA0017007552_00778	GCA0183668051_00391	GCA0302952851_01415	GCA0308263651_01213	GCA0324749951_01671	GCA0325102251_01072	GCA0325105251_01612	GCA0325803351_01635	GCA9001869751_00018	GCA9439129551_01657
group_2290		hypothetical protein	30	30	1	260	1223			Hypothetical protein with no hits to refseq/uniprot/clusters/cdd/tigrfams/pfam overlapping another protein with hits	926	1385	1369	A11bin2_01757	A13bin6_00809	A14bin3_00253	A15bin2_01040	A30bin4_01855	A31bin5_01944	A42bin12_01117	A45bin4_00089	A49bin7_00137	B01bin4_01920	B08bin5_01207	B10bin10_00880	B11bin7_01513	B17bin6_00140	B21bin8_01896	B28bin2_00455	B39bin8_01426	B42bin5_00808	GCA0004636651_00914	GCA0004644951_01486	GCA0017007552_00439	GCA0183668051_01667	GCA0302952851_00278	GCA0308263651_00313	GCA0324749951_01577	GCA0325102251_01294	GCA0325105251_00002	GCA0325803351_00059	GCA9001869751_00712	GCA9439129551_01767
group_2293		putative protein	30	30	1	260	2009				767	785	768	A11bin2_01799	A13bin6_01109	A14bin3_00909	A15bin2_01361	A30bin4_01622	A31bin5_01219	A42bin12_01486	A45bin4_00562	A49bin7_01267	B01bin4_01146	B08bin5_00496	B10bin10_01455	B11bin7_01124	B17bin6_00038	B21bin8_01399	B28bin2_01522	B39bin8_01499	B42bin5_01234	GCA0004636651_01418	GCA0004644951_01437	GCA0017007552_01230	GCA0183668051_00815	GCA0302952851_00515	GCA0308263651_01267	GCA0324749951_01510	GCA0325102251_00577	GCA0325105251_01569	GCA0325803351_01266	GCA9001869751_00965	GCA9439129551_00101
cysS		Cysteine--tRNA ligase	30	30	1	260	1226				812	1460	1438	A11bin2_01831	A13bin6_00807	A14bin3_00251	A15bin2_01039	A30bin4_01774	A31bin5_01215	A42bin12_01115	A45bin4_00091	A49bin7_00139	B01bin4_01922	B08bin5_01209	B10bin10_00878	B11bin7_01515	B17bin6_00138	B21bin8_00360	B28bin2_00453	B39bin8_01428	B42bin5_00806	GCA0004636651_00912	GCA0004644951_01488	GCA0017007552_00441	GCA0183668051_01669	GCA0302952851_00276	GCA0308263651_00314	GCA0324749951_01579	GCA0325102251_01296	GCA0325105251_00004	GCA0325803351_00061	GCA9001869751_00710	GCA9439129551_01769
thrB		Homoserine kinase	30	30	1	260	2694				188	1013	913	A11bin2_00196	A13bin6_00428	A14bin3_00810	A15bin2_00573	A30bin4_00269	A31bin5_01427	A42bin12_01716	A45bin4_01404	A49bin7_01307	B01bin4_01016	B08bin5_01003	B10bin10_00546	B11bin7_00543	B17bin6_01090	B21bin8_00412	B28bin2_00299	B39bin8_01670	B42bin5_01793	GCA0004636651_00385	GCA0004644951_01195	GCA0017007552_01707	GCA0183668051_01649	GCA0302952851_00940	GCA0308263651_00542	GCA0324749951_01009	GCA0325102251_01223	GCA0325105251_00736	GCA0325803351_00998	GCA9001869751_01400	GCA9439129551_00377
group_235		hypothetical protein	30	30	1	260	2650				305	815	603	A11bin2_00240	A13bin6_00399	A14bin3_00269	A15bin2_00714	A30bin4_01296	A31bin5_01075	A42bin12_01277	A45bin4_01247	A49bin7_00440	B01bin4_01385	B08bin5_00680	B10bin10_00516	B11bin7_00053	B17bin6_01607	B21bin8_01832	B28bin2_00823	B39bin8_01178	B42bin5_00016	GCA0004636651_00416	GCA0004644951_01163	GCA0017007552_00354	GCA0183668051_01778	GCA0302952851_00969	GCA0308263651_00513	GCA0324749951_01037	GCA0325102251_00485	GCA0325105251_00767	GCA0325803351_00969	GCA9001869751_01432	GCA9439129551_00408
ileS		Isoleucine--tRNA ligase	30	30	1	260	1432				461	3494	2855	A11bin2_00264	A13bin6_00200	A14bin3_00519	A15bin2_01387	A30bin4_00018	A31bin5_01320	A42bin12_01002	A45bin4_00428	A49bin7_00894	B01bin4_00297	B08bin5_01148	B10bin10_01022	B11bin7_01605	B17bin6_01829	B21bin8_01085	B28bin2_00350	B39bin8_01099	B42bin5_01884	GCA0004636651_00791	GCA0004644951_01296	GCA0017007552_01283	GCA0183668051_01296	GCA0302952851_00165	GCA0308263651_01466	GCA0324749951_01187	GCA0325102251_00260	GCA0325105251_00117	GCA0325803351_00172	GCA9001869751_00601	GCA9439129551_00951
murE		UDP-N-acetylmuramoyl-L-alanyl-D-glutamate--2,6-diaminopimelate ligase	30	30	1	260	4168				641	1652	1577	A11bin2_00493	A13bin6_00584	A14bin3_01192	A15bin2_01504	A30bin4_01238	A31bin5_00751	A42bin12_00894	A45bin4_00859	A49bin7_00231	B01bin4_01534	B08bin5_00425	B10bin10_00625	B11bin7_01604	B17bin6_00463	B21bin8_01818	B28bin2_00088	B39bin8_00867	B42bin5_00344	GCA0004636651_01255	GCA0004644951_01040	GCA0017007552_01818	GCA0183668051_00743	GCA0302952851_01296	GCA0308263651_01418	GCA0324749951_00828	GCA0325102251_00073	GCA0325105251_01205	GCA0325803351_00831	GCA9001869751_01771	GCA9439129551_00710
coaD		Phosphopantetheine adenylyltransferase	30	30	1	260	3770				506	572	508	A11bin2_01227	A13bin6_00283	A14bin3_00999	A15bin2_00433	A30bin4_01018	A31bin5_00710	A42bin12_01630	A45bin4_01677	A49bin7_01961	B01bin4_00865	B08bin5_00397	B10bin10_00818	B11bin7_00220	B17bin6_01142	B21bin8_01236	B28bin2_00935	B39bin8_01380	B42bin5_00296	GCA0004636651_01623	GCA0004644951_01658	GCA0017007552_01113	GCA0183668051_01925	GCA0302952851_01098	GCA0308263651_01046	GCA0324749951_00655	GCA0325102251_01328	GCA0325105251_01302	GCA0325803351_01569	GCA9001869751_01557	GCA9439129551_01337
pstC2		Phosphate transport system permease protein PstC 2	30	30	1	260	4612				536	1064	1044	A11bin2_00603	A13bin6_00036	A14bin3_01659	A15bin2_00018	A30bin4_01844	A31bin5_00085	A42bin12_00553	A45bin4_00983	A49bin7_00253	B01bin4_01290	B08bin5_01119	B10bin10_00105	B11bin7_01725	B17bin6_00752	B21bin8_00181	B28bin2_00367	B39bin8_00540	B42bin5_01136	GCA0004636651_01066	GCA0004644951_00186	GCA0017007552_00619	GCA0183668051_01590	GCA0302952851_01569	GCA0308263651_00045	GCA0324749951_00260	GCA0325102251_00342	GCA0325105251_00995	GCA0325803351_00291	GCA9001869751_00182	GCA9439129551_01018
cycA_1		D-serine/D-alanine/glycine transporter	30	30	1	260	5022				1532	1538	1532	A11bin2_00690	A13bin6_01596	A14bin3_01458	A15bin2_01187	A30bin4_00313	A31bin5_00066	A42bin12_01410	A45bin4_00328	A49bin7_00103	B01bin4_00185	B08bin5_00732	B10bin10_01416	B11bin7_01299	B17bin6_00534	B21bin8_00227	B28bin2_00252	B39bin8_01322	B42bin5_01455	GCA0004636651_00560	GCA0004644951_00394	GCA0017007552_01407	GCA0183668051_00692	GCA0302952851_01828	GCA0308263651_01790	GCA0324749951_00060	GCA0325102251_00301	GCA0325105251_00326	GCA0325803351_00500	GCA9001869751_00384	GCA9439129551_00549
group_252		6-phosphogluconate dehydrogenase, NAD(+)-dependent, decarboxylating	30	30	1	260	2016				356	872	842	A11bin2_01094	A13bin6_01102	A14bin3_00915	A15bin2_01167	A30bin4_01360	A31bin5_01807	A42bin12_01492	A45bin4_00556	A49bin7_01421	B01bin4_01139	B08bin5_01218	B10bin10_01448	B11bin7_01867	B17bin6_01184	B21bin8_01567	B28bin2_01190	B39bin8_01493	B42bin5_01714	GCA0004636651_01413	GCA0004644951_01443	GCA0017007552_01236	GCA0183668051_00821	GCA0302952851_00521	GCA0308263651_01273	GCA0324749951_01516	GCA0325102251_00570	GCA0325105251_01575	GCA0325803351_01260	GCA9001869751_00971	GCA9439129551_00107
ctpA		Copper-exporting P-type ATPase	30	30	1	260	1588				437	2486	2319	A11bin2_01154	A13bin6_00255	A14bin3_01610	A15bin2_01067	A30bin4_00935	A31bin5_00011	A42bin12_01120	A45bin4_01285	A49bin7_00833	B01bin4_01357	B08bin5_01523	B10bin10_01077	B11bin7_01433	B17bin6_00227	B21bin8_01294	B28bin2_00180	B39bin8_00926	B42bin5_01888	GCA0004636651_00735	GCA0004644951_01354	GCA0017007552_01555	GCA0183668051_00252	GCA0302952851_00105	GCA0308263651_00588	GCA0324749951_01260	GCA0325102251_00632	GCA0325105251_00169	GCA0325803351_00229	GCA9001869751_00533	GCA9439129551_00898
pheT		Phenylalanine--tRNA ligase beta subunit	30	30	1	260	3718				179	2579	2301	A11bin2_01443	A13bin6_01787	A14bin3_01729	A15bin2_01200	A30bin4_00840	A31bin5_00681	A42bin12_01670	A45bin4_00627	A49bin7_01021	B01bin4_01299	B08bin5_01054	B10bin10_00857	B11bin7_01376	B17bin6_00815	B21bin8_01067	B28bin2_01597	B39bin8_01420	B42bin5_00336	GCA0004636651_01661	GCA0004644951_01620	GCA0017007552_01152	GCA0183668051_01540	GCA0302952851_01059	GCA0308263651_01084	GCA0324749951_00616	GCA0325102251_01004	GCA0325105251_01264	GCA0325803351_01530	GCA9001869751_01518	GCA9439129551_01299
group_331		putative phosphomannomutase	30	30	1	260	4078				644	1685	1584	A11bin2_01414	A13bin6_00500	A14bin3_00712	A15bin2_00451	A30bin4_01634	A31bin5_00900	A42bin12_00838	A45bin4_00937	A49bin7_00727	B01bin4_01117	B08bin5_01679	B10bin10_00682	B11bin7_00518	B17bin6_00454	B21bin8_01709	B28bin2_01383	B39bin8_00811	B42bin5_00400	GCA0004636651_01317	GCA0004644951_00982	GCA0017007552_01761	GCA0183668051_00138	GCA0302952851_01238	GCA0308263651_00229	GCA0324749951_00772	GCA0325102251_01081	GCA0325105251_01146	GCA0325803351_00773	GCA9001869751_01714	GCA9439129551_00771
ndhH		NAD(P)H-quinone oxidoreductase subunit H	30	30	1	260	4665				713	1361	1216	A11bin2_00081	A13bin6_00070	A14bin3_01331	A15bin2_01712	A30bin4_00367	A31bin5_00800	A42bin12_00519	A45bin4_01629	A49bin7_01302	B01bin4_01585	B08bin5_00062	B10bin10_00071	B11bin7_01210	B17bin6_00066	B21bin8_00506	B28bin2_01548	B39bin8_00506	B42bin5_01190	GCA0004636651_01024	GCA0004644951_00225	GCA0017007552_00586	GCA0183668051_00079	GCA0302952851_01601	GCA0308263651_00467	GCA0324749951_00225	GCA0325102251_00932	GCA0325105251_00955	GCA0325803351_00323	GCA9001869751_00215	GCA9439129551_01051
folK		hypothetical protein	30	30	1	260	4668				407	674	659	A11bin2_00084	A13bin6_00073	A14bin3_01334	A15bin2_01709	A30bin4_00370	A31bin5_00803	A42bin12_00516	A45bin4_01912	A49bin7_01305	B01bin4_01588	B08bin5_00065	B10bin10_00068	B11bin7_01213	B17bin6_00069	B21bin8_00503	B28bin2_01545	B39bin8_00503	B42bin5_01187	GCA0004636651_01021	GCA0004644951_00228	GCA0017007552_00583	GCA0183668051_01202	GCA0302952851_01604	GCA0308263651_00470	GCA0324749951_00222	GCA0325102251_00929	GCA0325105251_00952	GCA0325803351_00326	GCA9001869751_00218	GCA9439129551_01054
group_336		hypothetical protein	30	30	1	260	4695				788	1448	1397	A11bin2_00111	A13bin6_00088	A14bin3_01342	A15bin2_00859	A30bin4_00384	A31bin5_01961	A42bin12_00508	A45bin4_00005	A49bin7_01170	B01bin4_01741	B08bin5_00701	B10bin10_00054	B11bin7_00567	B17bin6_00614	B21bin8_00788	B28bin2_00036	B39bin8_00495	B42bin5_01372	GCA0004636651_01009	GCA0004644951_00239	GCA0017007552_00572	GCA0183668051_00644	GCA0302952851_01612	GCA0308263651_00478	GCA0324749951_00214	GCA0325102251_01808	GCA0325105251_00940	GCA0325803351_00334	GCA9001869751_00229	GCA9439129551_01067
hrpB		ATP-dependent RNA helicase HrpB	30	30	1	260	1599				473	2891	2407	A11bin2_01698	A13bin6_00262	A14bin3_01616	A15bin2_01148	A30bin4_00929	A31bin5_00005	A42bin12_01126	A45bin4_01184	A49bin7_00827	B01bin4_01363	B08bin5_01110	B10bin10_01084	B11bin7_01559	B17bin6_01668	B21bin8_01597	B28bin2_00174	B39bin8_00932	B42bin5_00405	GCA0004636651_00729	GCA0004644951_01360	GCA0017007552_01549	GCA0183668051_00634	GCA0302952851_00099	GCA0308263651_00594	GCA0324749951_01266	GCA0325102251_00626	GCA0325105251_00175	GCA0325803351_00235	GCA9001869751_00527	GCA9439129551_00892
nuoG		NADH-quinone oxidoreductase subunit G	30	30	1	260	4479				491	2423	2125	A11bin2_00842	A13bin6_01199	A14bin3_00379	A15bin2_00407	A30bin4_01585	A31bin5_01105	A42bin12_00627	A45bin4_00808	A49bin7_00744	B01bin4_00596	B08bin5_00420	B10bin10_00177	B11bin7_01588	B17bin6_00272	B21bin8_00166	B28bin2_01019	B39bin8_00614	B42bin5_00519	GCA0004636651_01144	GCA0004644951_00107	GCA0017007552_00692	GCA0183668051_00569	GCA0302952851_01497	GCA0308263651_01595	GCA0324749951_01365	GCA0325102251_00768	GCA0325105251_01070	GCA0325803351_01204	GCA9001869751_00104	GCA9439129551_01702
group_379		hypothetical protein	30	30	1	260	1065				761	1319	1204	A11bin2_00965	A13bin6_01325	A14bin3_00784	A15bin2_01438	A30bin4_00135	A31bin5_00230	A42bin12_01560	A45bin4_01793	A49bin7_00044	B01bin4_01230	B08bin5_00946	B10bin10_00943	B11bin7_00703	B17bin6_00097	B21bin8_01828	B28bin2_01267	B39bin8_01611	B42bin5_00708	GCA0004636651_01729	GCA0004644951_01572	GCA0017007552_01343	GCA0183668051_01572	GCA0302952851_00342	GCA0308263651_01584	GCA0324749951_01697	GCA0325102251_00032	GCA0325105251_01399	GCA0325803351_01521	GCA9001869751_00807	GCA9439129551_01476
group_389		hypothetical protein	30	30	1	260	5130				203	1082	1009	A11bin2_01150	A13bin6_01881	A14bin3_01101	A15bin2_00900	A30bin4_00564	A31bin5_01732	A42bin12_01229	A45bin4_00069	A49bin7_00130	B01bin4_00399	B08bin5_00589	B10bin10_01551	B11bin7_01926	B17bin6_00023	B21bin8_01425	B28bin2_01637	B39bin8_01036	B42bin5_00571	GCA0004636651_00623	GCA0004644951_00443	GCA0017007552_01456	GCA0183668051_00542	GCA0302952851_00015	GCA0308263651_01001	GCA0324749951_00003	GCA0325102251_00789	GCA0325105251_00275	GCA0325803351_01438	GCA9001869751_00433	GCA9439129551_00606
thiL		Thiamine-monophosphate kinase	30	30	1	260	2558				350	1070	1016	A11bin2_01165	A13bin6_01058	A14bin3_00327	A15bin2_01333	A30bin4_00926	A31bin5_00601	A42bin12_01323	A45bin4_00474	A49bin7_00939	B01bin4_01096	B08bin5_00150	B10bin10_00459	B11bin7_00438	B17bin6_01802	B21bin8_02010	B28bin2_00796	B39bin8_01224	B42bin5_00062	GCA0004636651_00462	GCA0004644951_01107	GCA0017007552_00161	GCA0183668051_01195	GCA0302952851_01015	GCA0308263651_00872	GCA0324749951_01085	GCA0325102251_01656	GCA0325105251_00815	GCA0325803351_00923	GCA9001869751_01475	GCA9439129551_00452
group_399		hypothetical protein	30	30	1	260	1397			Hypothetical protein with no hits to refseq/uniprot/clusters/cdd/tigrfams/pfam overlapping another protein with hits	170	584	541	A11bin2_01328	A13bin6_00176	A14bin3_00495	A15bin2_00383	A30bin4_00451	A31bin5_01923	A42bin12_01027	A45bin4_01005	A49bin7_01236	B01bin4_01346	B08bin5_01765	B10bin10_00998	B11bin7_01310	B17bin6_01744	B21bin8_01026	B28bin2_01366	B39bin8_01074	B42bin5_01685	GCA0004636651_00816	GCA0004644951_01273	GCA0017007552_01259	GCA0183668051_01096	GCA0302952851_00190	GCA0308263651_01489	GCA0324749951_01164	GCA0325102251_01423	GCA0325105251_00094	GCA0325803351_00147	GCA9001869751_00625	GCA9439129551_00976
udk		Uridine kinase	30	30	1	260	4079				455	614	592	A11bin2_01415	A13bin6_00499	A14bin3_00711	A15bin2_00452	A30bin4_01633	A31bin5_01729	A42bin12_00839	A45bin4_00936	A49bin7_00728	B01bin4_01116	B08bin5_01680	B10bin10_00681	B11bin7_00519	B17bin6_00453	B21bin8_01710	B28bin2_01264	B39bin8_00812	B42bin5_00399	GCA0004636651_01316	GCA0004644951_00983	GCA0017007552_01762	GCA0183668051_00137	GCA0302952851_01239	GCA0308263651_00230	GCA0324749951_00773	GCA0325102251_01082	GCA0325105251_01147	GCA0325803351_00774	GCA9001869751_01715	GCA9439129551_00770
lpqB		Lipoprotein LpqB	30	30	1	260	2613				596	2081	1901	A11bin2_01434	A13bin6_01024	A14bin3_00292	A15bin2_01063	A30bin4_01258	A31bin5_00429	A42bin12_01300	A45bin4_00307	A49bin7_01963	B01bin4_01899	B08bin5_00746	B10bin10_00493	B11bin7_01275	B17bin6_01292	B21bin8_01059	B28bin2_01619	B39bin8_01201	B42bin5_00039	GCA0004636651_00443	GCA0004644951_01137	GCA0017007552_00141	GCA0183668051_01481	GCA0302952851_00992	GCA0308263651_00490	GCA0324749951_01061	GCA0325102251_00739	GCA0325105251_00791	GCA0325803351_00946	GCA9001869751_01455	GCA9439129551_00431
group_402		Fatty acid ABC transporter ATP-binding/permease protein	30	30	1	260	1507				827	2042	1904	A11bin2_01501	A13bin6_00231	A14bin3_00548	A15bin2_01119	A30bin4_00983	A31bin5_01779	A42bin12_00973	A45bin4_00567	A49bin7_01973	B01bin4_00924	B08bin5_01631	B10bin10_01053	B11bin7_00774	B17bin6_00761	B21bin8_01328	B28bin2_00985	B39bin8_01128	B42bin5_01096	GCA0004636651_00760	GCA0004644951_01330	GCA0017007552_01315	GCA0183668051_00320	GCA0302952851_00132	GCA0308263651_00117	GCA0324749951_01217	GCA0325102251_01775	GCA0325105251_00145	GCA0325803351_00205	GCA9001869751_00570	GCA9439129551_00922
pth		Peptidyl-tRNA hydrolase	30	30	1	260	971				143	596	565	A11bin2_01559	A13bin6_01368	A14bin3_00741	A15bin2_00500	A30bin4_01340	A31bin5_00994	A42bin12_01603	A45bin4_00323	A49bin7_00001	B01bin4_01455	B08bin5_01463	B10bin10_00986	B11bin7_01011	B17bin6_00919	B21bin8_02005	B28bin2_00500	B39bin8_01654	B42bin5_00751	GCA0004636651_01772	GCA0004644951_01531	GCA0017007552_01844	GCA0183668051_01078	GCA0302952851_00385	GCA0308263651_01541	GCA0324749951_01737	GCA0325102251_01571	GCA0325105251_01441	GCA0325803351_01478	GCA9001869751_00848	GCA9439129551_01517
treS		Trehalose synthase/amylase TreS	30	30	1	260	2745			Hypothetical protein with no hits to refseq/uniprot/clusters/cdd/tigrfams/pfam overlapping another protein with hits	461	1829	1654	A11bin2_01787	A13bin6_00462	A14bin3_00844	A15bin2_00671	A30bin4_00491	A31bin5_00053	A42bin12_01682	A45bin4_00223	A49bin7_01759	B01bin4_00535	B08bin5_00658	B10bin10_00580	B11bin7_00878	B17bin6_01807	B21bin8_01951	B28bin2_01509	B39bin8_01704	B42bin5_00965	GCA0004636651_00350	GCA0004644951_01229	GCA0017007552_01673	GCA0183668051_00526	GCA0302952851_00906	GCA0308263651_00576	GCA0324749951_00976	GCA0325102251_01786	GCA0325105251_00702	GCA0325803351_01032	GCA9001869751_01366	GCA9439129551_00343
gcvP		putative glycine dehydrogenase (decarboxylating)	30	30	1	260	4184				596	3014	2600	A11bin2_01667	A13bin6_00595	A14bin3_01203	A15bin2_00222	A30bin4_01643	A31bin5_01765	A42bin12_00905	A45bin4_00338	A49bin7_00220	B01bin4_01202	B08bin5_00288	B10bin10_00614	B11bin7_01161	B17bin6_00410	B21bin8_01561	B28bin2_00472	B39bin8_00878	B42bin5_00853	GCA0004636651_01243	GCA0004644951_01051	GCA0017007552_00132	GCA0183668051_01441	GCA0302952851_01307	GCA0308263651_01429	GCA0324749951_00839	GCA0325102251_00062	GCA0325105251_01216	GCA0325803351_00842	GCA9001869751_01782	GCA9439129551_00699
group_439		hypothetical protein	30	30	1	260	4700				200	1112	1077	A11bin2_00115	A13bin6_00092	A14bin3_01818	A15bin2_00855	A30bin4_01688	A31bin5_01867	A42bin12_00504	A45bin4_00009	A49bin7_01377	B01bin4_00120	B08bin5_01277	B10bin10_00050	B11bin7_01955	B17bin6_00618	B21bin8_01148	B28bin2_00040	B39bin8_00491	B42bin5_01376	GCA0004636651_01005	GCA0004644951_00243	GCA0017007552_00568	GCA0183668051_00648	GCA0302952851_01616	GCA0308263651_00482	GCA0324749951_00210	GCA0325102251_01906	GCA0325105251_00936	GCA0325803351_00338	GCA9001869751_00233	GCA9439129551_01071
group_440		hypothetical protein	30	30	1	260	4702				110	1250	1122	A11bin2_00117	A13bin6_00094	A14bin3_01820	A15bin2_00458	A30bin4_01690	A31bin5_01176	A42bin12_00502	A45bin4_00011	A49bin7_01379	B01bin4_00118	B08bin5_01279	B10bin10_00048	B11bin7_01957	B17bin6_00620	B21bin8_01767	B28bin2_00042	B39bin8_00489	B42bin5_01378	GCA0004636651_01003	GCA0004644951_00245	GCA0017007552_00566	GCA0183668051_00650	GCA0302952851_01618	GCA0308263651_00484	GCA0324749951_00208	GCA0325102251_01908	GCA0325105251_00934	GCA0325803351_00340	GCA9001869751_00235	GCA9439129551_01073
group_446		hypothetical protein	30	30	1	260	1956				290	290	290	A11bin2_00213	A13bin6_01144	A14bin3_00873	A15bin2_00182	A30bin4_01078	A31bin5_02175	A42bin12_01452	A45bin4_01723	A49bin7_01896	B01bin4_00483	B08bin5_00340	B10bin10_01490	B11bin7_01420	B17bin6_01322	B21bin8_01215	B28bin2_01308	B39bin8_01533	B42bin5_01706	GCA0004636651_01452	GCA0004644951_01403	GCA0017007552_01196	GCA0183668051_00991	GCA0302952851_00480	GCA0308263651_01233	GCA0324749951_01481	GCA0325102251_00868	GCA0325105251_01535	GCA0325803351_01301	GCA9001869751_00931	GCA9439129551_00064
glgM		Alpha-maltose-1-phosphate synthase	30	30	1	260	1958				149	1196	1065	A11bin2_00215	A13bin6_01142	A14bin3_00875	A15bin2_00180	A30bin4_01076	A31bin5_02177	A42bin12_01454	A45bin4_01725	A49bin7_01894	B01bin4_00481	B08bin5_00338	B10bin10_01488	B11bin7_01418	B17bin6_01324	B21bin8_01213	B28bin2_01310	B39bin8_01531	B42bin5_01704	GCA0004636651_01450	GCA0004644951_01405	GCA0017007552_01198	GCA0183668051_00993	GCA0302952851_00482	GCA0308263651_01235	GCA0324749951_01483	GCA0325102251_00870	GCA0325105251_01537	GCA0325803351_01299	GCA9001869751_00933	GCA9439129551_00066
recC		RecBCD enzyme subunit RecC	30	30	1	260	2646				401	3167	2961	A11bin2_00236	A13bin6_00395	A14bin3_00273	A15bin2_01172	A30bin4_01429	A31bin5_01659	A42bin12_01281	A45bin4_01086	A49bin7_01248	B01bin4_00976	B08bin5_00662	B10bin10_00512	B11bin7_00049	B17bin6_01270	B21bin8_00270	B28bin2_01298	B39bin8_01182	B42bin5_00020	GCA0004636651_00420	GCA0004644951_01156	GCA0017007552_00350	GCA0183668051_00766	GCA0302952851_00973	GCA0308263651_00509	GCA0324749951_01041	GCA0325102251_00489	GCA0325105251_00771	GCA0325803351_00965	GCA9001869751_01436	GCA9439129551_00412
recX		Regulatory protein RecX	30	30	1	260	3057				248	449	438	A11bin2_00361	A13bin6_01915	A14bin3_00090	A15bin2_00624	A30bin4_00947	A31bin5_00535	A42bin12_00166	A45bin4_01255	A49bin7_01438	B01bin4_00884	B08bin5_00817	B10bin10_01181	B11bin7_01103	B17bin6_01199	B21bin8_01158	B28bin2_01622	B39bin8_00164	B42bin5_00157	GCA0004636651_00184	GCA0004644951_00721	GCA0017007552_00937	GCA0183668051_01424	GCA0302952851_00732	GCA0308263651_00722	GCA0324749951_00532	GCA0325102251_01740	GCA0325105251_00535	GCA0325803351_00688	GCA9001869751_01197	GCA9439129551_01193
group_466		hypothetical protein	30	30	1	260	3004			Hypothetical protein with no hits to refseq/uniprot/clusters/cdd/tigrfams/pfam overlapping another protein with hits	914	1328	1196	A11bin2_00521	A13bin6_00765	A14bin3_00062	A15bin2_00044	A30bin4_00755	A31bin5_00458	A42bin12_00137	A45bin4_01290	A49bin7_00626	B01bin4_00175	B08bin5_00436	B10bin10_01208	B11bin7_01499	B17bin6_00223	B21bin8_00082	B28bin2_01708	B39bin8_00136	B42bin5_01666	GCA0004636651_00215	GCA0004644951_00751	GCA0017007552_00910	GCA0183668051_01238	GCA0302952851_00763	GCA0308263651_00693	GCA0324749951_00559	GCA0325102251_00973	GCA0325105251_00562	GCA0325803351_00657	GCA9001869751_01224	GCA9439129551_01221
group_467		hypothetical protein	30	30	1	260	1027				314	704	679	A11bin2_00541	A13bin6_01349	A14bin3_00760	A15bin2_00364	A30bin4_01738	A31bin5_00207	A42bin12_01584	A45bin4_01622	A49bin7_00020	B01bin4_00676	B08bin5_01489	B10bin10_00967	B11bin7_00080	B17bin6_01635	B21bin8_01472	B28bin2_00155	B39bin8_01635	B42bin5_00732	GCA0004636651_01752	GCA0004644951_01550	GCA0017007552_01321	GCA0183668051_00327	GCA0302952851_00366	GCA0308263651_01560	GCA0324749951_01718	GCA0325102251_00010	GCA0325105251_01422	GCA0325803351_01497	GCA9001869751_00829	GCA9439129551_01498
ykoE		Putative HMP/thiamine permease protein YkoE	30	30	1	260	1757				353	599	585	A11bin2_00808	A13bin6_01264	A14bin3_00484	A15bin2_00956	A30bin4_01521	A31bin5_00557	A42bin12_01177	A45bin4_01208	A49bin7_00949	B01bin4_00695	B08bin5_00676	B10bin10_01345	B11bin7_01138	B17bin6_01032	B21bin8_00717	B28bin2_01653	B39bin8_00984	B42bin5_00458	GCA0004636651_00671	GCA0004644951_00486	GCA0017007552_01496	GCA0183668051_01056	GCA0302952851_00054	GCA0308263651_01453	GCA0324749951_01307	GCA0325102251_00181	GCA0325105251_00228	GCA0325803351_01699	GCA9001869751_00474	GCA9439129551_00838
ygfZ		tRNA-modifying protein YgfZ	30	30	1	260	4601				335	971	920	A11bin2_01085	A13bin6_00028	A14bin3_01826	A15bin2_00026	A30bin4_00832	A31bin5_00093	A42bin12_00561	A45bin4_00245	A49bin7_01359	B01bin4_01282	B08bin5_01270	B10bin10_00113	B11bin7_01682	B17bin6_01344	B21bin8_00189	B28bin2_01321	B39bin8_00548	B42bin5_01128	GCA0004636651_01074	GCA0004644951_00178	GCA0017007552_00627	GCA0183668051_00478	GCA0302952851_01561	GCA0308263651_00037	GCA0324749951_00268	GCA0325102251_00350	GCA0325105251_01003	GCA0325803351_00283	GCA9001869751_00174	GCA9439129551_01010
group_507		hypothetical protein	30	30	1	260	1180				296	557	409	A11bin2_01123	A13bin6_00829	A14bin3_01058	A15bin2_01125	A30bin4_00811	A31bin5_01066	A42bin12_01539	A45bin4_00185	A49bin7_00690	B01bin4_00451	B08bin5_01107	B10bin10_00900	B11bin7_01023	B17bin6_00992	B21bin8_01649	B28bin2_01673	B39bin8_01590	B42bin5_01441	GCA0004636651_01682	GCA0004644951_01460	GCA0017007552_00413	GCA0183668051_01356	GCA0302952851_00297	GCA0308263651_00295	GCA0324749951_01560	GCA0325102251_00661	GCA0325105251_01700	GCA0325803351_00040	GCA9001869751_00738	GCA9439129551_01432
hflX		GTPase HflX	30	30	1	260	3048				581	1457	1373	A11bin2_01188	A13bin6_00785	A14bin3_00083	A15bin2_01513	A30bin4_00875	A31bin5_00728	A42bin12_00159	A45bin4_01170	A49bin7_01641	B01bin4_00891	B08bin5_01732	B10bin10_01188	B11bin7_01917	B17bin6_00734	B21bin8_01082	B28bin2_01286	B39bin8_00157	B42bin5_00164	GCA0004636651_00191	GCA0004644951_00728	GCA0017007552_00930	GCA0183668051_00658	GCA0302952851_00739	GCA0308263651_00715	GCA0324749951_00539	GCA0325102251_01725	GCA0325105251_00542	GCA0325803351_00681	GCA9001869751_01204	GCA9439129551_01200
glgX		Glycogen operon protein GlgX	30	30	1	260	2751				992	2246	2153	A11bin2_01248	A13bin6_00464	A14bin3_00846	A15bin2_00673	A30bin4_00493	A31bin5_00055	A42bin12_01680	A45bin4_00221	A49bin7_01192	B01bin4_00533	B08bin5_01373	B10bin10_00582	B11bin7_01365	B17bin6_01137	B21bin8_01244	B28bin2_01134	B39bin8_01706	B42bin5_00963	GCA0004636651_00347	GCA0004644951_01231	GCA0017007552_01671	GCA0183668051_00188	GCA0302952851_00904	GCA0308263651_01386	GCA0324749951_00974	GCA0325102251_01868	GCA0325105251_00700	GCA0325803351_01034	GCA9001869751_01364	GCA9439129551_00341
iscS		IscS-like cysteine desulfurase	30	30	1	260	2752				239	1196	1131	A11bin2_01249	A13bin6_00465	A14bin3_00847	A15bin2_00674	A30bin4_00494	A31bin5_01948	A42bin12_01679	A45bin4_00220	A49bin7_01191	B01bin4_00532	B08bin5_01298	B10bin10_00583	B11bin7_01364	B17bin6_01136	B21bin8_00991	B28bin2_01135	B39bin8_01707	B42bin5_00962	GCA0004636651_00346	GCA0004644951_01232	GCA0017007552_01670	GCA0183668051_01005	GCA0302952851_00903	GCA0308263651_00965	GCA0324749951_00973	GCA0325102251_01801	GCA0325105251_00699	GCA0325803351_01035	GCA9001869751_01363	GCA9439129551_00340
atpH_1		ATP synthase subunit delta	30	30	1	260	2710				203	791	753	A11bin2_01397	A13bin6_00440	A14bin3_00822	A15bin2_01784	A30bin4_00913	A31bin5_00031	A42bin12_01704	A45bin4_00870	A49bin7_00772	B01bin4_01777	B08bin5_00966	B10bin10_00558	B11bin7_00142	B17bin6_01237	B21bin8_00381	B28bin2_00311	B39bin8_01682	B42bin5_00987	GCA0004636651_00373	GCA0004644951_01207	GCA0017007552_01695	GCA0183668051_01173	GCA0302952851_00928	GCA0308263651_00554	GCA0324749951_00997	GCA0325102251_01375	GCA0325105251_00724	GCA0325803351_01010	GCA9001869751_01388	GCA9439129551_00365
group_543		hypothetical protein	30	30	1	260	1321				536	932	875	A11bin2_01524	A13bin6_01381	A14bin3_00194	A15bin2_01637	A30bin4_01307	A31bin5_02062	A42bin12_01059	A45bin4_00235	A49bin7_01690	B01bin4_00036	B08bin5_01362	B10bin10_01302	B11bin7_01719	B17bin6_01103	B21bin8_00532	B28bin2_00210	B39bin8_01484	B42bin5_01052	GCA0004636651_00846	GCA0004644951_01688	GCA0017007552_01630	GCA0183668051_00756	GCA0302952851_00221	GCA0308263651_01682	GCA0324749951_01133	GCA0325102251_00549	GCA0325105251_00061	GCA0325803351_00116	GCA9001869751_00651	GCA9439129551_01739
group_544		putative protein	30	30	1	260	2038				368	752	690	A11bin2_01541	A13bin6_00863	A14bin3_01307	A15bin2_01222	A30bin4_01740	A31bin5_02001	A42bin12_00397	A45bin4_01001	A49bin7_00661	B01bin4_01252	B08bin5_01418	B10bin10_00419	B11bin7_00590	B17bin6_01072	B21bin8_00487	B28bin2_01224	B39bin8_00395	B42bin5_00635	GCA0004636651_01399	GCA0004644951_01613	GCA0017007552_00336	GCA0183668051_01698	GCA0302952851_00532	GCA0308263651_00004	GCA0324749951_00287	GCA0325102251_01446	GCA0325105251_01876	GCA0325803351_01577	GCA9001869751_00982	GCA9439129551_00117
mak		Maltokinase	30	30	1	260	2743				494	1346	1250	A11bin2_01551	A13bin6_00461	A14bin3_00843	A15bin2_00670	A30bin4_00490	A31bin5_00052	A42bin12_01683	A45bin4_00224	A49bin7_01392	B01bin4_00536	B08bin5_00657	B10bin10_00579	B11bin7_00877	B17bin6_01408	B21bin8_01705	B28bin2_01510	B39bin8_01703	B42bin5_00966	GCA0004636651_00351	GCA0004644951_01228	GCA0017007552_01674	GCA0183668051_00527	GCA0302952851_00907	GCA0308263651_00575	GCA0324749951_00977	GCA0325102251_01785	GCA0325105251_00703	GCA0325803351_01031	GCA9001869751_01367	GCA9439129551_00344
group_573		hypothetical protein	30	30	1	260	4296				299	1052	957	A11bin2_00566	A13bin6_01442	A14bin3_01754	A15bin2_01079	A30bin4_00332	A31bin5_01030	A42bin12_01744	A45bin4_01545	A49bin7_01549	B01bin4_00641	B08bin5_01561	B10bin10_01743	B11bin7_01886	B17bin6_01729	B21bin8_01430	B28bin2_00138	B39bin8_01721	B42bin5_01240	GCA0004636651_01169	GCA0004644951_01824	GCA0017007552_01054	GCA0183668051_00864	GCA0302952851_01379	GCA0308263651_01515	GCA0324749951_01641	GCA0325102251_01407	GCA0325105251_01772	GCA0325803351_01677	GCA9001869751_01841	GCA9439129551_01619
zur		Zinc uptake regulation protein	30	30	1	260	3340				149	428	408	A11bin2_00060	A13bin6_00948	A14bin3_01710	A15bin2_00590	A30bin4_01898	A31bin5_01053	A42bin12_00246	A45bin4_00447	A49bin7_01783	B01bin4_00738	B08bin5_00137	B10bin10_00305	B11bin7_00593	B17bin6_00505	B21bin8_01992	B28bin2_00486	B39bin8_00244	B42bin5_01414	GCA0004636651_00081	GCA0004644951_00616	GCA0017007552_00068	GCA0183668051_00725	GCA0302952851_00643	GCA0308263651_01349	GCA0324749951_00403	GCA0325102251_00719	GCA0325105251_00459	GCA0325803351_01071	GCA9001869751_01092	GCA9439129551_00247
group_591		hypothetical protein	30	30	1	260	2969				779	914	904	A11bin2_00141	A13bin6_00739	A14bin3_00035	A15bin2_00888	A30bin4_00596	A31bin5_00277	A42bin12_00110	A45bin4_01309	A49bin7_01522	B01bin4_00149	B08bin5_01478	B10bin10_01234	B11bin7_00268	B17bin6_00795	B21bin8_00362	B28bin2_00729	B39bin8_00109	B42bin5_00664	GCA0004636651_00233	GCA0004644951_00776	GCA0017007552_00885	GCA0183668051_00283	GCA0302952851_00789	GCA0308263651_00667	GCA0324749951_00586	GCA0325102251_00968	GCA0325105251_00587	GCA0325803351_00631	GCA9001869751_01249	GCA9439129551_01243
group_593		hypothetical protein	30	30	1	260	1948				929	1733	1702	A11bin2_00207	A13bin6_01150	A14bin3_00867	A15bin2_00188	A30bin4_01084	A31bin5_02061	A42bin12_01446	A45bin4_00757	A49bin7_00839	B01bin4_00489	B08bin5_00346	B10bin10_01496	B11bin7_01751	B17bin6_01590	B21bin8_00600	B28bin2_01405	B39bin8_01539	B42bin5_01594	GCA0004636651_01459	GCA0004644951_01397	GCA0017007552_01190	GCA0183668051_00985	GCA0302952851_00474	GCA0308263651_01227	GCA0324749951_01475	GCA0325102251_00862	GCA0325105251_01529	GCA0325803351_01307	GCA9001869751_00925	GCA9439129551_00058
group_5983		hypothetical protein	30	30	1	260	4620				101	101	101	A11bin2_00596	A13bin6_00043	A14bin3_01666	A15bin2_00011	A30bin4_00652	A31bin5_01568	A42bin12_00546	A45bin4_01427	A49bin7_00260	B01bin4_01039	B08bin5_00219	B10bin10_00098	B11bin7_00408	B17bin6_01127	B21bin8_00147	B28bin2_00360	B39bin8_00533	B42bin5_01143	GCA0004636651_01058	GCA0004644951_00193	GCA0017007552_00612	GCA0183668051_01686	GCA0302952851_01576	GCA0308263651_00052	GCA0324749951_00253	GCA0325102251_00335	GCA0325105251_00988	GCA0325803351_00298	GCA9001869751_00189	GCA9439129551_01025
atpH_2		ATP synthase subunit c	30	30	1	260	2708				221	221	221	A11bin2_01399	A13bin6_00438	A14bin3_00820	A15bin2_01546	A30bin4_00911	A31bin5_00029	A42bin12_01706	A45bin4_00872	A49bin7_00770	B01bin4_01780	B08bin5_01026	B10bin10_00556	B11bin7_00553	B17bin6_01239	B21bin8_00379	B28bin2_00309	B39bin8_01680	B42bin5_00989	GCA0004636651_00375	GCA0004644951_01205	GCA0017007552_01697	GCA0183668051_01175	GCA0302952851_00930	GCA0308263651_00552	GCA0324749951_00999	GCA0325102251_01377	GCA0325105251_00726	GCA0325803351_01008	GCA9001869751_01390	GCA9439129551_00367
infA		Translation initiation factor IF-1	30	30	1	260	4350				221	221	221	A11bin2_01637	A13bin6_01737	A14bin3_01254	A15bin2_00167	A30bin4_01172	A31bin5_01757	A42bin12_00712	A45bin4_01050	A49bin7_00429	B01bin4_00585	B08bin5_00779	B10bin10_01935	B11bin7_00343	B17bin6_00660	B21bin8_00209	B28bin2_00754	B39bin8_00700	B42bin5_01319	GCA0004636651_01855	GCA0004644951_00023	GCA0017007552_00782	GCA0183668051_00395	GCA0302952851_01411	GCA0308263651_01217	GCA0324749951_01667	GCA0325102251_01068	GCA0325105251_01608	GCA0325803351_01631	GCA9001869751_00014	GCA9439129551_01653
infC		Translation initiation factor IF-3	30	30	1	260	3725				581	581	581	A11bin2_00887	A13bin6_01782	A14bin3_01735	A15bin2_01810	A30bin4_00845	A31bin5_00686	A42bin12_01665	A45bin4_00632	A49bin7_01245	B01bin4_01304	B08bin5_01048	B10bin10_00852	B11bin7_01370	B17bin6_01841	B21bin8_00454	B28bin2_01517	B39bin8_01415	B42bin5_00331	GCA0004636651_01656	GCA0004644951_01625	GCA0017007552_01147	GCA0183668051_01535	GCA0302952851_01064	GCA0308263651_01079	GCA0324749951_00621	GCA0325102251_01009	GCA0325105251_01269	GCA0325803351_01535	GCA9001869751_01523	GCA9439129551_01304
rpsZ		30S ribosomal protein S14 type Z	30	30	1	260	4368				185	185	185	A11bin2_00306	A13bin6_01753	A14bin3_01238	A15bin2_00151	A30bin4_00625	A31bin5_00878	A42bin12_00696	A45bin4_01555	A49bin7_01621	B01bin4_00569	B08bin5_00634	B10bin10_01919	B11bin7_00826	B17bin6_00829	B21bin8_01103	B28bin2_01120	B39bin8_00684	B42bin5_01335	GCA0004636651_01838	GCA0004644951_00039	GCA0017007552_00766	GCA0183668051_00477	GCA0302952851_01427	GCA0308263651_01201	GCA0324749951_01683	GCA0325102251_00116	GCA0325105251_01624	GCA0325803351_01647	GCA9001869751_00030	GCA9439129551_01670
ppa		Inorganic pyrophosphatase	30	30	1	260	4696				560	560	560	A11bin2_00112	A13bin6_00089	A14bin3_01343	A15bin2_00858	A30bin4_00385	A31bin5_01864	A42bin12_00507	A45bin4_00006	A49bin7_01374	B01bin4_01742	B08bin5_00702	B10bin10_00053	B11bin7_00566	B17bin6_00615	B21bin8_01151	B28bin2_00037	B39bin8_00494	B42bin5_01373	GCA0004636651_01008	GCA0004644951_00240	GCA0017007552_00571	GCA0183668051_00645	GCA0302952851_01613	GCA0308263651_00479	GCA0324749951_00213	GCA0325102251_01807	GCA0325105251_00939	GCA0325803351_00335	GCA9001869751_00230	GCA9439129551_01068
group_5991		hypothetical protein	30	30	1	260	2727				152	152	152	A11bin2_00729	A13bin6_00453	A14bin3_00835	A15bin2_00924	A30bin4_01098	A31bin5_00044	A42bin12_01691	A45bin4_00851	A49bin7_00508	B01bin4_00544	B08bin5_00911	B10bin10_00571	B11bin7_00155	B17bin6_01517	B21bin8_00588	B28bin2_01741	B39bin8_01695	B42bin5_00974	GCA0004636651_00360	GCA0004644951_01220	GCA0017007552_01682	GCA0183668051_00364	GCA0302952851_00915	GCA0308263651_00567	GCA0324749951_00984	GCA0325102251_01362	GCA0325105251_00711	GCA0325803351_01023	GCA9001869751_01375	GCA9439129551_00352
rpmJ		50S ribosomal protein L36	30	30	1	260	4348				113	113	113	A11bin2_01636	A13bin6_01736	A14bin3_01255	A15bin2_00168	A30bin4_01173	A31bin5_01756	A42bin12_00713	A45bin4_01051	A49bin7_00428	B01bin4_00586	B08bin5_00778	B10bin10_01936	B11bin7_00342	B17bin6_00659	B21bin8_00208	B28bin2_00753	B39bin8_00701	B42bin5_01318	GCA0004636651_01856	GCA0004644951_00022	GCA0017007552_00783	GCA0183668051_00396	GCA0302952851_01410	GCA0308263651_01218	GCA0324749951_01666	GCA0325102251_01067	GCA0325105251_01607	GCA0325803351_01630	GCA9001869751_00013	GCA9439129551_01652
rpsT		30S ribosomal protein S20	30	30	1	260	2081				263	263	263	A11bin2_00930	A13bin6_00895	A14bin3_01277	A15bin2_01150	A30bin4_00738	A31bin5_01411	A42bin12_00365	A45bin4_00519	A49bin7_01463	B01bin4_01571	B08bin5_00122	B10bin10_00387	B11bin7_01293	B17bin6_00904	B21bin8_00576	B28bin2_00706	B39bin8_00363	B42bin5_00603	GCA0004636651_01369	GCA0004644951_01583	GCA0017007552_00307	GCA0183668051_01567	GCA0302952851_00561	GCA0308263651_00033	GCA0324749951_00320	GCA0325102251_01524	GCA0325105251_01820	GCA0325803351_01606	GCA9001869751_01011	GCA9439129551_00163
glpF		putative glycerol uptake facilitator protein	30	30	1	260	5062				785	785	785	A11bin2_01273	A13bin6_01651	A14bin3_01430	A15bin2_00415	A30bin4_00115	A31bin5_00443	A42bin12_01429	A45bin4_00923	A49bin7_00079	B01bin4_00789	B08bin5_00506	B10bin10_01435	B11bin7_00118	B17bin6_01658	B21bin8_00566	B28bin2_00059	B39bin8_01341	B42bin5_01396	GCA0004636651_00585	GCA0004644951_00415	GCA0017007552_01428	GCA0183668051_01207	GCA0302952851_01846	GCA0308263651_00969	GCA0324749951_00041	GCA0325102251_01566	GCA0325105251_00305	GCA0325803351_00518	GCA9001869751_00405	GCA9439129551_00570
prs		Ribose-phosphate pyrophosphokinase	30	30	1	260	973				968	968	968	A11bin2_01557	A13bin6_01366	A14bin3_00743	A15bin2_00502	A30bin4_01338	A31bin5_01994	A42bin12_01601	A45bin4_00321	A49bin7_00003	B01bin4_01457	B08bin5_00898	B10bin10_00984	B11bin7_00063	B17bin6_00921	B21bin8_01696	B28bin2_00172	B39bin8_01652	B42bin5_00749	GCA0004636651_01770	GCA0004644951_01533	GCA0017007552_01846	GCA0183668051_01080	GCA0302952851_00383	GCA0308263651_01543	GCA0324749951_01735	GCA0325102251_01610	GCA0325105251_01439	GCA0325803351_01480	GCA9001869751_00846	GCA9439129551_01515
group_5996		hypothetical protein	30	30	1	260	4603				500	500	500	A11bin2_01086	A13bin6_00029	A14bin3_01827	A15bin2_00025	A30bin4_00833	A31bin5_00092	A42bin12_00560	A45bin4_00246	A49bin7_01358	B01bin4_01283	B08bin5_01271	B10bin10_00112	B11bin7_00699	B17bin6_01343	B21bin8_00188	B28bin2_01320	B39bin8_00547	B42bin5_01129	GCA0004636651_01073	GCA0004644951_00179	GCA0017007552_00626	GCA0183668051_01343	GCA0302952851_01562	GCA0308263651_00038	GCA0324749951_00267	GCA0325102251_00349	GCA0325105251_01002	GCA0325803351_00284	GCA9001869751_00175	GCA9439129551_01011
group_5997		Single-stranded DNA-binding protein	30	30	1	260	4946				563	563	563	A11bin2_01266	A13bin6_01286	A14bin3_01502	A15bin2_00245	A30bin4_01437	A31bin5_01117	A42bin12_01373	A45bin4_01392	A49bin7_00275	B01bin4_00220	B08bin5_01640	B10bin10_01584	B11bin7_00689	B17bin6_01451	B21bin8_00320	B28bin2_00283	B39bin8_01285	B42bin5_00897	GCA0004636651_00519	GCA0004644951_00356	GCA0017007552_01370	GCA0183668051_00669	GCA0302952851_01792	GCA0308263651_01754	GCA0324749951_00095	GCA0325102251_00412	GCA0325105251_00362	GCA0325803351_00464	GCA9001869751_00346	GCA9439129551_00511
pdxK		Pyridoxine kinase	30	30	1	260	4072				803	803	803	A11bin2_01607	A13bin6_00505	A14bin3_00717	A15bin2_00446	A30bin4_01333	A31bin5_00895	A42bin12_00833	A45bin4_01194	A49bin7_00249	B01bin4_01122	B08bin5_00629	B10bin10_00687	B11bin7_00513	B17bin6_00459	B21bin8_00830	B28bin2_00694	B39bin8_00806	B42bin5_01864	GCA0004636651_01322	GCA0004644951_00977	GCA0017007552_00263	GCA0183668051_00143	GCA0302952851_01233	GCA0308263651_00224	GCA0324749951_00767	GCA0325102251_01076	GCA0325105251_01141	GCA0325803351_00768	GCA9001869751_01709	GCA9439129551_00776
rplL		50S ribosomal protein L7/L12	30	30	1	260	4406				392	395	394	A11bin2_00850	A13bin6_01530	A14bin3_00420	A15bin2_00341	A30bin4_00305	A31bin5_00905	A42bin12_00667	A45bin4_01713	A49bin7_00845	B01bin4_01189	B08bin5_00078	B10bin10_00223	B11bin7_00131	B17bin6_00193	B21bin8_00107	B28bin2_00773	B39bin8_00654	B42bin5_00479	GCA0004636651_01808	GCA0004644951_00068	GCA0017007552_00736	GCA0183668051_00906	GCA0302952851_01456	GCA0308263651_01172	GCA0324749951_01402	GCA0325102251_00145	GCA0325105251_01653	GCA0325803351_01163	GCA9001869751_00060	GCA9439129551_01853
ldh2		L-lactate dehydrogenase 2	30	30	1	260	2069				956	956	956	A11bin2_01064	A13bin6_00886	A14bin3_01286	A15bin2_01352	A30bin4_01561	A31bin5_00858	A42bin12_00374	A45bin4_01036	A49bin7_01299	B01bin4_01887	B08bin5_00113	B10bin10_00396	B11bin7_01092	B17bin6_01441	B21bin8_00911	B28bin2_00874	B39bin8_00372	B42bin5_00612	GCA0004636651_01378	GCA0004644951_01592	GCA0017007552_00316	GCA0183668051_00459	GCA0302952851_00552	GCA0308263651_00024	GCA0324749951_00311	GCA0325102251_01544	GCA0325105251_01811	GCA0325803351_01597	GCA9001869751_01002	GCA9439129551_00154
rplF		50S ribosomal protein L6	30	30	1	260	4366				542	542	542	A11bin2_00304	A13bin6_01751	A14bin3_01240	A15bin2_00153	A30bin4_00627	A31bin5_00880	A42bin12_00698	A45bin4_01553	A49bin7_01619	B01bin4_00571	B08bin5_00516	B10bin10_01921	B11bin7_00357	B17bin6_00831	B21bin8_01101	B28bin2_01118	B39bin8_00686	B42bin5_01333	GCA0004636651_01840	GCA0004644951_00037	GCA0017007552_00768	GCA0183668051_00381	GCA0302952851_01425	GCA0308263651_01203	GCA0324749951_01681	GCA0325102251_00114	GCA0325105251_01622	GCA0325803351_01645	GCA9001869751_00028	GCA9439129551_01668
rplR		50S ribosomal protein L18	30	30	1	260	4365				383	383	383	A11bin2_00303	A13bin6_01750	A14bin3_01241	A15bin2_00154	A30bin4_00628	A31bin5_00881	A42bin12_00699	A45bin4_01552	A49bin7_01618	B01bin4_00572	B08bin5_00517	B10bin10_01922	B11bin7_00356	B17bin6_00832	B21bin8_01100	B28bin2_01117	B39bin8_00687	B42bin5_01332	GCA0004636651_01841	GCA0004644951_00036	GCA0017007552_00769	GCA0183668051_00382	GCA0302952851_01424	GCA0308263651_01204	GCA0324749951_01680	GCA0325102251_00113	GCA0325105251_01621	GCA0325803351_01644	GCA9001869751_00027	GCA9439129551_01667
rpsM		30S ribosomal protein S13	30	30	1	260	4347				374	374	374	A11bin2_01635	A13bin6_01735	A14bin3_01256	A15bin2_00169	A30bin4_01174	A31bin5_01755	A42bin12_00714	A45bin4_01052	A49bin7_00427	B01bin4_00587	B08bin5_00777	B10bin10_01937	B11bin7_01967	B17bin6_00658	B21bin8_00207	B28bin2_00752	B39bin8_00702	B42bin5_01317	GCA0004636651_01857	GCA0004644951_00021	GCA0017007552_00784	GCA0183668051_00397	GCA0302952851_01409	GCA0308263651_01219	GCA0324749951_01665	GCA0325102251_01066	GCA0325105251_01606	GCA0325803351_01629	GCA9001869751_00012	GCA9439129551_01651
yciO		putative protein YciO	30	30	1	260	2954				620	620	620	A11bin2_00128	A13bin6_00726	A14bin3_00022	A15bin2_01673	A30bin4_00105	A31bin5_00264	A42bin12_00097	A45bin4_00742	A49bin7_00328	B01bin4_00135	B08bin5_00273	B10bin10_01247	B11bin7_00281	B17bin6_00712	B21bin8_01277	B28bin2_01625	B39bin8_00096	B42bin5_00677	GCA0004636651_00246	GCA0004644951_00789	GCA0017007552_00872	GCA0183668051_00270	GCA0302952851_00802	GCA0308263651_00654	GCA0324749951_00599	GCA0325102251_00955	GCA0325105251_00600	GCA0325803351_00618	GCA9001869751_01262	GCA9439129551_01256
group_6005		putative protein	30	30	1	260	2805				668	668	668	A11bin2_00860	A13bin6_00688	A14bin3_01544	A15bin2_00540	A30bin4_00068	A31bin5_01653	A42bin12_00026	A45bin4_00619	A49bin7_00889	B01bin4_01232	B08bin5_00667	B10bin10_01147	B11bin7_01225	B17bin6_00351	B21bin8_00785	B28bin2_00100	B39bin8_00025	B42bin5_00834	GCA0004636651_00315	GCA0004644951_01263	GCA0017007552_01658	GCA0183668051_01903	GCA0302952851_00871	GCA0308263651_00817	GCA0324749951_00941	GCA0325102251_00700	GCA0325105251_00667	GCA0325803351_00548	GCA9001869751_01331	GCA9439129551_00307
sfrB		NADPH-Fe(3+) oxidoreductase subunit beta	30	30	1	260	1583				1784	1784	1784	A11bin2_00639	A13bin6_00250	A14bin3_01605	A15bin2_00307	A30bin4_01089	A31bin5_00015	A42bin12_00954	A45bin4_00886	A49bin7_00883	B01bin4_00905	B08bin5_00749	B10bin10_01072	B11bin7_00322	B17bin6_00232	B21bin8_00994	B28bin2_00184	B39bin8_01147	B42bin5_01353	GCA0004636651_00741	GCA0004644951_01350	GCA0017007552_01559	GCA0183668051_00219	GCA0302952851_00110	GCA0308263651_00584	GCA0324749951_01255	GCA0325102251_00637	GCA0325105251_00164	GCA0325803351_00224	GCA9001869751_00537	GCA9439129551_00903
def		Peptide deformylase	30	30	1	260	3356				602	602	602	A11bin2_00049	A13bin6_00937	A14bin3_01699	A15bin2_01797	A30bin4_01908	A31bin5_01562	A42bin12_00257	A45bin4_00690	A49bin7_01407	B01bin4_01705	B08bin5_01290	B10bin10_00316	B11bin7_01581	B17bin6_01093	B21bin8_01978	B28bin2_00497	B39bin8_00255	B42bin5_00178	GCA0004636651_00070	GCA0004644951_00605	GCA0017007552_00057	GCA0183668051_00977	GCA0302952851_00632	GCA0308263651_01338	GCA0324749951_00391	GCA0325102251_00730	GCA0325105251_00448	GCA0325803351_01082	GCA9001869751_01081	GCA9439129551_00236
cbiN		Cobalt transport protein CbiN	30	30	1	260	1129				422	422	422	A11bin2_01375	A13bin6_00851	A14bin3_01034	A15bin2_01723	A30bin4_00958	A31bin5_01739	A42bin12_01515	A45bin4_00880	A49bin7_00312	B01bin4_00427	B08bin5_01254	B10bin10_00922	B11bin7_00634	B17bin6_00245	B21bin8_00844	B28bin2_00330	B39bin8_01566	B42bin5_01621	GCA0004636651_01707	GCA0004644951_01772	GCA0017007552_01060	GCA0183668051_00242	GCA0302952851_00321	GCA0308263651_00272	GCA0324749951_01539	GCA0325102251_00053	GCA0325105251_01724	GCA0325803351_00016	GCA9001869751_00761	GCA9439129551_01455
sufC		Vegetative protein 296	30	30	1	260	3375				767	767	767	A11bin2_01421	A13bin6_01797	A14bin3_01679	A15bin2_01720	A30bin4_01745	A31bin5_01165	A42bin12_00274	A45bin4_01067	A49bin7_00386	B01bin4_01542	B08bin5_00485	B10bin10_00332	B11bin7_01107	B17bin6_01737	B21bin8_01522	B28bin2_00381	B39bin8_00272	B42bin5_00195	GCA0004636651_00054	GCA0004644951_00589	GCA0017007552_00041	GCA0183668051_01371	GCA0302952851_00616	GCA0308263651_00909	GCA0324749951_00374	GCA0325102251_01694	GCA0325105251_00432	GCA0325803351_01098	GCA9001869751_01065	GCA9439129551_00220
sucC		Succinate--CoA ligase [ADP-forming] subunit beta	30	30	1	260	4233				1175	1175	1175	A11bin2_01008	A13bin6_00625	A14bin3_01474	A15bin2_00658	A30bin4_00464	A31bin5_00319	A42bin12_00936	A45bin4_00777	A49bin7_00407	B01bin4_00761	B08bin5_00431	B10bin10_01944	B11bin7_00177	B17bin6_00331	B21bin8_01268	B28bin2_01600	B39bin8_00909	B42bin5_01552	GCA0004636651_01213	GCA0004644951_01080	GCA0017007552_00383	GCA0183668051_01353	GCA0302952851_01338	GCA0308263651_00082	GCA0324749951_00870	GCA0325102251_00450	GCA0325105251_01246	GCA0325803351_00873	GCA9001869751_01811	GCA9439129551_00667
hisS		Histidine--tRNA ligase	30	30	1	260	2806				1364	1364	1364	A11bin2_00861	A13bin6_00687	A14bin3_01543	A15bin2_00541	A30bin4_00069	A31bin5_01652	A42bin12_00027	A45bin4_00620	A49bin7_00888	B01bin4_01231	B08bin5_00668	B10bin10_01146	B11bin7_01226	B17bin6_00352	B21bin8_00784	B28bin2_00099	B39bin8_00026	B42bin5_00835	GCA0004636651_00314	GCA0004644951_01264	GCA0017007552_01659	GCA0183668051_01904	GCA0302952851_00870	GCA0308263651_00818	GCA0324749951_00940	GCA0325102251_00701	GCA0325105251_00666	GCA0325803351_00549	GCA9001869751_01330	GCA9439129551_00306
group_6012		hypothetical protein	30	30	1	260	2848				323	323	323	A11bin2_00871	A13bin6_00668	A14bin3_01373	A15bin2_00474	A30bin4_00184	A31bin5_00364	A42bin12_00046	A45bin4_00613	A49bin7_00693	B01bin4_01159	B08bin5_01695	B10bin10_01127	B11bin7_00379	B17bin6_01257	B21bin8_00642	B28bin2_01313	B39bin8_00045	B42bin5_01157	GCA0004636651_00295	GCA0004644951_00837	GCA0017007552_01164	GCA0183668051_00937	GCA0302952851_00851	GCA0308263651_00837	GCA0324749951_00921	GCA0325102251_01916	GCA0325105251_00647	GCA0325803351_00568	GCA9001869751_01311	GCA9439129551_00287
group_6013		putative HTH-type transcriptional regulator	30	30	1	260	2959				569	569	569	A11bin2_00132	A13bin6_00730	A14bin3_00026	A15bin2_00879	A30bin4_01814	A31bin5_00268	A42bin12_00101	A45bin4_00746	A49bin7_00324	B01bin4_00139	B08bin5_00269	B10bin10_01243	B11bin7_00277	B17bin6_00786	B21bin8_00371	B28bin2_01728	B39bin8_00100	B42bin5_00673	GCA0004636651_00242	GCA0004644951_00785	GCA0017007552_00876	GCA0183668051_00274	GCA0302952851_00798	GCA0308263651_00658	GCA0324749951_00595	GCA0325102251_00959	GCA0325105251_00596	GCA0325803351_00622	GCA9001869751_01258	GCA9439129551_01252
group_6014		hypothetical protein	30	30	1	260	3424				1301	1301	1301	A11bin2_01033	A13bin6_00927	A14bin3_01381	A15bin2_01231	A30bin4_01011	A31bin5_00133	A42bin12_00297	A45bin4_01280	A49bin7_01417	B01bin4_01067	B08bin5_00386	B10bin10_00355	B11bin7_00290	B17bin6_00289	B21bin8_01312	B28bin2_00661	B39bin8_00295	B42bin5_00218	GCA0004636651_00027	GCA0004644951_00566	GCA0017007552_00017	GCA0183668051_00619	GCA0302952851_00594	GCA0308263651_00931	GCA0324749951_00352	GCA0325102251_00607	GCA0325105251_00409	GCA0325803351_01120	GCA9001869751_01041	GCA9439129551_00197
nuoD		NADH-quinone oxidoreductase subunit D	30	30	1	260	4484				1310	1310	1310	A11bin2_00343	A13bin6_01196	A14bin3_00376	A15bin2_00404	A30bin4_01668	A31bin5_01741	A42bin12_00624	A45bin4_00811	A49bin7_00071	B01bin4_00599	B08bin5_00810	B10bin10_00174	B11bin7_00713	B17bin6_00275	B21bin8_00537	B28bin2_00833	B39bin8_00611	B42bin5_00522	GCA0004636651_01141	GCA0004644951_00110	GCA0017007552_00689	GCA0183668051_00566	GCA0302952851_01500	GCA0308263651_01592	GCA0324749951_01362	GCA0325102251_00771	GCA0325105251_01067	GCA0325803351_01207	GCA9001869751_00107	GCA9439129551_01699
rpsE		30S ribosomal protein S5	30	30	1	260	4364				638	638	638	A11bin2_00302	A13bin6_01749	A14bin3_01242	A15bin2_00155	A30bin4_00629	A31bin5_00882	A42bin12_00700	A45bin4_01551	A49bin7_01617	B01bin4_00573	B08bin5_00518	B10bin10_01923	B11bin7_00355	B17bin6_00833	B21bin8_01099	B28bin2_01116	B39bin8_00688	B42bin5_01331	GCA0004636651_01842	GCA0004644951_00035	GCA0017007552_00770	GCA0183668051_00383	GCA0302952851_01423	GCA0308263651_01205	GCA0324749951_01679	GCA0325102251_00112	GCA0325105251_01620	GCA0325803351_01643	GCA9001869751_00026	GCA9439129551_01666
group_6017		18 kDa heat shock protein	30	30	1	260	4185				419	419	419	A11bin2_01668	A13bin6_00596	A14bin3_01204	A15bin2_00223	A30bin4_01642	A31bin5_01764	A42bin12_00906	A45bin4_00339	A49bin7_00219	B01bin4_01203	B08bin5_00287	B10bin10_00613	B11bin7_01160	B17bin6_00411	B21bin8_01560	B28bin2_00473	B39bin8_00879	B42bin5_00854	GCA0004636651_01242	GCA0004644951_01052	GCA0017007552_00131	GCA0183668051_01440	GCA0302952851_01308	GCA0308263651_00639	GCA0324749951_00840	GCA0325102251_00061	GCA0325105251_01217	GCA0325803351_00843	GCA9001869751_01783	GCA9439129551_00698
group_6018		Protein	30	30	1	260	2045				347	347	347	A11bin2_01481	A13bin6_00868	A14bin3_01303	A15bin2_01433	A30bin4_01327	A31bin5_01576	A42bin12_00393	A45bin4_00997	A49bin7_00665	B01bin4_01256	B08bin5_00240	B10bin10_00414	B11bin7_00586	B17bin6_01067	B21bin8_01108	B28bin2_01228	B39bin8_00391	B42bin5_00631	GCA0004636651_01395	GCA0004644951_01609	GCA0017007552_00332	GCA0183668051_01702	GCA0302952851_00536	GCA0308263651_00008	GCA0324749951_00291	GCA0325102251_01450	GCA0325105251_01872	GCA0325803351_01581	GCA9001869751_00986	GCA9439129551_00122
ydjF		Phage shock protein A	30	30	1	260	2040				791	791	791	A11bin2_01540	A13bin6_00864	A14bin3_01306	A15bin2_01221	A30bin4_01330	A31bin5_01579	A42bin12_00396	A45bin4_01000	A49bin7_00662	B01bin4_01253	B08bin5_01575	B10bin10_00418	B11bin7_00589	B17bin6_01071	B21bin8_00486	B28bin2_01225	B39bin8_00394	B42bin5_00634	GCA0004636651_01398	GCA0004644951_01612	GCA0017007552_00335	GCA0183668051_01699	GCA0302952851_00533	GCA0308263651_00005	GCA0324749951_00288	GCA0325102251_01447	GCA0325105251_01875	GCA0325803351_01578	GCA9001869751_00983	GCA9439129551_00118
korA		2-oxoglutarate oxidoreductase subunit KorA	30	30	1	260	4429				641	2048	1822	A11bin2_00280	A13bin6_01508	A14bin3_00398	A15bin2_01425	A30bin4_01654	A31bin5_01537	A42bin12_00645	A45bin4_01507	A49bin7_00644	B01bin4_01560	B08bin5_00863	B10bin10_00201	B11bin7_00861	B17bin6_00163	B21bin8_00519	B28bin2_01072	B39bin8_00632	B42bin5_00501	GCA0004636651_01787	GCA0004644951_00090	GCA0017007552_00714	GCA0183668051_00223	GCA0302952851_01478	GCA0308263651_01621	GCA0324749951_01380	GCA0325102251_01829	GCA0325105251_01675	GCA0325803351_01185	GCA9001869751_00082	GCA9439129551_01893
rpiB		Ribose-5-phosphate isomerase B	30	30	1	260	3874				470	470	470	A11bin2_00584	A13bin6_00345	A14bin3_00601	A15bin2_00730	A30bin4_00753	A31bin5_01454	A42bin12_00740	A45bin4_01424	A49bin7_01548	B01bin4_00814	B08bin5_00652	B10bin10_00756	B11bin7_00199	B17bin6_00317	B21bin8_00417	B28bin2_00428	B39bin8_00712	B42bin5_01469	GCA0004636651_01557	GCA0004644951_00887	GCA0017007552_00173	GCA0183668051_01028	GCA0302952851_01136	GCA0308263651_00402	GCA0324749951_00693	GCA0325102251_01704	GCA0325105251_01363	GCA0325803351_01386	GCA9001869751_01619	GCA9439129551_01378
group_6021		hypothetical protein	30	30	1	260	2078				1769	1769	1769	A11bin2_00928	A13bin6_00893	A14bin3_01279	A15bin2_01780	A30bin4_00736	A31bin5_01413	A42bin12_00367	A45bin4_00521	A49bin7_01039	B01bin4_01573	B08bin5_00120	B10bin10_00389	B11bin7_01291	B17bin6_00906	B21bin8_00574	B28bin2_00708	B39bin8_00365	B42bin5_00605	GCA0004636651_01371	GCA0004644951_01585	GCA0017007552_00309	GCA0183668051_00466	GCA0302952851_00559	GCA0308263651_00031	GCA0324749951_00318	GCA0325102251_01522	GCA0325105251_01818	GCA0325803351_01604	GCA9001869751_01009	GCA9439129551_00161
frdB		Fumarate reductase iron-sulfur subunit	30	30	1	260	3320				755	755	755	A11bin2_00072	A13bin6_00962	A14bin3_00154	A15bin2_00578	A30bin4_00823	A31bin5_01091	A42bin12_00232	A45bin4_01126	A49bin7_00918	B01bin4_00724	B08bin5_00125	B10bin10_00291	B11bin7_00532	B17bin6_00687	B21bin8_00009	B28bin2_01659	B39bin8_00230	B42bin5_01428	GCA0004636651_00096	GCA0004644951_00629	GCA0017007552_00082	GCA0183668051_00711	GCA0302952851_00654	GCA0308263651_01363	GCA0324749951_00415	GCA0325102251_00705	GCA0325105251_00473	GCA0325803351_01060	GCA9001869751_01106	GCA9439129551_00261
dnaJ2		Chaperone protein DnaJ 2	30	30	1	260	3445				1172	1172	1172	A11bin2_00612	A13bin6_00914	A14bin3_01396	A15bin2_01368	A30bin4_00169	A31bin5_01295	A42bin12_00345	A45bin4_00896	A49bin7_00820	B01bin4_01080	B08bin5_01222	B10bin10_00368	B11bin7_01388	B17bin6_01366	B21bin8_00296	B28bin2_01330	B39bin8_00343	B42bin5_00583	GCA0004636651_00013	GCA0004644951_00555	GCA0017007552_00006	GCA0183668051_00606	GCA0302952851_00581	GCA0308263651_00944	GCA0324749951_00341	GCA0325102251_01280	GCA0325105251_00396	GCA0325803351_01133	GCA9001869751_01030	GCA9439129551_00182
rpsK		30S ribosomal protein S11	30	30	1	260	4346				404	404	404	A11bin2_01634	A13bin6_01734	A14bin3_01257	A15bin2_00170	A30bin4_01175	A31bin5_01754	A42bin12_00715	A45bin4_01053	A49bin7_00426	B01bin4_00588	B08bin5_00776	B10bin10_01938	B11bin7_01968	B17bin6_00657	B21bin8_00206	B28bin2_00751	B39bin8_00703	B42bin5_01316	GCA0004636651_01858	GCA0004644951_00020	GCA0017007552_00785	GCA0183668051_00398	GCA0302952851_01408	GCA0308263651_01220	GCA0324749951_01664	GCA0325102251_01065	GCA0325105251_01605	GCA0325803351_01628	GCA9001869751_00011	GCA9439129551_01650
group_6025		hypothetical protein	30	30	1	260	4945			Hypothetical protein with no hits to refseq/uniprot/clusters/cdd/tigrfams/pfam overlapping another protein with hits	236	236	236	A11bin2_01267	A13bin6_01285	A14bin3_01501	A15bin2_00244	A30bin4_01436	A31bin5_01118	A42bin12_01372	A45bin4_01393	A49bin7_00276	B01bin4_00221	B08bin5_01641	B10bin10_01583	B11bin7_00690	B17bin6_01450	B21bin8_00319	B28bin2_00282	B39bin8_01284	B42bin5_00896	GCA0004636651_00518	GCA0004644951_00355	GCA0017007552_01369	GCA0183668051_00670	GCA0302952851_01791	GCA0308263651_01753	GCA0324749951_00096	GCA0325102251_00413	GCA0325105251_00363	GCA0325803351_00463	GCA9001869751_00345	GCA9439129551_00510
group_6026		hypothetical protein	30	30	1	260	3741				224	224	224	A11bin2_01572	A13bin6_01770	A14bin3_00977	A15bin2_01058	A30bin4_00534	A31bin5_01487	A42bin12_01653	A45bin4_00764	A49bin7_00178	B01bin4_01315	B08bin5_01143	B10bin10_00840	B11bin7_01260	B17bin6_00971	B21bin8_00732	B28bin2_00746	B39bin8_01403	B42bin5_00319	GCA0004636651_01645	GCA0004644951_01636	GCA0017007552_01135	GCA0183668051_00197	GCA0302952851_01075	GCA0308263651_01068	GCA0324749951_00634	GCA0325102251_01020	GCA0325105251_01280	GCA0325803351_01546	GCA9001869751_01535	GCA9439129551_01315
pheS		Phenylalanine--tRNA ligase alpha subunit	30	30	1	260	3721				1109	1109	1109	A11bin2_01829	A13bin6_01786	A14bin3_01730	A15bin2_01199	A30bin4_00841	A31bin5_00682	A42bin12_01669	A45bin4_00628	A49bin7_01903	B01bin4_01300	B08bin5_01052	B10bin10_00856	B11bin7_01366	B17bin6_00814	B21bin8_00458	B28bin2_01521	B39bin8_01419	B42bin5_00335	GCA0004636651_01660	GCA0004644951_01621	GCA0017007552_01151	GCA0183668051_01539	GCA0302952851_01060	GCA0308263651_01083	GCA0324749951_00617	GCA0325102251_01005	GCA0325105251_01265	GCA0325803351_01531	GCA9001869751_01519	GCA9439129551_01300
ppk		Polyphosphate kinase	30	30	1	260	4608				2111	2111	2111	A11bin2_01331	A13bin6_00033	A14bin3_01656	A15bin2_00021	A30bin4_01638	A31bin5_00088	A42bin12_00556	A45bin4_00250	A49bin7_01384	B01bin4_01287	B08bin5_01059	B10bin10_00108	B11bin7_00695	B17bin6_00755	B21bin8_00184	B28bin2_00370	B39bin8_00543	B42bin5_01133	GCA0004636651_01069	GCA0004644951_00183	GCA0017007552_00622	GCA0183668051_01586	GCA0302952851_01566	GCA0308263651_00042	GCA0324749951_00263	GCA0325102251_00345	GCA0325105251_00998	GCA0325803351_00288	GCA9001869751_00179	GCA9439129551_01015
group_6029		hypothetical protein	30	30	1	260	3103				1133	1133	1133	A11bin2_00923	A13bin6_00987	A14bin3_00123	A15bin2_00834	A30bin4_01524	A31bin5_00847	A42bin12_00199	A45bin4_01351	A49bin7_01772	B01bin4_00832	B08bin5_00048	B10bin10_00266	B11bin7_01425	B17bin6_01425	B21bin8_01493	B28bin2_00974	B39bin8_00197	B42bin5_00124	GCA0004636651_00146	GCA0004644951_00684	GCA0017007552_00506	GCA0183668051_00022	GCA0302952851_00699	GCA0308263651_00775	GCA0324749951_00499	GCA0325102251_01752	GCA0325105251_00499	GCA0325803351_00721	GCA9001869751_01161	GCA9439129551_01156
group_6030		hypothetical protein	30	30	1	260	4529				203	203	203	A11bin2_01139	A13bin6_01164	A14bin3_01778	A15bin2_00289	A30bin4_01274	A31bin5_00297	A42bin12_00592	A45bin4_01805	A49bin7_00721	B01bin4_00377	B08bin5_00577	B10bin10_00142	B11bin7_00336	B17bin6_01535	B21bin8_01135	B28bin2_01131	B39bin8_00579	B42bin5_01646	GCA0004636651_01099	GCA0004644951_00149	GCA0017007552_00651	GCA0183668051_00837	GCA0302952851_01532	GCA0308263651_01117	GCA0324749951_01330	GCA0325102251_01900	GCA0325105251_01028	GCA0325803351_01240	GCA9001869751_00145	GCA9439129551_01811
rplV		hypothetical protein	30	30	1	260	4376				464	464	464	A11bin2_00314	A13bin6_01761	A14bin3_01230	A15bin2_00143	A30bin4_00617	A31bin5_00870	A42bin12_00688	A45bin4_01654	A49bin7_01559	B01bin4_00561	B08bin5_00642	B10bin10_01911	B11bin7_00818	B17bin6_01053	B21bin8_00623	B28bin2_01814	B39bin8_00676	B42bin5_01343	GCA0004636651_01830	GCA0004644951_00047	GCA0017007552_00758	GCA0183668051_00469	GCA0302952851_01435	GCA0308263651_01193	GCA0324749951_01691	GCA0325102251_00124	GCA0325105251_01632	GCA0325803351_01655	GCA9001869751_00038	GCA9439129551_01678
group_6032		hypothetical protein	30	30	1	260	2964				740	740	740	A11bin2_00136	A13bin6_00734	A14bin3_00030	A15bin2_00883	A30bin4_00591	A31bin5_00272	A42bin12_00105	A45bin4_00750	A49bin7_00320	B01bin4_00144	B08bin5_00265	B10bin10_01239	B11bin7_00273	B17bin6_00790	B21bin8_00367	B28bin2_00724	B39bin8_00104	B42bin5_00669	GCA0004636651_00238	GCA0004644951_00781	GCA0017007552_00880	GCA0183668051_00278	GCA0302952851_00794	GCA0308263651_00662	GCA0324749951_00591	GCA0325102251_00963	GCA0325105251_00592	GCA0325803351_00626	GCA9001869751_01254	GCA9439129551_01248
group_6033		hypothetical protein	30	30	1	260	2963				530	530	530	A11bin2_00135	A13bin6_00733	A14bin3_00029	A15bin2_00882	A30bin4_00590	A31bin5_00271	A42bin12_00104	A45bin4_00749	A49bin7_00321	B01bin4_00143	B08bin5_00266	B10bin10_01240	B11bin7_00274	B17bin6_00789	B21bin8_00368	B28bin2_00723	B39bin8_00103	B42bin5_00670	GCA0004636651_00239	GCA0004644951_00782	GCA0017007552_00879	GCA0183668051_00277	GCA0302952851_00795	GCA0308263651_00661	GCA0324749951_00592	GCA0325102251_00962	GCA0325105251_00593	GCA0325803351_00625	GCA9001869751_01255	GCA9439129551_01249
sepF		Cell division protein SepF	30	30	1	260	4154				509	509	509	A11bin2_01370	A13bin6_00575	A14bin3_01183	A15bin2_00778	A30bin4_01387	A31bin5_01313	A42bin12_00885	A45bin4_01399	A49bin7_00585	B01bin4_01525	B08bin5_00203	B10bin10_00634	B11bin7_00248	B17bin6_00472	B21bin8_00199	B28bin2_00079	B39bin8_00858	B42bin5_00353	GCA0004636651_01265	GCA0004644951_01031	GCA0017007552_01809	GCA0183668051_00314	GCA0302952851_01287	GCA0308263651_01409	GCA0324749951_00819	GCA0325102251_00082	GCA0325105251_01196	GCA0325803351_00822	GCA9001869751_01762	GCA9439129551_00719
group_6035		hypothetical protein	30	30	1	260	5014				419	419	419	A11bin2_00694	A13bin6_01592	A14bin3_01454	A15bin2_01473	A30bin4_00317	A31bin5_00062	A42bin12_01406	A45bin4_00332	A49bin7_00099	B01bin4_00189	B08bin5_00290	B10bin10_01412	B11bin7_00708	B17bin6_00868	B21bin8_00222	B28bin2_00909	B39bin8_01318	B42bin5_01459	GCA0004636651_00556	GCA0004644951_00390	GCA0017007552_01403	GCA0183668051_00696	GCA0302952851_01824	GCA0308263651_01785	GCA0324749951_00064	GCA0325102251_00305	GCA0325105251_00330	GCA0325803351_00496	GCA9001869751_00380	GCA9439129551_00545
rsgA		Small ribosomal subunit biogenesis GTPase RsgA	30	30	1	260	2677				1010	1010	1010	A11bin2_00182	A13bin6_00414	A14bin3_01836	A15bin2_01621	A30bin4_00283	A31bin5_01376	A42bin12_01259	A45bin4_01858	A49bin7_00414	B01bin4_01002	B08bin5_01601	B10bin10_00531	B11bin7_00726	B17bin6_00873	B21bin8_00692	B28bin2_00914	B39bin8_01160	B42bin5_01815	GCA0004636651_00399	GCA0004644951_01181	GCA0017007552_01721	GCA0183668051_00997	GCA0302952851_00954	GCA0308263651_00528	GCA0324749951_01023	GCA0325102251_00465	GCA0325105251_00750	GCA0325803351_00984	GCA9001869751_01414	GCA9439129551_00391
punA		Purine nucleoside phosphorylase	30	30	1	260	4077				809	809	809	A11bin2_01413	A13bin6_00501	A14bin3_00713	A15bin2_00450	A30bin4_01635	A31bin5_00899	A42bin12_00837	A45bin4_01643	A49bin7_00726	B01bin4_01118	B08bin5_00625	B10bin10_00683	B11bin7_00517	B17bin6_00455	B21bin8_00834	B28bin2_01382	B39bin8_00810	B42bin5_00401	GCA0004636651_01318	GCA0004644951_00981	GCA0017007552_01760	GCA0183668051_00139	GCA0302952851_01237	GCA0308263651_00228	GCA0324749951_00771	GCA0325102251_01080	GCA0325105251_01145	GCA0325803351_00772	GCA9001869751_01713	GCA9439129551_00772
group_6038		Methylmalonyl-CoA carboxyltransferase 12S subunit	30	30	1	260	1254				245	245	245	A11bin2_00749	A13bin6_01420	A14bin3_00233	A15bin2_01108	A30bin4_01470	A31bin5_01971	A42bin12_01097	A45bin4_00109	A49bin7_01349	B01bin4_01810	B08bin5_00198	B10bin10_01263	B11bin7_00940	B17bin6_00120	B21bin8_00329	B28bin2_01744	B39bin8_01446	B42bin5_00788	GCA0004636651_00893	GCA0004644951_01506	GCA0017007552_00459	GCA0183668051_01863	GCA0302952851_00258	GCA0308263651_00331	GCA0324749951_01597	GCA0325102251_01887	GCA0325105251_00022	GCA0325803351_00079	GCA9001869751_00692	GCA9439129551_01787
group_6041		hypothetical protein	30	30	1	260	3748				779	779	779	A11bin2_01592	A13bin6_00267	A14bin3_00983	A15bin2_01052	A30bin4_00541	A31bin5_01481	A42bin12_01647	A45bin4_01363	A49bin7_00171	B01bin4_00849	B08bin5_00337	B10bin10_00834	B11bin7_00237	B17bin6_00977	B21bin8_01163	B28bin2_01233	B39bin8_01397	B42bin5_00313	GCA0004636651_01639	GCA0004644951_01642	GCA0017007552_01129	GCA0183668051_01762	GCA0302952851_01081	GCA0308263651_01062	GCA0324749951_00641	GCA0325102251_01814	GCA0325105251_01286	GCA0325803351_01552	GCA9001869751_01541	GCA9439129551_01321
phoU2		Phosphate-specific transport system accessory protein PhoU	30	30	1	260	1248				668	668	668	A11bin2_00657	A13bin6_00795	A14bin3_00239	A15bin2_01320	A30bin4_00722	A31bin5_01406	A42bin12_01103	A45bin4_00103	A49bin7_00151	B01bin4_01845	B08bin5_00192	B10bin10_00866	B11bin7_00655	B17bin6_00126	B21bin8_00797	B28bin2_00441	B39bin8_01440	B42bin5_00794	GCA0004636651_00900	GCA0004644951_01500	GCA0017007552_00453	GCA0183668051_00492	GCA0302952851_00264	GCA0308263651_00325	GCA0324749951_01591	GCA0325102251_01308	GCA0325105251_00016	GCA0325803351_00073	GCA9001869751_00698	GCA9439129551_01781
group_6043		hypothetical protein	30	30	1	260	2631				227	227	227	A11bin2_01827	A13bin6_00388	A14bin3_00280	A15bin2_01567	A30bin4_00691	A31bin5_01853	A42bin12_01288	A45bin4_01650	A49bin7_00501	B01bin4_00983	B08bin5_01236	B10bin10_00505	B11bin7_00798	B17bin6_01670	B21bin8_01877	B28bin2_00609	B39bin8_01189	B42bin5_00027	GCA0004636651_00430	GCA0004644951_01149	GCA0017007552_00343	GCA0183668051_00684	GCA0302952851_00980	GCA0308263651_00502	GCA0324749951_01048	GCA0325102251_00751	GCA0325105251_00778	GCA0325803351_00958	GCA9001869751_01443	GCA9439129551_00419
bioB		Biotin synthase	30	30	1	260	3717				1085	1085	1085	A11bin2_01444	A13bin6_01788	A14bin3_01728	A15bin2_01201	A30bin4_00839	A31bin5_00680	A42bin12_01671	A45bin4_00626	A49bin7_01020	B01bin4_01298	B08bin5_01055	B10bin10_00858	B11bin7_01377	B17bin6_00816	B21bin8_01068	B28bin2_01596	B39bin8_01421	B42bin5_00337	GCA0004636651_01662	GCA0004644951_01619	GCA0017007552_01153	GCA0183668051_01541	GCA0302952851_01058	GCA0308263651_01085	GCA0324749951_00615	GCA0325102251_01003	GCA0325105251_01263	GCA0325803351_01529	GCA9001869751_01517	GCA9439129551_01298
clpX		ATP-dependent Clp protease ATP-binding subunit ClpX	30	30	1	260	3410				1283	1283	1283	A11bin2_01299	A13bin6_01816	A14bin3_01784	A15bin2_00990	A30bin4_00484	A31bin5_00143	A42bin12_00286	A45bin4_00941	A49bin7_00522	B01bin4_01718	B08bin5_00786	B10bin10_00345	B11bin7_00645	B17bin6_00299	B21bin8_00682	B28bin2_01390	B39bin8_00284	B42bin5_00207	GCA0004636651_00037	GCA0004644951_00577	GCA0017007552_00028	GCA0183668051_01217	GCA0302952851_00604	GCA0308263651_00921	GCA0324749951_00362	GCA0325102251_00618	GCA0325105251_00419	GCA0325803351_01110	GCA9001869751_01052	GCA9439129551_00208
rplO		50S ribosomal protein L15	30	30	1	260	4362				440	440	440	A11bin2_00300	A13bin6_01747	A14bin3_01244	A15bin2_00157	A30bin4_00631	A31bin5_00884	A42bin12_00702	A45bin4_01549	A49bin7_01615	B01bin4_00575	B08bin5_00520	B10bin10_01925	B11bin7_00353	B17bin6_00835	B21bin8_01097	B28bin2_01114	B39bin8_00690	B42bin5_01329	GCA0004636651_01844	GCA0004644951_00033	GCA0017007552_00772	GCA0183668051_00385	GCA0302952851_01421	GCA0308263651_01207	GCA0324749951_01677	GCA0325102251_00110	GCA0325105251_01618	GCA0325803351_01641	GCA9001869751_00024	GCA9439129551_01664
rpmE		50S ribosomal protein L31	30	30	1	260	2697				215	215	215	A11bin2_00198	A13bin6_00430	A14bin3_00812	A15bin2_01691	A30bin4_00903	A31bin5_01429	A42bin12_01714	A45bin4_01402	A49bin7_01309	B01bin4_01788	B08bin5_01001	B10bin10_00548	B11bin7_00545	B17bin6_01092	B21bin8_00414	B28bin2_00301	B39bin8_01672	B42bin5_01795	GCA0004636651_00383	GCA0004644951_01197	GCA0017007552_01705	GCA0183668051_01647	GCA0302952851_00938	GCA0308263651_00544	GCA0324749951_01007	GCA0325102251_01221	GCA0325105251_00734	GCA0325803351_01000	GCA9001869751_01398	GCA9439129551_00375
cbiQ		Cobalt transport protein CbiQ	30	30	1	260	1128				818	818	818	A11bin2_01374	A13bin6_00852	A14bin3_01033	A15bin2_01722	A30bin4_00957	A31bin5_01738	A42bin12_01514	A45bin4_00879	A49bin7_00311	B01bin4_00426	B08bin5_01255	B10bin10_00923	B11bin7_00633	B17bin6_00244	B21bin8_00845	B28bin2_00331	B39bin8_01565	B42bin5_01620	GCA0004636651_01708	GCA0004644951_01771	GCA0017007552_01059	GCA0183668051_00241	GCA0302952851_00322	GCA0308263651_00271	GCA0324749951_01538	GCA0325102251_00052	GCA0325105251_01725	GCA0325803351_00015	GCA9001869751_00762	GCA9439129551_01456
group_6049		NADH-quinone oxidoreductase subunit 11	30	30	1	260	4475				299	299	299	A11bin2_00838	A13bin6_01203	A14bin3_00383	A15bin2_01461	A30bin4_00942	A31bin5_01101	A42bin12_00631	A45bin4_01785	A49bin7_00740	B01bin4_00592	B08bin5_00416	B10bin10_00181	B11bin7_00902	B17bin6_00268	B21bin8_00170	B28bin2_01015	B39bin8_00618	B42bin5_00515	GCA0004636651_01148	GCA0004644951_00103	GCA0017007552_00696	GCA0183668051_00573	GCA0302952851_01493	GCA0308263651_01599	GCA0324749951_01369	GCA0325102251_00764	GCA0325105251_01074	GCA0325803351_01200	GCA9001869751_00100	GCA9439129551_01706
group_6050		hypothetical protein	30	30	1	260	3752				254	254	254	A11bin2_01463	A13bin6_00271	A14bin3_00987	A15bin2_00421	A30bin4_00545	A31bin5_00698	A42bin12_01643	A45bin4_01367	A49bin7_00167	B01bin4_00853	B08bin5_00333	B10bin10_00830	B11bin7_00233	B17bin6_01811	B21bin8_01993	B28bin2_01237	B39bin8_01393	B42bin5_00309	GCA0004636651_01635	GCA0004644951_01646	GCA0017007552_01125	GCA0183668051_01766	GCA0302952851_01085	GCA0308263651_01058	GCA0324749951_00645	GCA0325102251_01818	GCA0325105251_01290	GCA0325803351_01556	GCA9001869751_01545	GCA9439129551_01325
nuoI		NADH-quinone oxidoreductase subunit I	30	30	1	260	4477				551	551	551	A11bin2_00840	A13bin6_01201	A14bin3_00381	A15bin2_01463	A30bin4_00944	A31bin5_01103	A42bin12_00629	A45bin4_00806	A49bin7_00742	B01bin4_00594	B08bin5_00418	B10bin10_00179	B11bin7_00904	B17bin6_00270	B21bin8_00168	B28bin2_01017	B39bin8_00616	B42bin5_00517	GCA0004636651_01146	GCA0004644951_00105	GCA0017007552_00694	GCA0183668051_00571	GCA0302952851_01495	GCA0308263651_01597	GCA0324749951_01367	GCA0325102251_00766	GCA0325105251_01072	GCA0325803351_01202	GCA9001869751_00102	GCA9439129551_01704
group_6054		hypothetical protein	30	30	1	260	1969				500	500	500	A11bin2_00221	A13bin6_01136	A14bin3_00881	A15bin2_00174	A30bin4_01212	A31bin5_00160	A42bin12_01460	A45bin4_01893	A49bin7_00302	B01bin4_00475	B08bin5_00888	B10bin10_01482	B11bin7_01623	B17bin6_01467	B21bin8_00809	B28bin2_00818	B39bin8_01525	B42bin5_01698	GCA0004636651_01444	GCA0004644951_01411	GCA0017007552_01204	GCA0183668051_00091	GCA0302952851_00488	GCA0308263651_01241	GCA0324749951_01489	GCA0325102251_00876	GCA0325105251_01543	GCA0325803351_01293	GCA9001869751_00939	GCA9439129551_00072
tesB		Acyl-CoA thioesterase 2	30	30	1	260	3028				887	887	887	A11bin2_00822	A13bin6_00775	A14bin3_00073	A15bin2_00034	A30bin4_01205	A31bin5_00717	A42bin12_00147	A45bin4_00255	A49bin7_00485	B01bin4_01936	B08bin5_00828	B10bin10_01198	B11bin7_00994	B17bin6_00555	B21bin8_00070	B28bin2_01244	B39bin8_00146	B42bin5_00176	GCA0004636651_00204	GCA0004644951_00738	GCA0017007552_00920	GCA0183668051_01274	GCA0302952851_00752	GCA0308263651_00705	GCA0324749951_00549	GCA0325102251_00914	GCA0325105251_00552	GCA0325803351_00668	GCA9001869751_01214	GCA9439129551_01210
group_6056		hypothetical protein	30	30	1	260	3060				275	275	275	A11bin2_00357	A13bin6_01912	A14bin3_00093	A15bin2_00621	A30bin4_00950	A31bin5_00532	A42bin12_00169	A45bin4_01258	A49bin7_01535	B01bin4_00881	B08bin5_00722	B10bin10_01178	B11bin7_01911	B17bin6_01202	B21bin8_00883	B28bin2_01770	B39bin8_00167	B42bin5_00154	GCA0004636651_00180	GCA0004644951_00718	GCA0017007552_00940	GCA0183668051_00285	GCA0302952851_00729	GCA0308263651_00725	GCA0324749951_00529	GCA0325102251_01743	GCA0325105251_00532	GCA0325803351_00691	GCA9001869751_01194	GCA9439129551_01190
clpP2		ATP-dependent Clp protease proteolytic subunit 2	30	30	1	260	3411				692	692	692	A11bin2_01298	A13bin6_01815	A14bin3_01785	A15bin2_00989	A30bin4_00485	A31bin5_00142	A42bin12_00287	A45bin4_00942	A49bin7_00523	B01bin4_01719	B08bin5_00787	B10bin10_00346	B11bin7_00646	B17bin6_00298	B21bin8_00681	B28bin2_00670	B39bin8_00285	B42bin5_00208	GCA0004636651_00036	GCA0004644951_00576	GCA0017007552_00027	GCA0183668051_01216	GCA0302952851_00603	GCA0308263651_00922	GCA0324749951_00361	GCA0325102251_00617	GCA0325105251_00418	GCA0325803351_01111	GCA9001869751_01051	GCA9439129551_00207
mprA		Response regulator MprA	30	30	1	260	4936				698	698	698	A11bin2_01176	A13bin6_01278	A14bin3_01494	A15bin2_00237	A30bin4_01548	A31bin5_01632	A42bin12_01365	A45bin4_00718	A49bin7_00283	B01bin4_01699	B08bin5_00932	B10bin10_01576	B11bin7_00926	B17bin6_01675	B21bin8_01588	B28bin2_00273	B39bin8_01277	B42bin5_00889	GCA0004636651_00512	GCA0004644951_00347	GCA0017007552_01361	GCA0183668051_00664	GCA0302952851_01782	GCA0308263651_01746	GCA0324749951_00104	GCA0325102251_00422	GCA0325105251_00370	GCA0325803351_00454	GCA9001869751_00337	GCA9439129551_00502
nuoC_1		NADH-quinone oxidoreductase subunit C	30	30	1	260	4485				719	722	719	A11bin2_00342	A13bin6_01195	A14bin3_00375	A15bin2_00403	A30bin4_01667	A31bin5_01742	A42bin12_00623	A45bin4_00812	A49bin7_00070	B01bin4_00600	B08bin5_00811	B10bin10_00173	B11bin7_00714	B17bin6_00276	B21bin8_00538	B28bin2_00832	B39bin8_00610	B42bin5_00523	GCA0004636651_01140	GCA0004644951_00111	GCA0017007552_00688	GCA0183668051_00565	GCA0302952851_01501	GCA0308263651_01591	GCA0324749951_01361	GCA0325102251_00772	GCA0325105251_01066	GCA0325803351_01208	GCA9001869751_00108	GCA9439129551_01698
group_606		hypothetical protein	30	30	1	260	4389				551	797	740	A11bin2_00323	A13bin6_01542	A14bin3_01221	A15bin2_01389	A30bin4_01678	A31bin5_01072	A42bin12_00679	A45bin4_01486	A49bin7_01757	B01bin4_00552	B08bin5_00512	B10bin10_00236	B11bin7_01134	B17bin6_01337	B21bin8_00765	B28bin2_01344	B39bin8_00667	B42bin5_00466	GCA0004636651_01821	GCA0004644951_00056	GCA0017007552_00749	GCA0183668051_01785	GCA0302952851_01444	GCA0308263651_01184	GCA0324749951_01413	GCA0325102251_00133	GCA0325105251_01641	GCA0325803351_01151	GCA9001869751_00047	GCA9439129551_01879
group_6060		putative protein/MSMEI_2664	30	30	1	260	2804				1244	1244	1244	A11bin2_00859	A13bin6_00689	A14bin3_01545	A15bin2_00539	A30bin4_00067	A31bin5_01654	A42bin12_00025	A45bin4_00618	A49bin7_00890	B01bin4_01233	B08bin5_00666	B10bin10_01148	B11bin7_01224	B17bin6_00350	B21bin8_00786	B28bin2_00101	B39bin8_00024	B42bin5_00833	GCA0004636651_00316	GCA0004644951_01262	GCA0017007552_01657	GCA0183668051_01902	GCA0302952851_00872	GCA0308263651_00816	GCA0324749951_00942	GCA0325102251_00699	GCA0325105251_00668	GCA0325803351_00547	GCA9001869751_01332	GCA9439129551_00308
rplN		50S ribosomal protein L14	30	30	1	260	4371				368	368	368	A11bin2_00309	A13bin6_01756	A14bin3_01235	A15bin2_00148	A30bin4_00622	A31bin5_00875	A42bin12_00693	A45bin4_01795	A49bin7_01564	B01bin4_00566	B08bin5_00637	B10bin10_01916	B11bin7_00823	B17bin6_01048	B21bin8_00628	B28bin2_01123	B39bin8_00681	B42bin5_01338	GCA0004636651_01835	GCA0004644951_00042	GCA0017007552_00763	GCA0183668051_00474	GCA0302952851_01430	GCA0308263651_01198	GCA0324749951_01686	GCA0325102251_00119	GCA0325105251_01627	GCA0325803351_01650	GCA9001869751_00033	GCA9439129551_01673
ftsE		Cell division ATP-binding protein FtsE	30	30	1	260	2562				686	686	686	A11bin2_01170	A13bin6_01053	A14bin3_00322	A15bin2_01766	A30bin4_00679	A31bin5_00596	A42bin12_01318	A45bin4_00469	A49bin7_01286	B01bin4_01101	B08bin5_00145	B10bin10_00464	B11bin7_01643	B17bin6_00946	B21bin8_01416	B28bin2_01838	B39bin8_01219	B42bin5_00057	GCA0004636651_00458	GCA0004644951_01112	GCA0017007552_00157	GCA0183668051_01199	GCA0302952851_01010	GCA0308263651_00877	GCA0324749951_01080	GCA0325102251_01509	GCA0325105251_00811	GCA0325803351_00928	GCA9001869751_01471	GCA9439129551_00447
eis		N-acetyltransferase Eis	30	30	1	260	3875				1298	1304	1301	A11bin2_00583	A13bin6_00346	A14bin3_00600	A15bin2_00729	A30bin4_00752	A31bin5_01455	A42bin12_00741	A45bin4_01423	A49bin7_01547	B01bin4_00815	B08bin5_00651	B10bin10_00755	B11bin7_00200	B17bin6_00318	B21bin8_00416	B28bin2_00429	B39bin8_00713	B42bin5_01470	GCA0004636651_01556	GCA0004644951_00888	GCA0017007552_00174	GCA0183668051_01027	GCA0302952851_01137	GCA0308263651_00403	GCA0324749951_00694	GCA0325102251_01705	GCA0325105251_01364	GCA0325803351_01385	GCA9001869751_01620	GCA9439129551_01379
group_6064		putative transcriptional regulatory protein	30	30	1	260	2788				797	797	797	A11bin2_01203	A13bin6_00698	A14bin3_01554	A15bin2_01104	A30bin4_00058	A31bin5_00788	A42bin12_00016	A45bin4_01388	A49bin7_01588	B01bin4_01242	B08bin5_00560	B10bin10_01157	B11bin7_00623	B17bin6_00341	B21bin8_01917	B28bin2_00111	B39bin8_00015	B42bin5_00824	GCA0004636651_00326	GCA0004644951_01253	GCA0017007552_01648	GCA0183668051_01688	GCA0302952851_00881	GCA0308263651_00807	GCA0324749951_00951	GCA0325102251_00690	GCA0325105251_00677	GCA0325803351_00538	GCA9001869751_01341	GCA9439129551_00317
rplS		50S ribosomal protein L19	30	30	1	260	3749				353	353	353	A11bin2_01593	A13bin6_00268	A14bin3_00984	A15bin2_01051	A30bin4_00542	A31bin5_01480	A42bin12_01646	A45bin4_01364	A49bin7_00170	B01bin4_00850	B08bin5_00336	B10bin10_00833	B11bin7_00236	B17bin6_00978	B21bin8_01162	B28bin2_01234	B39bin8_01396	B42bin5_00312	GCA0004636651_01638	GCA0004644951_01643	GCA0017007552_01128	GCA0183668051_01763	GCA0302952851_01082	GCA0308263651_01061	GCA0324749951_00642	GCA0325102251_01815	GCA0325105251_01287	GCA0325803351_01553	GCA9001869751_01542	GCA9439129551_01322
group_6066		hypothetical protein	30	30	1	260	2863			Hypothetical protein with no hits to refseq/uniprot/clusters/cdd/tigrfams/pfam overlapping another protein with hits	917	917	917	A11bin2_01019	A13bin6_00654	A14bin3_01359	A15bin2_00921	A30bin4_00198	A31bin5_02158	A42bin12_00060	A45bin4_00163	A49bin7_01505	B01bin4_01173	B08bin5_00242	B10bin10_01113	B11bin7_00210	B17bin6_01250	B21bin8_01192	B28bin2_00690	B39bin8_00059	B42bin5_01171	GCA0004636651_00281	GCA0004644951_00823	GCA0017007552_00837	GCA0183668051_01610	GCA0302952851_00837	GCA0308263651_00851	GCA0324749951_00907	GCA0325102251_01466	GCA0325105251_00633	GCA0325803351_00582	GCA9001869751_01297	GCA9439129551_00273
pspA		Phosphoserine phosphatase 1	30	30	1	260	2061				638	638	638	A11bin2_01613	A13bin6_00882	A14bin3_01291	A15bin2_01026	A30bin4_01222	A31bin5_00854	A42bin12_00379	A45bin4_01031	A49bin7_01098	B01bin4_01270	B08bin5_00228	B10bin10_00400	B11bin7_01670	B17bin6_00630	B21bin8_00433	B28bin2_00869	B39bin8_00377	B42bin5_00617	GCA0004636651_01382	GCA0004644951_01597	GCA0017007552_00320	GCA0183668051_00454	GCA0302952851_00548	GCA0308263651_00020	GCA0324749951_00303	GCA0325102251_01548	GCA0325105251_01860	GCA0325803351_01593	GCA9001869751_00998	GCA9439129551_00146
ohrR		Organic hydroperoxide resistance transcriptional regulator	30	30	1	260	2994				455	455	455	A11bin2_00512	A13bin6_00756	A14bin3_00053	A15bin2_00053	A30bin4_00764	A31bin5_00467	A42bin12_00127	A45bin4_01325	A49bin7_00635	B01bin4_00166	B08bin5_00445	B10bin10_01217	B11bin7_01787	B17bin6_00214	B21bin8_00091	B28bin2_01567	B39bin8_00126	B42bin5_00647	GCA0004636651_00224	GCA0004644951_00760	GCA0017007552_00901	GCA0183668051_01582	GCA0302952851_00772	GCA0308263651_00684	GCA0324749951_00568	GCA0325102251_00982	GCA0325105251_00571	GCA0325803351_00648	GCA9001869751_01233	GCA9439129551_01230
rimP		Ribosome maturation factor RimP	30	30	1	260	3816				515	515	515	A11bin2_00991	A13bin6_00305	A14bin3_01024	A15bin2_00258	A30bin4_01374	A31bin5_01892	A42bin12_01829	A45bin4_01147	A49bin7_00460	B01bin4_00797	B08bin5_00842	B10bin10_00796	B11bin7_01799	B17bin6_01678	B21bin8_00579	B28bin2_00889	B39bin8_01358	B42bin5_00273	GCA0004636651_01599	GCA0004644951_00870	GCA0017007552_00286	GCA0183668051_00160	GCA0302952851_01119	GCA0308263651_01023	GCA0324749951_00676	GCA0325102251_01672	GCA0325105251_01323	GCA0325803351_01404	GCA9001869751_01579	GCA9439129551_01360
group_6070		hypothetical protein	30	30	1	260	2956				401	401	401	A11bin2_00129	A13bin6_00727	A14bin3_00023	A15bin2_01672	A30bin4_00106	A31bin5_00265	A42bin12_00098	A45bin4_00743	A49bin7_00327	B01bin4_00136	B08bin5_00272	B10bin10_01246	B11bin7_00280	B17bin6_00713	B21bin8_01276	B28bin2_01626	B39bin8_00097	B42bin5_00676	GCA0004636651_00245	GCA0004644951_00788	GCA0017007552_00873	GCA0183668051_00271	GCA0302952851_00801	GCA0308263651_00655	GCA0324749951_00598	GCA0325102251_00956	GCA0325105251_00599	GCA0325803351_00619	GCA9001869751_01261	GCA9439129551_01255
korB		2-oxoglutarate oxidoreductase subunit KorB	30	30	1	260	4430				1109	1109	1109	A11bin2_00279	A13bin6_01507	A14bin3_00397	A15bin2_01424	A30bin4_01655	A31bin5_01538	A42bin12_00644	A45bin4_01506	A49bin7_00645	B01bin4_01559	B08bin5_00862	B10bin10_00200	B11bin7_00862	B17bin6_00162	B21bin8_00518	B28bin2_01073	B39bin8_00631	B42bin5_00502	GCA0004636651_01786	GCA0004644951_00091	GCA0017007552_00713	GCA0183668051_00224	GCA0302952851_01479	GCA0308263651_01620	GCA0324749951_01379	GCA0325102251_01828	GCA0325105251_01676	GCA0325803351_01186	GCA9001869751_00083	GCA9439129551_01894
group_6072		hypothetical protein	30	30	1	260	3012				197	197	197	A11bin2_00815	A13bin6_00769	A14bin3_00066	A15bin2_00040	A30bin4_01378	A31bin5_01666	A42bin12_00141	A45bin4_01899	A49bin7_00492	B01bin4_00179	B08bin5_00959	B10bin10_01204	B11bin7_01256	B17bin6_00548	B21bin8_00077	B28bin2_01044	B39bin8_00140	B42bin5_01670	GCA0004636651_00210	GCA0004644951_00746	GCA0017007552_00914	GCA0183668051_01268	GCA0302952851_00759	GCA0308263651_00697	GCA0324749951_00555	GCA0325102251_00908	GCA0325105251_00558	GCA0325803351_00661	GCA9001869751_01220	GCA9439129551_01217
rpmD		50S ribosomal protein L30	30	30	1	260	4363				182	182	182	A11bin2_00301	A13bin6_01748	A14bin3_01243	A15bin2_00156	A30bin4_00630	A31bin5_00883	A42bin12_00701	A45bin4_01550	A49bin7_01616	B01bin4_00574	B08bin5_00519	B10bin10_01924	B11bin7_00354	B17bin6_00834	B21bin8_01098	B28bin2_01115	B39bin8_00689	B42bin5_01330	GCA0004636651_01843	GCA0004644951_00034	GCA0017007552_00771	GCA0183668051_00384	GCA0302952851_01422	GCA0308263651_01206	GCA0324749951_01678	GCA0325102251_00111	GCA0325105251_01619	GCA0325803351_01642	GCA9001869751_00025	GCA9439129551_01665
dapE_2		Succinyl-diaminopimelate desuccinylase	30	30	1	260	3739				1349	1349	1349	A11bin2_00895	A13bin6_01773	A14bin3_01743	A15bin2_01266	A30bin4_00531	A31bin5_00694	A42bin12_01656	A45bin4_00767	A49bin7_00181	B01bin4_01312	B08bin5_01472	B10bin10_00843	B11bin7_01847	B17bin6_01300	B21bin8_01555	B28bin2_00743	B39bin8_01406	B42bin5_00322	GCA0004636651_01648	GCA0004644951_01633	GCA0017007552_01138	GCA0183668051_01838	GCA0302952851_01072	GCA0308263651_01071	GCA0324749951_00631	GCA0325102251_01017	GCA0325105251_01277	GCA0325803351_01543	GCA9001869751_01532	GCA9439129551_01312
group_6075		hypothetical protein	30	30	1	260	1995				776	776	776	A11bin2_01237	A13bin6_01122	A14bin3_00896	A15bin2_00201	A30bin4_00257	A31bin5_00173	A42bin12_01473	A45bin4_00821	A49bin7_00289	B01bin4_00464	B08bin5_00795	B10bin10_01468	B11bin7_00260	B17bin6_00051	B21bin8_00592	B28bin2_00573	B39bin8_01512	B42bin5_01221	GCA0004636651_01430	GCA0004644951_01424	GCA0017007552_01217	GCA0183668051_01410	GCA0302952851_00502	GCA0308263651_01254	GCA0324749951_01501	GCA0325102251_00590	GCA0325105251_01556	GCA0325803351_01279	GCA9001869751_00952	GCA9439129551_00088
group_6076		hypothetical protein	30	30	1	260	4745				167	167	167	A11bin2_00449	A13bin6_00122	A14bin3_00648	A15bin2_00321	A30bin4_00205	A31bin5_00334	A42bin12_00471	A45bin4_00213	A49bin7_01065	B01bin4_00089	B08bin5_01018	B10bin10_00020	B11bin7_01194	B17bin6_00389	B21bin8_00613	B28bin2_00237	B39bin8_00458	B42bin5_01495	GCA0004636651_00971	GCA0004644951_00273	GCA0017007552_00536	GCA0183668051_01674	GCA0302952851_01651	GCA0308263651_01307	GCA0324749951_00179	GCA0325102251_00223	GCA0325105251_00904	GCA0325803351_00374	GCA9001869751_00265	GCA9439129551_01102
nrdR		Transcriptional repressor NrdR	30	30	1	260	3036				515	515	515	A11bin2_01192	A13bin6_00781	A14bin3_00079	A15bin2_01695	A30bin4_00870	A31bin5_00723	A42bin12_00155	A45bin4_00263	A49bin7_01141	B01bin4_00895	B08bin5_01005	B10bin10_01192	B11bin7_01264	B17bin6_00725	B21bin8_00280	B28bin2_01576	B39bin8_00153	B42bin5_00168	GCA0004636651_00195	GCA0004644951_00732	GCA0017007552_00926	GCA0183668051_01431	GCA0302952851_00743	GCA0308263651_00711	GCA0324749951_00543	GCA0325102251_00921	GCA0325105251_00546	GCA0325803351_00677	GCA9001869751_01208	GCA9439129551_01204
cinA		Protein MG115	30	30	1	260	3061				305	518	487	A11bin2_00356	A13bin6_01911	A14bin3_00094	A15bin2_00620	A30bin4_00951	A31bin5_00531	A42bin12_00170	A45bin4_01259	A49bin7_01536	B01bin4_00880	B08bin5_00721	B10bin10_01177	B11bin7_01912	B17bin6_01203	B21bin8_00884	B28bin2_01771	B39bin8_00168	B42bin5_00153	GCA0004636651_00179	GCA0004644951_00717	GCA0017007552_00941	GCA0183668051_00286	GCA0302952851_00728	GCA0308263651_00726	GCA0324749951_00528	GCA0325102251_01744	GCA0325105251_00531	GCA0325803351_00692	GCA9001869751_01193	GCA9439129551_01189
miaB_2		tRNA-2-methylthio-N(6)-dimethylallyladenosine synthase	30	30	1	260	3054				299	1469	1358	A11bin2_00364	A13bin6_00789	A14bin3_00087	A15bin2_00627	A30bin4_01707	A31bin5_01920	A42bin12_00163	A45bin4_01166	A49bin7_01937	B01bin4_00887	B08bin5_00820	B10bin10_01184	B11bin7_01534	B17bin6_00738	B21bin8_01181	B28bin2_01282	B39bin8_00161	B42bin5_00160	GCA0004636651_00187	GCA0004644951_00724	GCA0017007552_00934	GCA0183668051_01421	GCA0302952851_00735	GCA0308263651_00719	GCA0324749951_00535	GCA0325102251_01721	GCA0325105251_00538	GCA0325803351_00685	GCA9001869751_01200	GCA9439129551_01196
xerD		Tyrosine recombinase XerD	30	30	1	260	2525				947	1136	1099	A11bin2_00470	A13bin6_01083	A14bin3_00352	A15bin2_00740	A30bin4_01554	A31bin5_00194	A42bin12_01348	A45bin4_00799	A49bin7_00551	B01bin4_01401	B08bin5_00099	B10bin10_00434	B11bin7_00470	B17bin6_00439	B21bin8_00756	B28bin2_01375	B39bin8_01249	B42bin5_00087	GCA0004636651_00486	GCA0004644951_01707	GCA0017007552_01015	GCA0183668051_01638	GCA0302952851_01040	GCA0308263651_00369	GCA0324749951_01111	GCA0325102251_01035	GCA0325105251_00840	GCA0325803351_00898	GCA9001869751_01500	GCA9439129551_00479
ligA		DNA ligase	30	30	1	260	3877				674	2522	2306	A11bin2_00582	A13bin6_00347	A14bin3_00599	A15bin2_00728	A30bin4_00751	A31bin5_01456	A42bin12_00742	A45bin4_01422	A49bin7_01546	B01bin4_00816	B08bin5_00650	B10bin10_00754	B11bin7_00201	B17bin6_00319	B21bin8_01641	B28bin2_00430	B39bin8_00714	B42bin5_01471	GCA0004636651_01555	GCA0004644951_00889	GCA0017007552_00175	GCA0183668051_01026	GCA0302952851_01138	GCA0308263651_00404	GCA0324749951_00695	GCA0325102251_01706	GCA0325105251_01365	GCA0325803351_01384	GCA9001869751_01621	GCA9439129551_01380
cysG_3		Siroheme synthase	30	30	1	260	1152				908	2618	2437	A11bin2_00707	A13bin6_00843	A14bin3_01044	A15bin2_01478	A30bin4_01661	A31bin5_01019	A42bin12_01525	A45bin4_00368	A49bin7_00860	B01bin4_00437	B08bin5_00687	B10bin10_00914	B11bin7_00855	B17bin6_00255	B21bin8_01770	B28bin2_01034	B39bin8_01576	B42bin5_01576	GCA0004636651_01698	GCA0004644951_01781	GCA0017007552_01069	GCA0183668051_00099	GCA0302952851_00311	GCA0308263651_00281	GCA0324749951_01549	GCA0325102251_01793	GCA0325105251_01714	GCA0325803351_00026	GCA9001869751_00752	GCA9439129551_01446
group_635		putative protein	30	30	1	260	2733				641	713	710	A11bin2_00733	A13bin6_00457	A14bin3_00839	A15bin2_01417	A30bin4_01822	A31bin5_00048	A42bin12_01687	A45bin4_00855	A49bin7_00504	B01bin4_00540	B08bin5_00791	B10bin10_00575	B11bin7_00159	B17bin6_00953	B21bin8_01011	B28bin2_01492	B39bin8_01699	B42bin5_00970	GCA0004636651_00356	GCA0004644951_01224	GCA0017007552_01678	GCA0183668051_00981	GCA0302952851_00911	GCA0308263651_00571	GCA0324749951_00980	GCA0325102251_01358	GCA0325105251_00707	GCA0325803351_01027	GCA9001869751_01371	GCA9439129551_00348
group_636		hypothetical protein	30	30	1	260	1273				170	392	384	A11bin2_00738	A13bin6_01408	A14bin3_00221	A15bin2_01015	A30bin4_01148	A31bin5_00659	A42bin12_01086	A45bin4_00836	A49bin7_01732	B01bin4_00009	B08bin5_01484	B10bin10_01275	B11bin7_01170	B17bin6_00704	B21bin8_01914	B28bin2_01047	B39bin8_01457	B42bin5_00777	GCA0004636651_00882	GCA0004644951_01518	GCA0017007552_00471	GCA0183668051_01858	GCA0302952851_00248	GCA0308263651_00342	GCA0324749951_01609	GCA0325102251_01186	GCA0325105251_00034	GCA0325803351_00089	GCA9001869751_00679	GCA9439129551_01798
hisC		Histidinol-phosphate aminotransferase	30	30	1	260	2781				302	1232	1200	A11bin2_00876	A13bin6_00703	A14bin3_01559	A15bin2_00599	A30bin4_01364	A31bin5_00783	A42bin12_00011	A45bin4_01383	A49bin7_00607	B01bin4_01247	B08bin5_00565	B10bin10_01162	B11bin7_00628	B17bin6_01765	B21bin8_01282	B28bin2_00116	B39bin8_00010	B42bin5_00819	GCA0004636651_00331	GCA0004644951_01248	GCA0017007552_01643	GCA0183668051_01693	GCA0302952851_00886	GCA0308263651_00802	GCA0324749951_00956	GCA0325102251_00685	GCA0325105251_00682	GCA0325803351_00533	GCA9001869751_01346	GCA9439129551_00322
group_643		hypothetical protein	30	30	1	260	4038				281	281	281	A11bin2_00906	A13bin6_00527	A14bin3_01589	A15bin2_00947	A30bin4_01032	A31bin5_01373	A42bin12_00814	A45bin4_00532	A49bin7_01223	B01bin4_00237	B08bin5_00179	B10bin10_00709	B11bin7_00847	B17bin6_01775	B21bin8_00121	B28bin2_01151	B39bin8_00787	B42bin5_01012	GCA0004636651_01345	GCA0004644951_00956	GCA0017007552_00242	GCA0183668051_01383	GCA0302952851_01213	GCA0308263651_00205	GCA0324749951_00747	GCA0325102251_01945	GCA0325105251_01118	GCA0325803351_00748	GCA9001869751_01688	GCA9439129551_00796
truB		tRNA pseudouridine synthase B	30	30	1	260	3807				209	920	866	A11bin2_00980	A13bin6_00301	A14bin3_01020	A15bin2_01455	A30bin4_00515	A31bin5_01464	A42bin12_01833	A45bin4_01562	A49bin7_00754	B01bin4_01798	B08bin5_00350	B10bin10_00800	B11bin7_01127	B17bin6_01039	B21bin8_01055	B28bin2_00957	B39bin8_01362	B42bin5_00277	GCA0004636651_01603	GCA0004644951_00865	GCA0017007552_00282	GCA0183668051_00164	GCA0302952851_01115	GCA0308263651_01027	GCA0324749951_00672	GCA0325102251_01668	GCA0325105251_01319	GCA0325803351_01408	GCA9001869751_01575	GCA9439129551_01356
recF		DNA replication and repair protein RecF	30	30	1	260	5099				425	1187	1106	A11bin2_00996	A13bin6_01717	A14bin3_01089	A15bin2_01510	A30bin4_00893	A31bin5_00830	A42bin12_01241	A45bin4_01192	A49bin7_00563	B01bin4_00387	B08bin5_01230	B10bin10_01879	B11bin7_00747	B17bin6_01570	B21bin8_01837	B28bin2_01029	B39bin8_01789	B42bin5_01752	GCA0004636651_00604	GCA0004644951_00433	GCA0017007552_01446	GCA0183668051_01630	GCA0302952851_00003	GCA0308263651_00989	GCA0324749951_00013	GCA0325102251_01131	GCA0325105251_00285	GCA0325803351_01426	GCA9001869751_00423	GCA9439129551_00591
group_658		hypothetical protein	30	30	1	260	5175				119	563	529	A11bin2_01146	A13bin6_01891	A14bin3_01105	A15bin2_00696	A30bin4_00551	A31bin5_01547	A42bin12_01226	A45bin4_00072	A49bin7_00117	B01bin4_00412	B08bin5_01403	B10bin10_01538	B11bin7_01047	B17bin6_00010	B21bin8_01564	B28bin2_00257	B39bin8_01033	B42bin5_00568	GCA0004636651_00626	GCA0004644951_00446	GCA0017007552_01459	GCA0183668051_00530	GCA0302952851_00019	GCA0308263651_01005	GCA0324749951_01780	GCA0325102251_00801	GCA0325105251_00264	GCA0325803351_01442	GCA9001869751_00436	GCA9439129551_00609
group_665		hypothetical protein	30	30	1	260	5182				479	494	493	A11bin2_01258	A13bin6_01885	A14bin3_01111	A15bin2_00690	A30bin4_01251	A31bin5_01241	A42bin12_01220	A45bin4_00078	A49bin7_00111	B01bin4_00418	B08bin5_01144	B10bin10_01532	B11bin7_00779	B17bin6_00004	B21bin8_00904	B28bin2_00263	B39bin8_01027	B42bin5_00562	GCA0004636651_00635	GCA0004644951_00452	GCA0017007552_01465	GCA0183668051_00304	GCA0302952851_00025	GCA0308263651_01011	GCA0324749951_01774	GCA0325102251_00807	GCA0325105251_00258	GCA0325803351_01448	GCA9001869751_00442	GCA9439129551_00615
group_668		hypothetical protein	30	30	1	260	5059				554	2135	1950	A11bin2_01275	A13bin6_01649	A14bin3_01428	A15bin2_00413	A30bin4_00117	A31bin5_00441	A42bin12_01427	A45bin4_01375	A49bin7_00081	B01bin4_00787	B08bin5_00504	B10bin10_01433	B11bin7_00116	B17bin6_00673	B21bin8_01700	B28bin2_00057	B39bin8_01339	B42bin5_01398	GCA0004636651_00583	GCA0004644951_00413	GCA0017007552_01426	GCA0183668051_01205	GCA0302952851_01844	GCA0308263651_00967	GCA0324749951_00043	GCA0325102251_01569	GCA0325105251_00307	GCA0325803351_00516	GCA9001869751_00403	GCA9439129551_00567
mazG		Nucleoside triphosphate pyrophosphohydrolase/pyrophosphatase MazG	30	30	1	260	968				413	614	605	A11bin2_01304	A13bin6_01371	A14bin3_00738	A15bin2_00497	A30bin4_01199	A31bin5_00991	A42bin12_01606	A45bin4_00967	A49bin7_00709	B01bin4_01452	B08bin5_01464	B10bin10_00989	B11bin7_01232	B17bin6_01820	B21bin8_01379	B28bin2_00503	B39bin8_01657	B42bin5_00754	GCA0004636651_01776	GCA0004644951_01528	GCA0017007552_01841	GCA0183668051_00105	GCA0302952851_00388	GCA0308263651_00793	GCA0324749951_01740	GCA0325102251_01574	GCA0325105251_01444	GCA0325803351_01475	GCA9001869751_00851	GCA9439129551_01520
nylA		6-aminohexanoate-cyclic-dimer hydrolase	30	30	1	260	1337			Hypothetical protein with no hits to refseq/uniprot/clusters/cdd/tigrfams/pfam overlapping another protein with hits	125	1376	1244	A11bin2_01528	A13bin6_00152	A14bin3_00186	A15bin2_01506	A30bin4_00856	A31bin5_01005	A42bin12_01051	A45bin4_00904	A49bin7_01335	B01bin4_00044	B08bin5_00462	B10bin10_01311	B11bin7_00763	B17bin6_01168	B21bin8_00528	B28bin2_01759	B39bin8_01050	B42bin5_01044	GCA0004636651_00843	GCA0004644951_01848	GCA0017007552_00475	GCA0183668051_00486	GCA0302952851_00212	GCA0308263651_01679	GCA0324749951_01142	GCA0325102251_00546	GCA0325105251_00064	GCA0325803351_00125	GCA9001869751_00648	GCA9439129551_01728
group_682		hypothetical protein	30	30	1	260	1282				266	881	756	A11bin2_01545	A13bin6_01404	A14bin3_00217	A15bin2_01011	A30bin4_01144	A31bin5_00655	A42bin12_01082	A45bin4_00913	A49bin7_01431	B01bin4_00013	B08bin5_01243	B10bin10_01279	B11bin7_01041	B17bin6_00586	B21bin8_01205	B28bin2_01350	B39bin8_01461	B42bin5_00773	GCA0004636651_00877	GCA0004644951_01663	GCA0017007552_01606	GCA0183668051_01113	GCA0302952851_00244	GCA0308263651_00346	GCA0324749951_01613	GCA0325102251_01182	GCA0325105251_00038	GCA0325803351_00093	GCA9001869751_00675	GCA9439129551_01763
group_686		hypothetical protein	30	30	1	260	2514				347	767	741	A11bin2_01658	A13bin6_01091	A14bin3_01765	A15bin2_01468	A30bin4_01121	A31bin5_00202	A42bin12_01356	A45bin4_01675	A49bin7_00543	B01bin4_01409	B08bin5_00453	B10bin10_00426	B11bin7_00478	B17bin6_00447	B21bin8_00935	B28bin2_01610	B39bin8_01257	B42bin5_00095	GCA0004636651_00494	GCA0004644951_01715	GCA0017007552_01023	GCA0183668051_00418	GCA0302952851_01048	GCA0308263651_00361	GCA0324749951_01119	GCA0325102251_01043	GCA0325105251_00848	GCA0325803351_00890	GCA9001869751_01508	GCA9439129551_00487
rmlB		dTDP-glucose 4,6-dehydratase	30	30	1	260	1464				227	983	947	A11bin2_01721	A13bin6_00214	A14bin3_00532	A15bin2_01779	A30bin4_00780	A31bin5_01231	A42bin12_00989	A45bin4_01535	A49bin7_00352	B01bin4_00311	B08bin5_00153	B10bin10_01036	B11bin7_01914	B17bin6_00931	B21bin8_01673	B28bin2_01793	B39bin8_01112	B42bin5_01111	GCA0004636651_00775	GCA0004644951_01313	GCA0017007552_01298	GCA0183668051_00205	GCA0302952851_00149	GCA0308263651_00101	GCA0324749951_01202	GCA0325102251_00275	GCA0325105251_00130	GCA0325803351_00188	GCA9001869751_00586	GCA9439129551_00937
tuaC		Putative teichuronic acid biosynthesis glycosyltransferase TuaC	30	30	1	260	2001				530	1181	1135	A11bin2_01840	A13bin6_01117	A14bin3_00901	A15bin2_00196	A30bin4_00252	A31bin5_01227	A42bin12_01478	A45bin4_01110	A49bin7_01499	B01bin4_00459	B08bin5_01753	B10bin10_01463	B11bin7_00265	B17bin6_00046	B21bin8_00782	B28bin2_00578	B39bin8_01507	B42bin5_01226	GCA0004636651_01426	GCA0004644951_01429	GCA0017007552_01222	GCA0183668051_00807	GCA0302952851_00507	GCA0308263651_01259	GCA0324749951_01506	GCA0325102251_00585	GCA0325105251_01561	GCA0325803351_01274	GCA9001869751_00957	GCA9439129551_00093
cobK		Precorrin-6A reductase	30	30	1	260	1089				212	896	748	A11bin2_00943	A13bin6_00858	A14bin3_01027	A15bin2_00753	A30bin4_01300	A31bin5_01844	A42bin12_01508	A45bin4_00280	A49bin7_00305	B01bin4_01216	B08bin5_00994	B10bin10_00929	B11bin7_01959	B17bin6_00855	B21bin8_00477	B28bin2_00337	B39bin8_01559	B42bin5_01614	GCA0004636651_01715	GCA0004644951_01818	GCA0017007552_01749	GCA0183668051_01015	GCA0302952851_00328	GCA0308263651_00265	GCA0324749951_01532	GCA0325102251_00046	GCA0325105251_01883	GCA0325803351_00009	GCA9001869751_00793	GCA9439129551_01462
glpG		Rhomboid protease GlpG	30	30	1	260	4649				269	977	889	A11bin2_01185	A13bin6_00063	A14bin3_01324	A15bin2_01752	A30bin4_01277	A31bin5_01676	A42bin12_00526	A45bin4_01161	A49bin7_01256	B01bin4_01059	B08bin5_00056	B10bin10_00078	B11bin7_01074	B17bin6_01011	B21bin8_01043	B28bin2_00677	B39bin8_00513	B42bin5_01197	GCA0004636651_01038	GCA0004644951_00212	GCA0017007552_00593	GCA0183668051_01309	GCA0302952851_01595	GCA0308263651_00460	GCA0324749951_00232	GCA0325102251_00941	GCA0325105251_00968	GCA0325803351_00317	GCA9001869751_00208	GCA9439129551_01044
purK		N5-carboxyaminoimidazole ribonucleotide synthase	30	30	1	260	4050				266	1277	1099	A11bin2_00665	A13bin6_00517	A14bin3_00727	A15bin2_01237	A30bin4_01658	A31bin5_02048	A42bin12_00824	A45bin4_01565	A49bin7_00237	B01bin4_00227	B08bin5_01413	B10bin10_00699	B11bin7_00750	B17bin6_01814	B21bin8_01807	B28bin2_01502	B39bin8_00797	B42bin5_01002	GCA0004636651_01335	GCA0004644951_00966	GCA0017007552_00252	GCA0183668051_01643	GCA0302952851_01223	GCA0308263651_00215	GCA0324749951_00758	GCA0325102251_01607	GCA0325105251_01128	GCA0325803351_00758	GCA9001869751_01698	GCA9439129551_00786
hemH		Ferrochelatase	30	30	1	260	4630				734	2471	2292	A11bin2_01217	A13bin6_00052	A14bin3_01314	A15bin2_00002	A30bin4_00661	A31bin5_00817	A42bin12_00537	A45bin4_01153	A49bin7_00269	B01bin4_01048	B08bin5_00542	B10bin10_00089	B11bin7_00399	B17bin6_01849	B21bin8_00138	B28bin2_00539	B39bin8_00524	B42bin5_01152	GCA0004636651_01048	GCA0004644951_00202	GCA0017007552_00603	GCA0183668051_00429	GCA0302952851_01585	GCA0308263651_00061	GCA0324749951_00244	GCA0325102251_00326	GCA0325105251_00979	GCA0325803351_00307	GCA9001869751_00198	GCA9439129551_01034
group_745		Deoxyguanosinetriphosphate triphosphohydrolase-like protein	30	30	1	260	3318				200	1292	1096	A11bin2_00074	A13bin6_00964	A14bin3_00152	A15bin2_01500	A30bin4_01699	A31bin5_01093	A42bin12_00230	A45bin4_01128	A49bin7_00920	B01bin4_00722	B08bin5_01534	B10bin10_00289	B11bin7_00530	B17bin6_01471	B21bin8_00011	B28bin2_01768	B39bin8_00228	B42bin5_01430	GCA0004636651_00098	GCA0004644951_00631	GCA0017007552_00084	GCA0183668051_00709	GCA0302952851_00656	GCA0308263651_01365	GCA0324749951_00417	GCA0325102251_00703	GCA0325105251_00475	GCA0325803351_01058	GCA9001869751_01108	GCA9439129551_00263
yigZ		hypothetical protein	30	30	1	260	2951				674	812	757	A11bin2_00125	A13bin6_00723	A14bin3_00019	A15bin2_01772	A30bin4_00102	A31bin5_00261	A42bin12_00094	A45bin4_01135	A49bin7_00331	B01bin4_00132	B08bin5_00276	B10bin10_01250	B11bin7_00284	B17bin6_00709	B21bin8_01698	B28bin2_01560	B39bin8_00093	B42bin5_00680	GCA0004636651_00249	GCA0004644951_00792	GCA0017007552_00869	GCA0183668051_00267	GCA0302952851_00805	GCA0308263651_00651	GCA0324749951_00602	GCA0325102251_00952	GCA0325105251_00603	GCA0325803351_00615	GCA9001869751_01265	GCA9439129551_01259
group_755		hypothetical protein	30	30	1	260	2966				935	947	943	A11bin2_00138	A13bin6_00736	A14bin3_00032	A15bin2_00885	A30bin4_00593	A31bin5_00274	A42bin12_00107	A45bin4_00752	A49bin7_01525	B01bin4_00146	B08bin5_00263	B10bin10_01237	B11bin7_00271	B17bin6_00792	B21bin8_00365	B28bin2_00726	B39bin8_00106	B42bin5_00667	GCA0004636651_00236	GCA0004644951_00779	GCA0017007552_00882	GCA0183668051_00280	GCA0302952851_00792	GCA0308263651_00664	GCA0324749951_00589	GCA0325102251_00965	GCA0325105251_00590	GCA0325803351_00628	GCA9001869751_01252	GCA9439129551_01246
group_759		hypothetical protein	30	30	1	260	4099				410	2063	1895	A11bin2_00162	A13bin6_00487	A14bin3_00699	A15bin2_01806	A30bin4_01042	A31bin5_00236	A42bin12_00851	A45bin4_00149	A49bin7_01466	B01bin4_00496	B08bin5_01447	B10bin10_00669	B11bin7_00677	B17bin6_00780	B21bin8_01607	B28bin2_01290	B39bin8_00824	B42bin5_00387	GCA0004636651_01303	GCA0004644951_00995	GCA0017007552_01774	GCA0183668051_00124	GCA0302952851_01252	GCA0308263651_00243	GCA0324749951_00786	GCA0325102251_01325	GCA0325105251_01160	GCA0325803351_00787	GCA9001869751_01727	GCA9439129551_00758
ortA		2-amino-4-ketopentanoate thiolase alpha subunit	30	30	1	260	4085				314	332	330	A11bin2_00171	A13bin6_00495	A14bin3_00707	A15bin2_00456	A30bin4_01595	A31bin5_01725	A42bin12_00843	A45bin4_00932	A49bin7_00732	B01bin4_01112	B08bin5_01417	B10bin10_00677	B11bin7_01218	B17bin6_00449	B21bin8_01519	B28bin2_01260	B39bin8_00816	B42bin5_00395	GCA0004636651_01311	GCA0004644951_00987	GCA0017007552_01766	GCA0183668051_00133	GCA0302952851_01243	GCA0308263651_00234	GCA0324749951_00777	GCA0325102251_01086	GCA0325105251_01152	GCA0325803351_00778	GCA9001869751_01719	GCA9439129551_00766
lysA		Diaminopimelate decarboxylase	30	30	1	260	2690				353	1424	1292	A11bin2_00193	A13bin6_00425	A14bin3_00807	A15bin2_00570	A30bin4_00272	A31bin5_01145	A42bin12_01719	A45bin4_01910	A49bin7_01932	B01bin4_01013	B08bin5_00602	B10bin10_00543	B11bin7_01458	B17bin6_01418	B21bin8_00409	B28bin2_00296	B39bin8_01667	B42bin5_01790	GCA0004636651_00388	GCA0004644951_01192	GCA0017007552_01710	GCA0183668051_01652	GCA0302952851_00943	GCA0308263651_00539	GCA0324749951_01012	GCA0325102251_01226	GCA0325105251_00739	GCA0325803351_00995	GCA9001869751_01403	GCA9439129551_00380
glgB_1		1,4-alpha-glucan branching enzyme GlgB	30	30	1	260	2649				581	1895	1821	A11bin2_00239	A13bin6_00398	A14bin3_00270	A15bin2_00715	A30bin4_01297	A31bin5_02159	A42bin12_01278	A45bin4_01836	A49bin7_00439	B01bin4_01384	B08bin5_00956	B10bin10_00515	B11bin7_00052	B17bin6_01664	B21bin8_01314	B28bin2_00822	B39bin8_01179	B42bin5_00017	GCA0004636651_00417	GCA0004644951_01162	GCA0017007552_00353	GCA0183668051_00769	GCA0302952851_00970	GCA0308263651_00512	GCA0324749951_01038	GCA0325102251_00486	GCA0325105251_00768	GCA0325803351_00968	GCA9001869751_01433	GCA9439129551_00409
xthA		Exodeoxyribonuclease III	30	30	1	260	4420				692	896	889	A11bin2_00286	A13bin6_01514	A14bin3_00404	A15bin2_01557	A30bin4_00289	A31bin5_01692	A42bin12_00651	A45bin4_01222	A49bin7_00638	B01bin4_01566	B08bin5_00941	B10bin10_00207	B11bin7_01783	B17bin6_01350	B21bin8_01225	B28bin2_01681	B39bin8_00638	B42bin5_00495	GCA0004636651_01792	GCA0004644951_00084	GCA0017007552_00720	GCA0183668051_00370	GCA0302952851_01472	GCA0308263651_01156	GCA0324749951_01386	GCA0325102251_00161	GCA0325105251_01669	GCA0325803351_01179	GCA9001869751_00076	GCA9439129551_01887
aroP		Aromatic amino acid transport protein AroP	30	30	1	260	1293				893	1535	1485	A11bin2_00394	A13bin6_01398	A14bin3_00211	A15bin2_01094	A30bin4_00504	A31bin5_00649	A42bin12_01076	A45bin4_00919	A49bin7_01214	B01bin4_00019	B08bin5_01194	B10bin10_01285	B11bin7_01516	B17bin6_00592	B21bin8_00773	B28bin2_01393	B39bin8_01467	B42bin5_00767	GCA0004636651_00867	GCA0004644951_01671	GCA0017007552_01612	GCA0183668051_01828	GCA0302952851_00238	GCA0308263651_00352	GCA0324749951_01619	GCA0325102251_01759	GCA0325105251_00044	GCA0325803351_00099	GCA9001869751_00669	GCA9439129551_01757
der		GTPase Der	30	30	1	260	2874				551	1478	1389	A11bin2_00441	A13bin6_00649	A14bin3_01354	A15bin2_01297	A30bin4_01111	A31bin5_01309	A42bin12_00065	A45bin4_00168	A49bin7_01150	B01bin4_01762	B08bin5_00248	B10bin10_01108	B11bin7_00215	B17bin6_01079	B21bin8_01591	B28bin2_00685	B39bin8_00064	B42bin5_01176	GCA0004636651_00275	GCA0004644951_00818	GCA0017007552_00842	GCA0183668051_01615	GCA0302952851_00832	GCA0308263651_00856	GCA0324749951_00902	GCA0325102251_01461	GCA0325105251_00628	GCA0325803351_00587	GCA9001869751_01292	GCA9439129551_00268
group_795		hypothetical protein	30	30	1	260	4731				173	731	706	A11bin2_00460	A13bin6_00111	A14bin3_00659	A15bin2_00332	A30bin4_00216	A31bin5_00346	A42bin12_00482	A45bin4_00031	A49bin7_01729	B01bin4_00100	B08bin5_01396	B10bin10_00031	B11bin7_00456	B17bin6_00401	B21bin8_01466	B28bin2_00226	B39bin8_00469	B42bin5_01541	GCA0004636651_00982	GCA0004644951_00262	GCA0017007552_00548	GCA0183668051_00785	GCA0302952851_01638	GCA0308263651_01319	GCA0324749951_00190	GCA0325102251_00212	GCA0325105251_00915	GCA0325803351_00360	GCA9001869751_00253	GCA9439129551_01091
group_796		hypothetical protein	30	30	1	260	2531				371	1019	990	A11bin2_00474	A13bin6_01079	A14bin3_00348	A15bin2_00736	A30bin4_01558	A31bin5_00190	A42bin12_01344	A45bin4_01460	A49bin7_01791	B01bin4_01397	B08bin5_00095	B10bin10_00438	B11bin7_01333	B17bin6_00435	B21bin8_00760	B28bin2_00842	B39bin8_01245	B42bin5_00083	GCA0004636651_00483	GCA0004644951_01703	GCA0017007552_01011	GCA0183668051_01771	GCA0302952851_01036	GCA0308263651_00373	GCA0324749951_01107	GCA0325102251_01031	GCA0325105251_00836	GCA0325803351_00902	GCA9001869751_01496	GCA9439129551_00475
murF		UDP-N-acetylmuramoyl-tripeptide--D-alanyl-D-alanine ligase	30	30	1	260	4166				305	1469	1393	A11bin2_00494	A13bin6_00583	A14bin3_01191	A15bin2_00786	A30bin4_01237	A31bin5_00750	A42bin12_00893	A45bin4_00858	A49bin7_00232	B01bin4_01533	B08bin5_00424	B10bin10_00626	B11bin7_01978	B17bin6_00464	B21bin8_00191	B28bin2_00087	B39bin8_00866	B42bin5_00345	GCA0004636651_01256	GCA0004644951_01039	GCA0017007552_01817	GCA0183668051_00744	GCA0302952851_01295	GCA0308263651_01417	GCA0324749951_00827	GCA0325102251_00074	GCA0325105251_01204	GCA0325803351_00830	GCA9001869751_01770	GCA9439129551_00711
group_799		hypothetical protein	30	30	1	260	1028				296	314	307	A11bin2_00540	A13bin6_01348	A14bin3_00761	A15bin2_00365	A30bin4_01739	A31bin5_00208	A42bin12_01583	A45bin4_01623	A49bin7_00021	B01bin4_00675	B08bin5_01488	B10bin10_00966	B11bin7_00081	B17bin6_01634	B21bin8_01471	B28bin2_00154	B39bin8_01634	B42bin5_00731	GCA0004636651_01751	GCA0004644951_01551	GCA0017007552_01322	GCA0183668051_00328	GCA0302952851_00365	GCA0308263651_01561	GCA0324749951_01717	GCA0325102251_00011	GCA0325105251_01421	GCA0325803351_01498	GCA9001869751_00828	GCA9439129551_01497
deaD		ATP-dependent RNA helicase DeaD	30	30	1	260	4285				1481	2303	2250	A11bin2_00570	A13bin6_01437	A14bin3_01651	A15bin2_01158	A30bin4_00336	A31bin5_00971	A42bin12_01740	A45bin4_01317	A49bin7_00751	B01bin4_00637	B08bin5_00406	B10bin10_01739	B11bin7_00106	B17bin6_00540	B21bin8_01674	B28bin2_00134	B39bin8_01725	B42bin5_01244	GCA0004636651_01173	GCA0004644951_01836	GCA0017007552_00966	GCA0183668051_00009	GCA0302952851_01375	GCA0308263651_01511	GCA0324749951_01637	GCA0325102251_01411	GCA0325105251_01768	GCA0325803351_01673	GCA9001869751_01837	GCA9439129551_01615
group_802		hypothetical protein	30	30	1	260	4281				743	1232	1180	A11bin2_00571	A13bin6_01436	A14bin3_01650	A15bin2_01157	A30bin4_00337	A31bin5_00972	A42bin12_01739	A45bin4_01318	A49bin7_00750	B01bin4_00636	B08bin5_00407	B10bin10_01738	B11bin7_00105	B17bin6_00541	B21bin8_00941	B28bin2_00133	B39bin8_01726	B42bin5_01245	GCA0004636651_01174	GCA0004644951_01835	GCA0017007552_00965	GCA0183668051_00008	GCA0302952851_01374	GCA0308263651_01510	GCA0324749951_01636	GCA0325102251_01412	GCA0325105251_01767	GCA0325803351_01672	GCA9001869751_01836	GCA9439129551_01614
group_804		putative protein	30	30	1	260	4625				281	1106	860	A11bin2_00592	A13bin6_00047	A14bin3_01670	A15bin2_00007	A30bin4_00656	A31bin5_01572	A42bin12_00542	A45bin4_01431	A49bin7_00264	B01bin4_01043	B08bin5_00223	B10bin10_00094	B11bin7_00404	B17bin6_01501	B21bin8_00143	B28bin2_00544	B39bin8_00529	B42bin5_01147	GCA0004636651_01053	GCA0004644951_00197	GCA0017007552_00608	GCA0183668051_01682	GCA0302952851_01580	GCA0308263651_00056	GCA0324749951_00249	GCA0325102251_00331	GCA0325105251_00984	GCA0325803351_00302	GCA9001869751_00193	GCA9439129551_01029
group_812		Nucleoside triphosphate pyrophosphatase	30	30	1	260	4064				614	614	614	A11bin2_00673	A13bin6_00509	A14bin3_00722	A15bin2_00442	A30bin4_01761	A31bin5_00890	A42bin12_00829	A45bin4_01199	A49bin7_00245	B01bin4_01127	B08bin5_01742	B10bin10_00691	B11bin7_00755	B17bin6_01008	B21bin8_01477	B28bin2_00699	B39bin8_00802	B42bin5_00997	GCA0004636651_01326	GCA0004644951_00974	GCA0017007552_00260	GCA0183668051_00376	GCA0302952851_01228	GCA0308263651_00220	GCA0324749951_00763	GCA0325102251_01891	GCA0325105251_01136	GCA0325803351_00763	GCA9001869751_01706	GCA9439129551_00780
trmH		tRNA (guanosine(18)-2'-O)-methyltransferase	30	30	1	260	1266				395	944	703	A11bin2_00741	A13bin6_01411	A14bin3_00224	A15bin2_01117	A30bin4_01399	A31bin5_01813	A42bin12_01089	A45bin4_00839	A49bin7_01472	B01bin4_00006	B08bin5_01529	B10bin10_01272	B11bin7_01167	B17bin6_00701	B21bin8_00337	B28bin2_01656	B39bin8_01454	B42bin5_00780	GCA0004636651_00885	GCA0004644951_01515	GCA0017007552_00468	GCA0183668051_00068	GCA0302952851_00251	GCA0308263651_00339	GCA0324749951_01606	GCA0325102251_01189	GCA0325105251_00031	GCA0325803351_00086	GCA9001869751_00683	GCA9439129551_01795
lacC		Tagatose-6-phosphate kinase	30	30	1	260	1624				506	1064	997	A11bin2_00774	A13bin6_01228	A14bin3_00442	A15bin2_01341	A30bin4_01443	A31bin5_00573	A42bin12_01140	A45bin4_01587	A49bin7_00371	B01bin4_01032	B08bin5_00953	B10bin10_01382	B11bin7_01180	B17bin6_00368	B21bin8_00673	B28bin2_00554	B39bin8_00946	B42bin5_00419	GCA0004636651_00715	GCA0004644951_00529	GCA0017007552_01535	GCA0183668051_01107	GCA0302952851_00088	GCA0308263651_01641	GCA0324749951_01280	GCA0325102251_00892	GCA0325105251_00189	GCA0325803351_00246	GCA9001869751_00513	GCA9439129551_00878
malQ		4-alpha-glucanotransferase	30	30	1	260	4030				614	2153	2030	A11bin2_00901	A13bin6_00532	A14bin3_01584	A15bin2_00942	A30bin4_01027	A31bin5_00631	A42bin12_00809	A45bin4_00537	A49bin7_01918	B01bin4_00242	B08bin5_00174	B10bin10_00714	B11bin7_00842	B17bin6_01060	B21bin8_00126	B28bin2_01087	B39bin8_00782	B42bin5_01017	GCA0004636651_01350	GCA0004644951_00951	GCA0017007552_00237	GCA0183668051_01378	GCA0302952851_01208	GCA0308263651_00200	GCA0324749951_00742	GCA0325102251_01109	GCA0325105251_01113	GCA0325803351_00743	GCA9001869751_01683	GCA9439129551_00801
cobT		Nicotinate-nucleotide--dimethylbenzimidazole phosphoribosyltransferase	30	30	1	260	1088				740	1154	1140	A11bin2_00942	A13bin6_00859	A14bin3_00797	A15bin2_00752	A30bin4_01299	A31bin5_01758	A42bin12_01507	A45bin4_00281	A49bin7_00304	B01bin4_01217	B08bin5_00995	B10bin10_00930	B11bin7_01592	B17bin6_00854	B21bin8_00476	B28bin2_00338	B39bin8_01558	B42bin5_01613	GCA0004636651_01716	GCA0004644951_01817	GCA0017007552_01750	GCA0183668051_01016	GCA0302952851_00329	GCA0308263651_00264	GCA0324749951_01531	GCA0325102251_00045	GCA0325105251_01884	GCA0325803351_00008	GCA9001869751_00794	GCA9439129551_01463
group_854		hypothetical protein	30	30	1	260	3141				959	962	959	A11bin2_00952	A13bin6_00974	A14bin3_00135	A15bin2_01634	A30bin4_01570	A31bin5_01038	A42bin12_00212	A45bin4_01356	A49bin7_01207	B01bin4_00946	B08bin5_01315	B10bin10_00279	B11bin7_00909	B17bin6_00641	B21bin8_01345	B28bin2_01527	B39bin8_00210	B42bin5_00111	GCA0004636651_00109	GCA0004644951_00644	GCA0017007552_00096	GCA0183668051_00446	GCA0302952851_00669	GCA0308263651_01381	GCA0324749951_00487	GCA0325102251_01350	GCA0325105251_00486	GCA0325803351_01045	GCA9001869751_01120	GCA9439129551_01549
group_862		hypothetical protein	30	30	1	260	5103				215	782	733	A11bin2_00997	A13bin6_01716	A14bin3_01090	A15bin2_01511	A30bin4_00892	A31bin5_00829	A42bin12_01240	A45bin4_01191	A49bin7_00562	B01bin4_00388	B08bin5_01229	B10bin10_01880	B11bin7_00748	B17bin6_01569	B21bin8_01838	B28bin2_01030	B39bin8_01790	B42bin5_01753	GCA0004636651_00605	GCA0004644951_00434	GCA0017007552_01447	GCA0183668051_01629	GCA0302952851_00004	GCA0308263651_00990	GCA0324749951_00012	GCA0325102251_01130	GCA0325105251_00284	GCA0325803351_01427	GCA9001869751_00424	GCA9439129551_00592
group_864		hypothetical protein	30	30	1	260	2823				419	908	883	A11bin2_01014	A13bin6_00682	A14bin3_01720	A15bin2_00546	A30bin4_00074	A31bin5_01111	A42bin12_00032	A45bin4_01441	A49bin7_00536	B01bin4_01689	B08bin5_00703	B10bin10_01141	B11bin7_00611	B17bin6_00378	B21bin8_00743	B28bin2_01000	B39bin8_00031	B42bin5_00840	GCA0004636651_00309	GCA0004644951_01269	GCA0017007552_01664	GCA0183668051_01909	GCA0302952851_00865	GCA0308263651_00823	GCA0324749951_00935	GCA0325102251_01583	GCA0325105251_00661	GCA0325803351_00554	GCA9001869751_01325	GCA9439129551_00301
group_871		hypothetical protein	30	30	1	260	1594				362	443	432	A11bin2_01156	A13bin6_00257	A14bin3_01612	A15bin2_01069	A30bin4_00933	A31bin5_00009	A42bin12_01122	A45bin4_01287	A49bin7_00831	B01bin4_01359	B08bin5_01380	B10bin10_01079	B11bin7_01269	B17bin6_01331	B21bin8_01419	B28bin2_00178	B39bin8_00928	B42bin5_01852	GCA0004636651_00733	GCA0004644951_01356	GCA0017007552_01553	GCA0183668051_00925	GCA0302952851_00103	GCA0308263651_00590	GCA0324749951_01262	GCA0325102251_00630	GCA0325105251_00171	GCA0325803351_00231	GCA9001869751_00531	GCA9439129551_00896
dxr		1-deoxy-D-xylulose 5-phosphate reductoisomerase	30	30	1	260	3829				266	1262	1165	A11bin2_01211	A13bin6_00314	A14bin3_00609	A15bin2_00267	A30bin4_00681	A31bin5_01505	A42bin12_01820	A45bin4_01837	A49bin7_01987	B01bin4_00806	B08bin5_00467	B10bin10_00787	B11bin7_01755	B17bin6_01328	B21bin8_00559	B28bin2_00786	B39bin8_01349	B42bin5_00264	GCA0004636651_01589	GCA0004644951_00879	GCA0017007552_00295	GCA0183668051_00002	GCA0302952851_01128	GCA0308263651_00394	GCA0324749951_00685	GCA0325102251_01169	GCA0325105251_01332	GCA0325803351_01395	GCA9001869751_01588	GCA9439129551_01369
ylmA		putative ABC transporter ATP-binding protein YlmA	30	30	1	260	3363				542	785	773	A11bin2_01244	A13bin6_01808	A14bin3_01693	A15bin2_01487	A30bin4_01289	A31bin5_01557	A42bin12_00263	A45bin4_00696	A49bin7_00397	B01bin4_01710	B08bin5_01540	B10bin10_00321	B11bin7_01680	B17bin6_01099	B21bin8_00821	B28bin2_00392	B39bin8_00261	B42bin5_00184	GCA0004636651_00066	GCA0004644951_00600	GCA0017007552_00052	GCA0183668051_01798	GCA0302952851_00627	GCA0308263651_00898	GCA0324749951_00385	GCA0325102251_01779	GCA0325105251_00443	GCA0325803351_01087	GCA9001869751_01076	GCA9439129551_00231
group_886		hypothetical protein	30	30	1	260	5179				983	983	983	A11bin2_01255	A13bin6_01888	A14bin3_01108	A15bin2_00693	A30bin4_01254	A31bin5_01544	A42bin12_01223	A45bin4_00075	A49bin7_00114	B01bin4_00415	B08bin5_01606	B10bin10_01535	B11bin7_01615	B17bin6_00007	B21bin8_00907	B28bin2_00260	B39bin8_01030	B42bin5_00565	GCA0004636651_00632	GCA0004644951_00449	GCA0017007552_01462	GCA0183668051_00301	GCA0302952851_00022	GCA0308263651_01008	GCA0324749951_01777	GCA0325102251_00804	GCA0325105251_00261	GCA0325803351_01445	GCA9001869751_00439	GCA9439129551_00612
fhs		Formate--tetrahydrofolate ligase	30	30	1	260	5190				215	1691	1497	A11bin2_01290	A13bin6_01548	A14bin3_01115	A15bin2_01788	A30bin4_01685	A31bin5_01245	A42bin12_01216	A45bin4_00082	A49bin7_01882	B01bin4_00422	B08bin5_00826	B10bin10_01528	B11bin7_01190	B17bin6_01768	B21bin8_01252	B28bin2_00267	B39bin8_01023	B42bin5_00558	GCA0004636651_00642	GCA0004644951_00458	GCA0017007552_01470	GCA0183668051_00735	GCA0302952851_00029	GCA0308263651_01016	GCA0324749951_01769	GCA0325102251_01503	GCA0325105251_00254	GCA0325803351_01452	GCA9001869751_00447	GCA9439129551_00619
nudC_2		NADH pyrophosphatase	30	30	1	260	4074				332	764	607	A11bin2_01608	A13bin6_00504	A14bin3_00716	A15bin2_00447	A30bin4_01334	A31bin5_00896	A42bin12_00834	A45bin4_01193	A49bin7_00250	B01bin4_01121	B08bin5_00628	B10bin10_00686	B11bin7_00514	B17bin6_00458	B21bin8_00831	B28bin2_00693	B39bin8_00807	B42bin5_01865	GCA0004636651_01321	GCA0004644951_00978	GCA0017007552_00264	GCA0183668051_00142	GCA0302952851_01234	GCA0308263651_00225	GCA0324749951_00768	GCA0325102251_01077	GCA0325105251_01142	GCA0325803351_00769	GCA9001869751_01710	GCA9439129551_00775
tadA_2		tRNA-specific adenosine deaminase	30	30	1	260	4809				449	716	669	A11bin2_01342	A13bin6_01493	A14bin3_01124	A15bin2_00605	A30bin4_01186	A31bin5_02118	A42bin12_00434	A45bin4_00049	A49bin7_00449	B01bin4_01465	B08bin5_01439	B10bin10_01633	B11bin7_01808	B17bin6_01312	B21bin8_01449	B28bin2_01163	B39bin8_00421	B42bin5_01082	GCA0004636651_00931	GCA0004644951_00307	GCA0017007552_01042	GCA0183668051_01749	GCA0302952851_01686	GCA0308263651_00623	GCA0324749951_00140	GCA0325102251_00851	GCA0325105251_00868	GCA0325803351_00409	GCA9001869751_00299	GCA9439129551_01133
psaA		Manganese ABC transporter substrate-binding lipoprotein	30	30	1	260	1933				992	1025	1020	A11bin2_01346	A13bin6_01157	A14bin3_00860	A15bin2_01529	A30bin4_01892	A31bin5_00107	A42bin12_01439	A45bin4_01581	A49bin7_01624	B01bin4_01653	B08bin5_00301	B10bin10_01503	B11bin7_01654	B17bin6_01779	B21bin8_01353	B28bin2_00954	B39bin8_01546	B42bin5_01601	GCA0004636651_01466	GCA0004644951_01390	GCA0017007552_01183	GCA0183668051_01738	GCA0302952851_00467	GCA0308263651_00600	GCA0324749951_01468	GCA0325102251_01767	GCA0325105251_01522	GCA0325803351_01314	GCA9001869751_00918	GCA9439129551_00051
ftsQ		Cell division protein FtsQ	30	30	1	260	4157				437	719	709	A11bin2_01393	A13bin6_00577	A14bin3_01185	A15bin2_00780	A30bin4_01385	A31bin5_01315	A42bin12_00887	A45bin4_01397	A49bin7_00583	B01bin4_01527	B08bin5_00201	B10bin10_00632	B11bin7_00246	B17bin6_00470	B21bin8_00197	B28bin2_00081	B39bin8_00860	B42bin5_00351	GCA0004636651_01263	GCA0004644951_01033	GCA0017007552_01811	GCA0183668051_00750	GCA0302952851_01289	GCA0308263651_01411	GCA0324749951_00821	GCA0325102251_00080	GCA0325105251_01198	GCA0325803351_00824	GCA9001869751_01764	GCA9439129551_00717
group_903		hypothetical protein	30	30	1	260	2706				188	314	293	A11bin2_01401	A13bin6_00436	A14bin3_00818	A15bin2_01548	A30bin4_00909	A31bin5_00027	A42bin12_01708	A45bin4_00874	A49bin7_00768	B01bin4_01782	B08bin5_01024	B10bin10_00554	B11bin7_00551	B17bin6_01241	B21bin8_00377	B28bin2_00307	B39bin8_01678	B42bin5_00991	GCA0004636651_00377	GCA0004644951_01203	GCA0017007552_01699	GCA0183668051_01177	GCA0302952851_00932	GCA0308263651_00550	GCA0324749951_01001	GCA0325102251_01856	GCA0325105251_00728	GCA0325803351_01006	GCA9001869751_01392	GCA9439129551_00369
group_907		hypothetical protein	30	30	1	260	3372				446	446	446	A11bin2_01418	A13bin6_01800	A14bin3_01676	A15bin2_01591	A30bin4_01606	A31bin5_01162	A42bin12_00271	A45bin4_01070	A49bin7_00389	B01bin4_01539	B08bin5_00482	B10bin10_00329	B11bin7_01032	B17bin6_01403	B21bin8_01723	B28bin2_00384	B39bin8_00269	B42bin5_00192	GCA0004636651_00058	GCA0004644951_00592	GCA0017007552_00044	GCA0183668051_01368	GCA0302952851_00619	GCA0308263651_00906	GCA0324749951_00377	GCA0325102251_01697	GCA0325105251_00435	GCA0325803351_01095	GCA9001869751_01068	GCA9439129551_00223
comM		Competence protein ComM	30	30	1	260	3743				350	1535	1401	A11bin2_01574	A13bin6_01768	A14bin3_00979	A15bin2_01056	A30bin4_00536	A31bin5_01485	A42bin12_01651	A45bin4_00762	A49bin7_00176	B01bin4_01974	B08bin5_01141	B10bin10_00838	B11bin7_01262	B17bin6_00973	B21bin8_00734	B28bin2_01788	B39bin8_01401	B42bin5_00317	GCA0004636651_01643	GCA0004644951_01638	GCA0017007552_01133	GCA0183668051_00199	GCA0302952851_01077	GCA0308263651_01066	GCA0324749951_00637	GCA0325102251_01022	GCA0325105251_01282	GCA0325803351_01548	GCA9001869751_01537	GCA9439129551_01317
group_918		hypothetical protein	30	30	1	260	3745				284	425	420	A11bin2_01575	A13bin6_00264	A14bin3_00980	A15bin2_01055	A30bin4_00537	A31bin5_01484	A42bin12_01650	A45bin4_01360	A49bin7_00175	B01bin4_00846	B08bin5_01140	B10bin10_00837	B11bin7_00240	B17bin6_00974	B21bin8_00735	B28bin2_01230	B39bin8_01400	B42bin5_00316	GCA0004636651_01642	GCA0004644951_01639	GCA0017007552_01132	GCA0183668051_00200	GCA0302952851_01078	GCA0308263651_01065	GCA0324749951_00638	GCA0325102251_01811	GCA0325105251_01283	GCA0325803351_01549	GCA9001869751_01538	GCA9439129551_01318
poxB		Pyruvate dehydrogenase [ubiquinone]	30	30	1	260	3787				338	1739	1543	A11bin2_01588	A13bin6_00289	A14bin3_01009	A15bin2_00439	A30bin4_00527	A31bin5_01670	A42bin12_01623	A45bin4_01242	A49bin7_01638	B01bin4_00871	B08bin5_00403	B10bin10_00812	B11bin7_00808	B17bin6_01019	B21bin8_00239	B28bin2_01491	B39bin8_01373	B42bin5_00289	GCA0004636651_01615	GCA0004644951_00853	GCA0017007552_00270	GCA0183668051_00175	GCA0302952851_01104	GCA0308263651_01038	GCA0324749951_00661	GCA0325102251_01334	GCA0325105251_01308	GCA0325803351_01735	GCA9001869751_01563	GCA9439129551_01344
ilvC		Ketol-acid reductoisomerase (NADP(+))	30	30	1	260	2544				422	968	926	A11bin2_01754	A13bin6_01069	A14bin3_00338	A15bin2_01133	A30bin4_01075	A31bin5_00180	A42bin12_01334	A45bin4_00581	A49bin7_01829	B01bin4_01085	B08bin5_00085	B10bin10_00448	B11bin7_01814	B17bin6_01183	B21bin8_01737	B28bin2_01365	B39bin8_01235	B42bin5_00073	GCA0004636651_00473	GCA0004644951_01693	GCA0017007552_01001	GCA0183668051_01327	GCA0302952851_01026	GCA0308263651_00383	GCA0324749951_01097	GCA0325102251_01882	GCA0325105251_00826	GCA0325803351_00912	GCA9001869751_01486	GCA9439129551_00465
group_931		hypothetical protein	30	30	1	260	3454				485	1406	1260	A11bin2_01689	A13bin6_00908	A14bin3_01402	A15bin2_00819	A30bin4_00163	A31bin5_01848	A42bin12_00351	A45bin4_00890	A49bin7_00826	B01bin4_01634	B08bin5_01716	B10bin10_00374	B11bin7_00975	B17bin6_00927	B21bin8_01142	B28bin2_00641	B39bin8_00349	B42bin5_00589	GCA0004636651_00007	GCA0004644951_00549	GCA0017007552_01109	GCA0183668051_01809	GCA0302952851_00575	GCA0308263651_00950	GCA0324749951_00335	GCA0325102251_01286	GCA0325105251_00390	GCA0325803351_01139	GCA9001869751_01024	GCA9439129551_00176
group_934		putative protein	30	30	1	260	4357				179	1712	1533	A11bin2_01730	A13bin6_01743	A14bin3_01248	A15bin2_00161	A30bin4_01166	A31bin5_01640	A42bin12_00706	A45bin4_01044	A49bin7_00435	B01bin4_00579	B08bin5_01729	B10bin10_01929	B11bin7_00349	B17bin6_00666	B21bin8_00215	B28bin2_00760	B39bin8_00694	B42bin5_01325	GCA0004636651_01849	GCA0004644951_00029	GCA0017007552_00776	GCA0183668051_00389	GCA0302952851_01417	GCA0308263651_01211	GCA0324749951_01673	GCA0325102251_00106	GCA0325105251_01614	GCA0325803351_01637	GCA9001869751_00020	GCA9439129551_01659
group_935		hypothetical protein	30	30	1	260	4714				134	956	904	A11bin2_01735	A13bin6_00101	A14bin3_00669	A15bin2_00465	A30bin4_01449	A31bin5_01169	A42bin12_00492	A45bin4_00021	A49bin7_00359	B01bin4_00111	B08bin5_01047	B10bin10_00041	B11bin7_00869	B17bin6_00766	B21bin8_00858	B28bin2_00049	B39bin8_00479	B42bin5_01388	GCA0004636651_00996	GCA0004644951_00252	GCA0017007552_00559	GCA0183668051_00796	GCA0302952851_01628	GCA0308263651_01329	GCA0324749951_00201	GCA0325102251_01597	GCA0325105251_00927	GCA0325803351_00350	GCA9001869751_00242	GCA9439129551_01080
yfkM		General stress protein 18	30	30	1	260	4750				536	761	551	A11bin2_01784	A13bin6_00126	A14bin3_00644	A15bin2_00316	A30bin4_01508	A31bin5_00329	A42bin12_00466	A45bin4_00208	A49bin7_01070	B01bin4_00085	B08bin5_00538	B10bin10_00016	B11bin7_01873	B17bin6_00385	B21bin8_02020	B28bin2_00242	B39bin8_00453	B42bin5_01500	GCA0004636651_00966	GCA0004644951_00277	GCA0017007552_00532	GCA0183668051_01494	GCA0302952851_01655	GCA0308263651_01302	GCA0324749951_00175	GCA0325102251_00227	GCA0325105251_00899	GCA0325803351_00378	GCA9001869751_00269	GCA9439129551_01106
group_939		hypothetical protein	30	30	1	260	1049				191	299	194	A11bin2_01803	A13bin6_01333	A14bin3_00776	A15bin2_01280	A30bin4_00143	A31bin5_00221	A42bin12_01568	A45bin4_00498	A49bin7_00036	B01bin4_00660	B08bin5_00835	B10bin10_00951	B11bin7_00427	B17bin6_00105	B21bin8_01173	B28bin2_00803	B39bin8_01619	B42bin5_00716	GCA0004636651_01738	GCA0004644951_01564	GCA0017007552_01335	GCA0183668051_01887	GCA0302952851_00350	GCA0308263651_01576	GCA0324749951_01705	GCA0325102251_00024	GCA0325105251_01408	GCA0325803351_01513	GCA9001869751_00815	GCA9439129551_01484
group_984		Epimerase family protein	30	30	1	260	4653				290	932	887	A11bin2_01183	A13bin6_00065	A14bin3_01326	A15bin2_01736	A30bin4_01749	A31bin5_01686	A42bin12_00524	A45bin4_01158	A49bin7_01887	B01bin4_01578	B08bin5_00058	B10bin10_00076	B11bin7_00972	B17bin6_01009	B21bin8_01937	B28bin2_00679	B39bin8_00511	B42bin5_01195	GCA0004636651_01036	GCA0004644951_00214	GCA0017007552_00591	GCA0183668051_01240	GCA0302952851_01597	GCA0308263651_00462	GCA0324749951_00230	GCA0325102251_00939	GCA0325105251_00966	GCA0325803351_00319	GCA9001869751_00210	GCA9439129551_01046
ftsK		hypothetical protein	30	30	1	260	2559				1220	2582	2459	A11bin2_01166	A13bin6_01057	A14bin3_00326	A15bin2_01334	A30bin4_01800	A31bin5_00600	A42bin12_01322	A45bin4_00473	A49bin7_01290	B01bin4_01097	B08bin5_00149	B10bin10_00460	B11bin7_00437	B17bin6_00950	B21bin8_01032	B28bin2_00797	B39bin8_01223	B42bin5_00061	GCA0004636651_00461	GCA0004644951_01108	GCA0017007552_00160	GCA0183668051_01196	GCA0302952851_01014	GCA0308263651_00873	GCA0324749951_01084	GCA0325102251_01506	GCA0325105251_00814	GCA0325803351_00924	GCA9001869751_01474	GCA9439129551_00451
tilS		tRNA(Ile)-lysidine synthase	30	30	1	260	4694				398	1007	980	A11bin2_00110	A13bin6_00087	A14bin3_01341	A15bin2_00860	A30bin4_00383	A31bin5_01962	A42bin12_00509	A45bin4_00004	A49bin7_01171	B01bin4_01740	B08bin5_00700	B10bin10_00055	B11bin7_00568	B17bin6_00613	B21bin8_00789	B28bin2_00035	B39bin8_00496	B42bin5_01371	GCA0004636651_01011	GCA0004644951_00238	GCA0017007552_00573	GCA0183668051_00643	GCA0302952851_01611	GCA0308263651_00477	GCA0324749951_00215	GCA0325102251_01809	GCA0325105251_00941	GCA0325803351_00333	GCA9001869751_00228	GCA9439129551_01066
crcB_1		Putative fluoride ion transporter CrcB	29	29	1	260	4697	167	1		359	359	359	A11bin2_00113	A13bin6_00090	A14bin3_01816	A15bin2_00857		A31bin5_01865	A42bin12_00506	A45bin4_00007	A49bin7_01375	B01bin4_01743	B08bin5_01275	B10bin10_00052	B11bin7_00565	B17bin6_00616	B21bin8_01150	B28bin2_00038	B39bin8_00493	B42bin5_01374	GCA0004636651_01007	GCA0004644951_00241	GCA0017007552_00570	GCA0183668051_00646	GCA0302952851_01614	GCA0308263651_00480	GCA0324749951_00212	GCA0325102251_01806	GCA0325105251_00938	GCA0325803351_00336	GCA9001869751_00231	GCA9439129551_01069
pfs		Aminodeoxyfutalosine nucleosidase	29	29	1	260	2953	162	3		329	749	734	A11bin2_00127	A13bin6_00725	A14bin3_00021	A15bin2_01674	A30bin4_00104	A31bin5_00263	A42bin12_00096	A45bin4_01133	A49bin7_00329	B01bin4_00134	B08bin5_00274	B10bin10_01248	B11bin7_00282	B17bin6_00711	B21bin8_01278		B39bin8_00095	B42bin5_00678	GCA0004636651_00247	GCA0004644951_00790	GCA0017007552_00871	GCA0183668051_00269	GCA0302952851_00803	GCA0308263651_00653	GCA0324749951_00600	GCA0325102251_00954	GCA0325105251_00601	GCA0325803351_00617	GCA9001869751_01263	GCA9439129551_01257
tkt		Transketolase	29	29	1	260	1941	105	13		248	2060	1903	A11bin2_00204	A13bin6_01153	A14bin3_00864	A15bin2_00191	A30bin4_01413	A31bin5_01265	A42bin12_01443	A45bin4_00760	A49bin7_00842	B01bin4_01649	B08bin5_01589	B10bin10_01499	B11bin7_01722	B17bin6_01511		B28bin2_00950	B39bin8_01542	B42bin5_01597	GCA0004636651_01462	GCA0004644951_01394	GCA0017007552_01187	GCA0183668051_00982	GCA0302952851_00471	GCA0308263651_00596	GCA0324749951_01472	GCA0325102251_00859	GCA0325105251_01526	GCA0325803351_01310	GCA9001869751_00922	GCA9439129551_00055
pntA		NAD(P) transhydrogenase subunit alpha	29	29	1	260	1942	105	12		227	1547	1410	A11bin2_00205	A13bin6_01152	A14bin3_00865	A15bin2_00190	A30bin4_01887	A31bin5_01264	A42bin12_01444	A45bin4_00759	A49bin7_00841	B01bin4_00491	B08bin5_00348	B10bin10_01498	B11bin7_01718	B17bin6_01512	B21bin8_00602		B39bin8_01541	B42bin5_01596	GCA0004636651_01461	GCA0004644951_01395	GCA0017007552_01188	GCA0183668051_00983	GCA0302952851_00472	GCA0308263651_01225	GCA0324749951_01473	GCA0325102251_00860	GCA0325105251_01527	GCA0325803351_01309	GCA9001869751_00923	GCA9439129551_00056
argS		Arginine--tRNA ligase	29	29	1	260	1406	11	32		947	1670	1590	A11bin2_00247	A13bin6_00183	A14bin3_00502	A15bin2_00389	A30bin4_00444	A31bin5_00765	A42bin12_01020	A45bin4_01144	A49bin7_01005	B01bin4_01354	B08bin5_00805	B10bin10_01005	B11bin7_00914		B21bin8_01769	B28bin2_01021	B39bin8_01081	B42bin5_01678	GCA0004636651_00810	GCA0004644951_01280	GCA0017007552_01266	GCA0183668051_00307	GCA0302952851_00183	GCA0308263651_01483	GCA0324749951_01171	GCA0325102251_01823	GCA0325105251_00100	GCA0325803351_00154	GCA9001869751_00618	GCA9439129551_00969
murB		UDP-N-acetylenolpyruvoylglucosamine reductase	29	29	1	260	4415	61	6		509	1160	1120	A11bin2_00294	A13bin6_01522	A14bin3_00412	A15bin2_00333	A30bin4_00297	A31bin5_00913	A42bin12_00659	A45bin4_01755	A49bin7_00853	B01bin4_01181	B08bin5_00070	B10bin10_00215	B11bin7_00139	B17bin6_00185	B21bin8_01474	B28bin2_01734	B39bin8_00646	B42bin5_00487	GCA0004636651_01800	GCA0004644951_00076	GCA0017007552_00728		GCA0302952851_01464	GCA0308263651_01164	GCA0324749951_01394	GCA0325102251_00153	GCA0325105251_01661	GCA0325803351_01171	GCA9001869751_00068	GCA9439129551_01861
group_1035		putative ketoamine kinase	29	29	1	260	3073	46	5		260	782	736	A11bin2_00352	A13bin6_01012	A14bin3_00098	A15bin2_00960	A30bin4_00587	A31bin5_00527	A42bin12_00174	A45bin4_01932	A49bin7_01009	B01bin4_01612	B08bin5_00717	B10bin10_00240	B11bin7_00895	B17bin6_01232		B28bin2_00620	B39bin8_00172	B42bin5_00149	GCA0004636651_00172	GCA0004644951_00710	GCA0017007552_00948	GCA0183668051_00047	GCA0302952851_00724	GCA0308263651_00730	GCA0324749951_00524	GCA0325102251_00813	GCA0325105251_00524	GCA0325803351_00696	GCA9001869751_01186	GCA9439129551_01182
group_1045		8-oxoguanine deaminase	29	29	1	260	4780	15	6		1169	1304	1299	A11bin2_00403	A13bin6_00143	A14bin3_00627	A15bin2_00914	A30bin4_01226	A31bin5_01796	A42bin12_00449		A49bin7_01047	B01bin4_00066	B08bin5_00491	B10bin10_01620	B11bin7_01002	B17bin6_00893	B21bin8_01525	B28bin2_00017	B39bin8_00436	B42bin5_01067	GCA0004636651_00945	GCA0004644951_00294	GCA0017007552_01028	GCA0183668051_01075	GCA0302952851_01672	GCA0308263651_01282	GCA0324749951_00155	GCA0325102251_00244	GCA0325105251_00882	GCA0325803351_00395	GCA9001869751_00285	GCA9439129551_01120
yeeO		putative FMN/FAD exporter YeeO	29	29	1	260	4785	15	12		191	1436	1326	A11bin2_00407	A13bin6_01503	A14bin3_00623	A15bin2_01493	A30bin4_01821	A31bin5_01881	A42bin12_00444		A49bin7_01051	B01bin4_00062	B08bin5_01370	B10bin10_01623	B11bin7_01296	B17bin6_01174	B21bin8_01534	B28bin2_00021	B39bin8_00431	B42bin5_01072	GCA0004636651_00941	GCA0004644951_00297	GCA0017007552_01031	GCA0183668051_00500	GCA0302952851_01675	GCA0308263651_00613	GCA0324749951_00152	GCA0325102251_00247	GCA0325105251_00878	GCA0325803351_00398	GCA9001869751_00288	GCA9439129551_01123
group_1055		hypothetical protein	29	29	1	260	2524	269	1	Hypothetical protein with no hits to refseq/uniprot/clusters/cdd/tigrfams/pfam overlapping another protein with hits	260	635	622	A11bin2_00469	A13bin6_01084	A14bin3_01758	A15bin2_00741		A31bin5_00195	A42bin12_01349	A45bin4_00800	A49bin7_00550	B01bin4_01402	B08bin5_00100	B10bin10_00433	B11bin7_00471	B17bin6_00440	B21bin8_01691	B28bin2_01374	B39bin8_01250	B42bin5_00088	GCA0004636651_00487	GCA0004644951_01708	GCA0017007552_01016	GCA0183668051_01637	GCA0302952851_01041	GCA0308263651_00368	GCA0324749951_01112	GCA0325102251_01036	GCA0325105251_00841	GCA0325803351_00897	GCA9001869751_01501	GCA9439129551_00480
ftsL		Cell division protein FtsL	29	29	1	260	4171	115	6		473	473	473	A11bin2_00491	A13bin6_00586	A14bin3_01194	A15bin2_01502	A30bin4_00776	A31bin5_00753	A42bin12_00896	A45bin4_00861	A49bin7_00229	B01bin4_01942	B08bin5_00427	B10bin10_00623		B17bin6_00822	B21bin8_01197	B28bin2_00090	B39bin8_00869	B42bin5_00342	GCA0004636651_01253	GCA0004644951_01042	GCA0017007552_01820	GCA0183668051_00741	GCA0302952851_01298	GCA0308263651_01420	GCA0324749951_00830	GCA0325102251_00071	GCA0325105251_01207	GCA0325803351_00833	GCA9001869751_01773	GCA9439129551_00708
rsmH		Ribosomal RNA small subunit methyltransferase H	29	29	1	260	4172	115	3		392	1157	1094	A11bin2_00490	A13bin6_00587	A14bin3_01195	A15bin2_01501	A30bin4_00775	A31bin5_00754	A42bin12_00897	A45bin4_00862	A49bin7_00228	B01bin4_01941	B08bin5_00428	B10bin10_00622		B17bin6_00823	B21bin8_01198	B28bin2_00091	B39bin8_00870	B42bin5_00341	GCA0004636651_01252	GCA0004644951_01043	GCA0017007552_01821	GCA0183668051_00740	GCA0302952851_01299	GCA0308263651_01421	GCA0324749951_00831	GCA0325102251_00070	GCA0325105251_01208	GCA0325803351_00834	GCA9001869751_01774	GCA9439129551_00707
acnA		Aconitate hydratase A	29	29	1	260	2993	87	7		1493	2666	2567	A11bin2_00511	A13bin6_00755	A14bin3_00052	A15bin2_00054	A30bin4_00765	A31bin5_00468	A42bin12_00126	A45bin4_01326	A49bin7_01232	B01bin4_00165	B08bin5_01451	B10bin10_01218	B11bin7_01493	B17bin6_00213	B21bin8_00092	B28bin2_01424	B39bin8_00125	B42bin5_00648	GCA0004636651_00225	GCA0004644951_00761	GCA0017007552_00900		GCA0302952851_00773	GCA0308263651_00683	GCA0324749951_00569	GCA0325102251_00983	GCA0325105251_00572	GCA0325803351_00647	GCA9001869751_01234	GCA9439129551_01231
group_1088		hypothetical protein	29	29	1	260	1604	27	28	Hypothetical protein with no hits to refseq/uniprot/clusters/cdd/tigrfams/pfam overlapping another protein with hits	266	272	266	A11bin2_00765		A14bin3_00430	A15bin2_01146	A30bin4_00878	A31bin5_00003	A42bin12_01128	A45bin4_01829	A49bin7_01803	B01bin4_01365	B08bin5_01263	B10bin10_01086	B11bin7_01408	B17bin6_00356	B21bin8_01962	B28bin2_00858	B39bin8_00934	B42bin5_00407	GCA0004636651_00727	GCA0004644951_00538	GCA0017007552_01547	GCA0183668051_01036	GCA0302952851_00097	GCA0308263651_01629	GCA0324749951_01268	GCA0325102251_00902	GCA0325105251_00177	GCA0325803351_00237	GCA9001869751_00525	GCA9439129551_00890
group_1099		hypothetical protein	29	29	1	260	3014	65	11		362	560	504	A11bin2_00816	A13bin6_00770	A14bin3_00067	A15bin2_00039	A30bin4_01379	A31bin5_01667	A42bin12_00142	A45bin4_01900	A49bin7_00491	B01bin4_00180	B08bin5_00958	B10bin10_01203	B11bin7_01257	B17bin6_00549	B21bin8_00076	B28bin2_01043	B39bin8_00141	B42bin5_01671	GCA0004636651_00209	GCA0004644951_00745	GCA0017007552_00915	GCA0183668051_01269	GCA0302952851_00758	GCA0308263651_00698	GCA0324749951_00554	GCA0325102251_00909	GCA0325105251_00557	GCA0325803351_00662	GCA9001869751_01219
group_1106		hypothetical protein	29	29	1	260	2774	17	32		638	674	650	A11bin2_00880	A13bin6_00707	A14bin3_01563	A15bin2_00595	A30bin4_01151	A31bin5_02081	A42bin12_00007	A45bin4_00783	A49bin7_00603	B01bin4_00519	B08bin5_01127	B10bin10_01166	B11bin7_01030	B17bin6_00482		B28bin2_00656	B39bin8_00006	B42bin5_00815	GCA0004636651_00335	GCA0004644951_01244	GCA0017007552_01639	GCA0183668051_01398	GCA0302952851_00890	GCA0308263651_00798	GCA0324749951_00960	GCA0325102251_00681	GCA0325105251_00686	GCA0325803351_00529	GCA9001869751_01350	GCA9439129551_00326
ribM		Riboflavin/roseoflavin transporter RibM	29	29	1	260	3733	89	1		209	722	686	A11bin2_00891	A13bin6_01777	A14bin3_01739	A15bin2_01270	A30bin4_00849	A31bin5_00690	A42bin12_01660	A45bin4_00637	A49bin7_01241	B01bin4_01308	B08bin5_01083	B10bin10_00847	B11bin7_01145	B17bin6_01646	B21bin8_00450	B28bin2_00739	B39bin8_01410	B42bin5_00326	GCA0004636651_01652	GCA0004644951_01629	GCA0017007552_01143	GCA0183668051_01842	GCA0302952851_01068	GCA0308263651_01075	GCA0324749951_00627	GCA0325102251_01013	GCA0325105251_01273	GCA0325803351_01539	GCA9001869751_01527
aroQ		3-dehydroquinate dehydratase	29	29	1	260	4035	112	3		431	440	438	A11bin2_00904	A13bin6_00529	A14bin3_01587	A15bin2_00945	A30bin4_01030	A31bin5_01375	A42bin12_00812	A45bin4_00534	A49bin7_01225	B01bin4_00239	B08bin5_00177	B10bin10_00711	B11bin7_00845		B21bin8_00123	B28bin2_01149	B39bin8_00785	B42bin5_01014	GCA0004636651_01347	GCA0004644951_00954	GCA0017007552_00240	GCA0183668051_01381	GCA0302952851_01211	GCA0308263651_00203	GCA0324749951_00745	GCA0325102251_01112	GCA0325105251_01116	GCA0325803351_00746	GCA9001869751_01686	GCA9439129551_00798
group_111		hypothetical protein	29	29	1	260	1859	159	2		269	1517	1017	A11bin2_01044	A13bin6_01628	A14bin3_00967	A15bin2_01702	A30bin4_01770	A31bin5_01126	A42bin12_01784	A45bin4_00827	A49bin7_00793	B01bin4_00972	B08bin5_01336	B10bin10_02022	B11bin7_01700		B21bin8_01218	B28bin2_01139	B39bin8_01775	B42bin5_01799	GCA0004636651_01515	GCA0004644951_01762	GCA0017007552_01597	GCA0183668051_00800	GCA0302952851_00407	GCA0308263651_00451	GCA0324749951_01428	GCA0325102251_01427	GCA0325105251_01461	GCA0325803351_01716	GCA9001869751_00868	GCA9439129551_00006
group_1110		Pyridoxal phosphate homeostasis protein	29	29	1	260	3096	123	2		707	707	707	A11bin2_00919	A13bin6_00991	A14bin3_00119	A15bin2_00799	A30bin4_01598	A31bin5_00843	A42bin12_00195	A45bin4_01347	A49bin7_01541	B01bin4_00836	B08bin5_00044	B10bin10_00262		B17bin6_01710	B21bin8_01369	B28bin2_00996	B39bin8_00193	B42bin5_00128	GCA0004636651_00150	GCA0004644951_00689	GCA0017007552_00510	GCA0183668051_00026	GCA0302952851_00703	GCA0308263651_00779	GCA0324749951_00503	GCA0325102251_00834	GCA0325105251_00503	GCA0325803351_00717	GCA9001869751_01165	GCA9439129551_01160
group_1111		hypothetical protein	29	29	1	260	3097	123	1		197	956	896	A11bin2_00920	A13bin6_00990	A14bin3_00120	A15bin2_00800	A30bin4_01597	A31bin5_00844	A42bin12_00196	A45bin4_01348	A49bin7_01540	B01bin4_00835	B08bin5_00045	B10bin10_00263	B11bin7_01851	B17bin6_01709	B21bin8_01370	B28bin2_00997	B39bin8_00194	B42bin5_00127	GCA0004636651_00149	GCA0004644951_00688	GCA0017007552_00509	GCA0183668051_00025	GCA0302952851_00702	GCA0308263651_00778	GCA0324749951_00502		GCA0325105251_00502	GCA0325803351_00718	GCA9001869751_01164	GCA9439129551_01159
uvrD1		ATP-dependent DNA helicase UvrD1	29	29	1	260	4235	34	7		137	2609	2432	A11bin2_01010	A13bin6_00627	A14bin3_01476	A15bin2_00660	A30bin4_00466	A31bin5_00317	A42bin12_00938	A45bin4_00775	A49bin7_00409	B01bin4_00763	B08bin5_00433	B10bin10_01946	B11bin7_00179	B17bin6_00333	B21bin8_01266	B28bin2_01598	B39bin8_00911	B42bin5_01554	GCA0004636651_01211	GCA0004644951_01082	GCA0017007552_00385		GCA0302952851_01340	GCA0308263651_00084	GCA0324749951_00872	GCA0325102251_00452	GCA0325105251_01248	GCA0325803351_00875	GCA9001869751_01813	GCA9439129551_00665
group_1123		hypothetical protein	29	29	1	260	2817	137	8		359	761	682	A11bin2_01011	A13bin6_00685	A14bin3_01723	A15bin2_00543	A30bin4_00071	A31bin5_01108	A42bin12_00029	A45bin4_00622	A49bin7_00539	B01bin4_01692	B08bin5_00873	B10bin10_01144	B11bin7_00666	B17bin6_00381	B21bin8_00824		B39bin8_00028	B42bin5_00837	GCA0004636651_00312	GCA0004644951_01266	GCA0017007552_01661	GCA0183668051_01906	GCA0302952851_00868	GCA0308263651_00820	GCA0324749951_00938	GCA0325102251_01709	GCA0325105251_00664	GCA0325803351_00551	GCA9001869751_01328	GCA9439129551_00304
greA		Transcription elongation factor GreA	29	29	1	260	1860	159	1		485	506	505	A11bin2_01045	A13bin6_01627	A14bin3_00966	A15bin2_01701	A30bin4_01769	A31bin5_01127	A42bin12_01783	A45bin4_00826	A49bin7_00794	B01bin4_00971	B08bin5_01335	B10bin10_02023	B11bin7_01701		B21bin8_01219	B28bin2_01138	B39bin8_01774	B42bin5_01798	GCA0004636651_01514	GCA0004644951_01761	GCA0017007552_01596	GCA0183668051_00801	GCA0302952851_00408	GCA0308263651_00450	GCA0324749951_01429	GCA0325102251_01428	GCA0325105251_01462	GCA0325803351_01717	GCA9001869751_00869	GCA9439129551_00007
typA		GTP-binding protein TypA/BipA	29	29	1	260	4598	173	3		677	1862	1746	A11bin2_01082	A13bin6_00025	A14bin3_01823	A15bin2_00029	A30bin4_00829	A31bin5_00096	A42bin12_00564	A45bin4_00242	A49bin7_01951	B01bin4_01278	B08bin5_01205	B10bin10_00116		B17bin6_00166	B21bin8_00961	B28bin2_01324	B39bin8_00551	B42bin5_01125	GCA0004636651_01077	GCA0004644951_00175	GCA0017007552_00630	GCA0183668051_00481	GCA0302952851_01558	GCA0308263651_01089	GCA0324749951_00272	GCA0325102251_00353	GCA0325105251_01006	GCA0325803351_00280	GCA9001869751_00171	GCA9439129551_01007
group_1133		hypothetical protein	29	29	1	260	1177	24	18		440	1031	998	A11bin2_01124	A13bin6_00830	A14bin3_01057	A15bin2_01126	A30bin4_00810	A31bin5_01065	A42bin12_01538	A45bin4_00184	A49bin7_01489	B01bin4_00450	B08bin5_01106	B10bin10_00901	B11bin7_01024	B17bin6_00993		B28bin2_01674	B39bin8_01589	B42bin5_01442	GCA0004636651_01683	GCA0004644951_01459	GCA0017007552_00412	GCA0183668051_01357	GCA0302952851_00298	GCA0308263651_00294	GCA0324749951_01559	GCA0325102251_00662	GCA0325105251_01701	GCA0325803351_00039	GCA9001869751_00739	GCA9439129551_01433
pyrC		Dihydroorotase	29	29	1	260	3082	91	1		203	1301	1262	A11bin2_01136	A13bin6_01005	A14bin3_00105	A15bin2_00967	A30bin4_00580	A31bin5_00520	A42bin12_00181	A45bin4_01841	A49bin7_01601	B01bin4_01605	B08bin5_00030	B10bin10_00248		B17bin6_00888	B21bin8_01440	B28bin2_00613	B39bin8_00179	B42bin5_00142	GCA0004636651_00164	GCA0004644951_00703	GCA0017007552_00955	GCA0183668051_00040	GCA0302952851_00717	GCA0308263651_00737	GCA0324749951_00517	GCA0325102251_00820	GCA0325105251_00517	GCA0325803351_00703	GCA9001869751_01179	GCA9439129551_01175
coaE		Dephospho-CoA kinase	29	29	1	260	4132	29	29		176	617	601	A11bin2_01197	A13bin6_01903	A14bin3_00679	A15bin2_01075	A30bin4_00798	A31bin5_00257	A42bin12_00871		A49bin7_01284	B01bin4_00517	B08bin5_00857	B10bin10_00648	B11bin7_00523	B17bin6_01283	B21bin8_01880	B28bin2_00313	B39bin8_00844	B42bin5_00367	GCA0004636651_01280	GCA0004644951_01016	GCA0017007552_01794	GCA0183668051_00831	GCA0302952851_01272	GCA0308263651_01393	GCA0324749951_00804	GCA0325102251_00097	GCA0325105251_01181	GCA0325803351_00807	GCA9001869751_01747	GCA9439129551_00735
disA		DNA integrity scanning protein DisA	29	29	1	260	4628	176	1		269	1133	1077	A11bin2_01219	A13bin6_00050	A14bin3_01312	A15bin2_00004	A30bin4_00659	A31bin5_00819	A42bin12_00539	A45bin4_01155	A49bin7_00267	B01bin4_01046	B08bin5_00226	B10bin10_00091	B11bin7_00401		B21bin8_00140	B28bin2_00541	B39bin8_00526	B42bin5_01150	GCA0004636651_01050	GCA0004644951_00200	GCA0017007552_00605	GCA0183668051_00427	GCA0302952851_01583	GCA0308263651_00059	GCA0324749951_00246	GCA0325102251_00328	GCA0325105251_00981	GCA0325803351_00305	GCA9001869751_00196	GCA9439129551_01032
clpP1		ATP-dependent Clp protease proteolytic subunit 1	29	29	1	260	3413	197	2		389	629	559	A11bin2_01297	A13bin6_01814	A14bin3_01786	A15bin2_00988	A30bin4_00486	A31bin5_00141	A42bin12_00288	A45bin4_00943	A49bin7_00524	B01bin4_01720	B08bin5_00788	B10bin10_00347	B11bin7_00647	B17bin6_00297	B21bin8_00680		B39bin8_00286	B42bin5_00209	GCA0004636651_00035	GCA0004644951_00575	GCA0017007552_00026	GCA0183668051_01215	GCA0302952851_00602	GCA0308263651_00923	GCA0324749951_00360	GCA0325102251_00616	GCA0325105251_00417	GCA0325803351_01112	GCA9001869751_01050	GCA9439129551_00206
emrB		Multidrug export protein EmrB	29	29	1	260	4520	21	7		566	1481	1354	A11bin2_01360	A13bin6_01170	A14bin3_01772	A15bin2_00283	A30bin4_01847	A31bin5_00304	A42bin12_00598	A45bin4_00457	A49bin7_00714	B01bin4_00383	B08bin5_01343	B10bin10_00148	B11bin7_00330	B17bin6_01432	B21bin8_01871	B28bin2_01125	B39bin8_00585	B42bin5_01640	GCA0004636651_01105	GCA0004644951_00143	GCA0017007552_00657	GCA0183668051_01893	GCA0302952851_01526	GCA0308263651_01111	GCA0324749951_01336		GCA0325105251_01034	GCA0325803351_01233	GCA9001869751_00139	GCA9439129551_01817
group_1155		hypothetical protein	29	29	1	260	2624	20	15		461	629	509	A11bin2_01380	A13bin6_01017	A14bin3_00285	A15bin2_01768	A30bin4_01580	A31bin5_00422	A42bin12_01293	A45bin4_01296	A49bin7_00802	B01bin4_00989	B08bin5_01067	B10bin10_00500	B11bin7_01204		B21bin8_01583	B28bin2_01583	B39bin8_01194	B42bin5_00032	GCA0004636651_00435	GCA0004644951_01144	GCA0017007552_00134	GCA0183668051_01489	GCA0302952851_00985	GCA0308263651_00497	GCA0324749951_01054	GCA0325102251_00746	GCA0325105251_00783	GCA0325803351_00953	GCA9001869751_01448	GCA9439129551_00424
mtrA		DNA-binding response regulator MtrA	29	29	1	260	2609	6	25		239	713	680	A11bin2_01436	A13bin6_01026	A14bin3_00294	A15bin2_01065	A30bin4_01901	A31bin5_00431	A42bin12_01302	A45bin4_00305	A49bin7_01074	B01bin4_01897	B08bin5_00748	B10bin10_00491	B11bin7_01273	B17bin6_00516	B21bin8_01057		B39bin8_01203	B42bin5_00041	GCA0004636651_00445	GCA0004644951_01135	GCA0017007552_00143	GCA0183668051_00625	GCA0302952851_00994	GCA0308263651_00488	GCA0324749951_01063	GCA0325102251_00737	GCA0325105251_00793	GCA0325803351_00944	GCA9001869751_01457	GCA9439129551_00433
group_1169		hypothetical protein	29	29	1	260	3032	67	8		254	425	403	A11bin2_01472	A13bin6_00778	A14bin3_00076	A15bin2_01631	A30bin4_00867	A31bin5_00720	A42bin12_00150	A45bin4_00258	A49bin7_01699	B01bin4_00898		B10bin10_01195	B11bin7_01586	B17bin6_00728	B21bin8_00277	B28bin2_01241	B39bin8_00149	B42bin5_00173	GCA0004636651_00198	GCA0004644951_00735	GCA0017007552_00923	GCA0183668051_01434	GCA0302952851_00749	GCA0308263651_00708	GCA0324749951_00546	GCA0325102251_00918	GCA0325105251_00549	GCA0325803351_00671	GCA9001869751_01211	GCA9439129551_01207
btuD_2		Vitamin B12 import ATP-binding protein BtuD	29	29	1	260	1443	19	13		896	929	915	A11bin2_01476	A13bin6_00204	A14bin3_00523	A15bin2_00635	A30bin4_00022	A31bin5_01617	A42bin12_00998	A45bin4_00511	A49bin7_00875	B01bin4_00301	B08bin5_01750	B10bin10_01026	B11bin7_01470	B17bin6_01211	B21bin8_01363	B28bin2_00346	B39bin8_01103	B42bin5_01120	GCA0004636651_00786	GCA0004644951_01302	GCA0017007552_01287	GCA0183668051_01157	GCA0302952851_00161	GCA0308263651_00771		GCA0325102251_00264	GCA0325105251_00121	GCA0325803351_00176	GCA9001869751_00597	GCA9439129551_00947
hemL		Glutamate-1-semialdehyde 2,1-aminomutase	29	29	1	260	4643	32	24		683	1382	1293	A11bin2_01496	A13bin6_00059	A14bin3_01321	A15bin2_01741	A30bin4_01281	A31bin5_01679	A42bin12_00530	A45bin4_01165	A49bin7_01253	B01bin4_01055	B08bin5_00052	B10bin10_00082	B11bin7_01078		B21bin8_01047	B28bin2_00674	B39bin8_00517	B42bin5_01201	GCA0004636651_01041	GCA0004644951_00209	GCA0017007552_00596	GCA0183668051_01305	GCA0302952851_01592	GCA0308263651_00889	GCA0324749951_00236	GCA0325102251_00945	GCA0325105251_00972	GCA0325803351_00314	GCA9001869751_00205	GCA9439129551_01041
nadD		putative nicotinate-nucleotide adenylyltransferase	29	29	1	260	2056	90	6		116	713	647	A11bin2_01611	A13bin6_00880	A14bin3_01293	A15bin2_01024	A30bin4_01220	A31bin5_00852	A42bin12_00381	A45bin4_01029	A49bin7_01096	B01bin4_01268	B08bin5_00230	B10bin10_00402		B17bin6_00632	B21bin8_00431	B28bin2_00867	B39bin8_00379	B42bin5_00619	GCA0004636651_01384	GCA0004644951_01599	GCA0017007552_00322	GCA0183668051_00452	GCA0302952851_00546	GCA0308263651_00018	GCA0324749951_00301	GCA0325102251_01550	GCA0325105251_01862	GCA0325803351_01591	GCA9001869751_00996	GCA9439129551_00144
group_1180		hypothetical protein	29	29	1	260	3378	18	4		320	1457	1318	A11bin2_01619	A13bin6_01794	A14bin3_01682		A30bin4_01904	A31bin5_00152	A42bin12_00277	A45bin4_01064	A49bin7_00383	B01bin4_01545	B08bin5_00488	B10bin10_00335	B11bin7_01110	B17bin6_00599	B21bin8_01620	B28bin2_00378	B39bin8_00275	B42bin5_00198	GCA0004636651_00052	GCA0004644951_00586	GCA0017007552_00038	GCA0183668051_01374	GCA0302952851_00613	GCA0308263651_00912	GCA0324749951_00371	GCA0325102251_01691	GCA0325105251_00429	GCA0325803351_01101	GCA9001869751_01062	GCA9439129551_00217
group_1185		hypothetical protein	29	29	1	260	4763	12	20		782	1067	838	A11bin2_01651	A13bin6_00134	A14bin3_00636	A15bin2_00903	A30bin4_01758	A31bin5_01467	A42bin12_00458	A45bin4_00200	A49bin7_00476	B01bin4_00076	B08bin5_00987	B10bin10_00008	B11bin7_01970	B17bin6_01493	B21bin8_01484	B28bin2_00008	B39bin8_00445	B42bin5_01508	GCA0004636651_00957	GCA0004644951_00286	GCA0017007552_00524		GCA0302952851_01663	GCA0308263651_01293	GCA0324749951_00167	GCA0325102251_00235	GCA0325105251_00890	GCA0325803351_00386	GCA9001869751_00277	GCA9439129551_01114
araQ_2		L-arabinose transport system permease protein AraQ	29	29	1	260	3458	113	6		116	953	821	A11bin2_01710	A13bin6_00906	A14bin3_01404	A15bin2_00817	A30bin4_00161	A31bin5_01850	A42bin12_00353	A45bin4_01498	A49bin7_01836	B01bin4_01632		B10bin10_00376	B11bin7_00977	B17bin6_00925	B21bin8_01140	B28bin2_00643	B39bin8_00351	B42bin5_00591	GCA0004636651_00005	GCA0004644951_00546	GCA0017007552_01107	GCA0183668051_01807	GCA0302952851_00573	GCA0308263651_00952	GCA0324749951_00333	GCA0325102251_01288	GCA0325105251_00388	GCA0325803351_01141	GCA9001869751_01022	GCA9439129551_00174
clcB_1		Voltage-gated ClC-type chloride channel ClcB	29	29	1	260	4986	35	9		350	1601	1386	A11bin2_01783	A13bin6_01579	A14bin3_01439	A15bin2_01729		A31bin5_00996	A42bin12_01391	A45bin4_00129	A49bin7_01724	B01bin4_00202	B08bin5_00712	B10bin10_01399	B11bin7_01306	B17bin6_01557	B21bin8_01036	B28bin2_00420	B39bin8_01304	B42bin5_00915	GCA0004636651_00540	GCA0004644951_00376	GCA0017007552_01388	GCA0183668051_01728	GCA0302952851_01810	GCA0308263651_01771	GCA0324749951_00077	GCA0325102251_00319	GCA0325105251_00344	GCA0325803351_00482	GCA9001869751_00365	GCA9439129551_00531
group_1199		hypothetical protein	29	29	1	260	4267	9	60		293	1277	1160	A11bin2_01788	A13bin6_01425	A14bin3_01639	A15bin2_00995	A30bin4_01793	A31bin5_02174	A42bin12_01728	A45bin4_01919	A49bin7_00911	B01bin4_00626	B08bin5_01152	B10bin10_01727	B11bin7_00094		B21bin8_01077	B28bin2_00122	B39bin8_01737	B42bin5_01256	GCA0004636651_01183	GCA0004644951_01097	GCA0017007552_00400	GCA0183668051_01261	GCA0302952851_01363	GCA0308263651_01502	GCA0324749951_01628	GCA0325102251_01660	GCA0325105251_01759	GCA0325803351_01661	GCA9001869751_01828	GCA9439129551_01603
group_120		hypothetical protein	29	29	1	260	1935	178	3		449	581	571	A11bin2_01345	A13bin6_01156	A14bin3_00861	A15bin2_01530	A30bin4_01893	A31bin5_01268	A42bin12_01440	A45bin4_01582	A49bin7_01623	B01bin4_01652	B08bin5_00302	B10bin10_01502	B11bin7_01548	B17bin6_01846		B28bin2_00953	B39bin8_01545	B42bin5_01600	GCA0004636651_01465	GCA0004644951_01391	GCA0017007552_01184	GCA0183668051_01739	GCA0302952851_00468	GCA0308263651_00599	GCA0324749951_01469	GCA0325102251_01768	GCA0325105251_01523	GCA0325803351_01313	GCA9001869751_00919	GCA9439129551_00052
rbsA		Ribose import ATP-binding protein RbsA	29	29	1	260	1190	58	5		263	1673	1547	A11bin2_00370	A13bin6_00823	A14bin3_01064	A15bin2_00828	A30bin4_01788	A31bin5_01901	A42bin12_01545	A45bin4_00191	A49bin7_00684	B01bin4_00457	B08bin5_00756	B10bin10_00894		B17bin6_00493	B21bin8_01934	B28bin2_01447	B39bin8_01596	B42bin5_01435	GCA0004636651_01676	GCA0004644951_01466	GCA0017007552_00419	GCA0183668051_00443	GCA0302952851_00291	GCA0308263651_00301	GCA0324749951_01566	GCA0325102251_00655	GCA0325105251_01694	GCA0325803351_00046	GCA9001869751_00732	GCA9439129551_01426
yajO		1-deoxyxylulose-5-phosphate synthase YajO	29	29	1	260	3736	89	7		356	992	969	A11bin2_00893	A13bin6_01775	A14bin3_01741	A15bin2_01268	A30bin4_01807	A31bin5_00692	A42bin12_01658	A45bin4_00769	A49bin7_00183	B01bin4_01310	B08bin5_01081	B10bin10_00845	B11bin7_01147	B17bin6_01298		B28bin2_00741	B39bin8_01408	B42bin5_00324	GCA0004636651_01650	GCA0004644951_01631	GCA0017007552_01141	GCA0183668051_01840	GCA0302952851_01070	GCA0308263651_01073	GCA0324749951_00629	GCA0325102251_01015	GCA0325105251_01275	GCA0325803351_01541	GCA9001869751_01529	GCA9439129551_01310
topA		DNA topoisomerase 1	29	29	1	260	4723	104	6		917	2843	2654		A13bin6_00105	A14bin3_00665	A15bin2_00469	A30bin4_00222	A31bin5_01386	A42bin12_00488	A45bin4_00025	A49bin7_00355	B01bin4_00107	B08bin5_01157	B10bin10_00037	B11bin7_00450	B17bin6_00770	B21bin8_00874	B28bin2_00053	B39bin8_00475	B42bin5_01547	GCA0004636651_00991	GCA0004644951_00256	GCA0017007552_00555	GCA0183668051_00776	GCA0302952851_01632	GCA0308263651_01325	GCA0324749951_00197	GCA0325102251_01593	GCA0325105251_00923	GCA0325803351_00354	GCA9001869751_00246	GCA9439129551_01084
group_126		Putative 3-methyladenine DNA glycosylase	29	29	1	260	1598	220	1		617	761	746	A11bin2_01697	A13bin6_00260	A14bin3_01615	A15bin2_01072	A30bin4_00930	A31bin5_00006	A42bin12_01125	A45bin4_01185	A49bin7_00828	B01bin4_01362	B08bin5_01109	B10bin10_01082	B11bin7_01560		B21bin8_01894	B28bin2_00175	B39bin8_00931	B42bin5_00404	GCA0004636651_00730	GCA0004644951_01359	GCA0017007552_01550	GCA0183668051_00633	GCA0302952851_00100	GCA0308263651_00593	GCA0324749951_01265	GCA0325102251_00627	GCA0325105251_00174	GCA0325803351_00234	GCA9001869751_00528	GCA9439129551_00893
group_1283		hypothetical protein	29	29	1	260	3327	114	1		164	614	598	A11bin2_00067	A13bin6_00957	A14bin3_00159	A15bin2_00583	A30bin4_00818	A31bin5_01918	A42bin12_00237	A45bin4_01605	A49bin7_01364	B01bin4_00729	B08bin5_00130	B10bin10_00296	B11bin7_01497	B17bin6_00692	B21bin8_00004		B39bin8_00235	B42bin5_01423	GCA0004636651_00091	GCA0004644951_00624	GCA0017007552_00077	GCA0183668051_00716	GCA0302952851_00650	GCA0308263651_01358	GCA0324749951_00410	GCA0325102251_00710	GCA0325105251_00468	GCA0325803351_01064	GCA9001869751_01101	GCA9439129551_00256
group_129		hypothetical protein	29	29	1	260	1336	78	16		404	917	820	A11bin2_01527	A13bin6_00151	A14bin3_00187	A15bin2_01507	A30bin4_00857	A31bin5_01006	A42bin12_01052	A45bin4_00903	A49bin7_01334	B01bin4_00043	B08bin5_00461	B10bin10_01310	B11bin7_00762	B17bin6_01169	B21bin8_00529	B28bin2_01758	B39bin8_01049	B42bin5_01045	GCA0004636651_00844		GCA0017007552_00474	GCA0183668051_00485	GCA0302952851_00213	GCA0308263651_01680	GCA0324749951_01141	GCA0325102251_00547	GCA0325105251_00063	GCA0325803351_00124	GCA9001869751_00649	GCA9439129551_01729
secG		putative protein-export membrane protein SecG	29	29	1	260	4106	149	1		227	425	260	A11bin2_00158	A13bin6_00483	A14bin3_00695		A30bin4_01046	A31bin5_00240	A42bin12_00856	A45bin4_00154	A49bin7_01455	B01bin4_00500	B08bin5_01648	B10bin10_00665	B11bin7_00366	B17bin6_01222	B21bin8_00461	B28bin2_01294	B39bin8_00829	B42bin5_00382	GCA0004636651_01299	GCA0004644951_00999	GCA0017007552_01778	GCA0183668051_01347	GCA0302952851_01256	GCA0308263651_00247	GCA0324749951_00790	GCA0325102251_01321	GCA0325105251_01164	GCA0325803351_00791	GCA9001869751_01731	GCA9439129551_00754
group_1294		hypothetical protein	29	29	1	260	4096	60	21	Hypothetical protein with no hits to refseq/uniprot/clusters/cdd/tigrfams/pfam overlapping another protein with hits	443	842	777	A11bin2_00164	A13bin6_00489	A14bin3_00701	A15bin2_01580	A30bin4_01040	A31bin5_01660	A42bin12_00849	A45bin4_00147	A49bin7_01821	B01bin4_00494	B08bin5_01449	B10bin10_00671	B11bin7_00679	B17bin6_00782		B28bin2_00941	B39bin8_00822	B42bin5_00389	GCA0004636651_01305	GCA0004644951_00993	GCA0017007552_01772	GCA0183668051_00126	GCA0302952851_01250	GCA0308263651_00241	GCA0324749951_00784	GCA0325102251_01326	GCA0325105251_01158	GCA0325803351_00785	GCA9001869751_01725	GCA9439129551_00760
lrp		Leucine-responsive regulatory protein	29	29	1	260	4082	206	1		275	554	489	A11bin2_00172	A13bin6_00496	A14bin3_00708		A30bin4_01594	A31bin5_01726	A42bin12_00842	A45bin4_00933	A49bin7_00731	B01bin4_01113	B08bin5_01367	B10bin10_00678	B11bin7_01217	B17bin6_00450	B21bin8_01678	B28bin2_01261	B39bin8_00815	B42bin5_00396	GCA0004636651_01312	GCA0004644951_00986	GCA0017007552_01765	GCA0183668051_00134	GCA0302952851_01242	GCA0308263651_00233	GCA0324749951_00776	GCA0325102251_01085	GCA0325105251_01151	GCA0325803351_00777	GCA9001869751_01718	GCA9439129551_00767
serA		D-3-phosphoglycerate dehydrogenase	29	29	1	260	2674	62	2		254	1217	1166	A11bin2_00180	A13bin6_00412	A14bin3_00257		A30bin4_00285	A31bin5_01378	A42bin12_01261	A45bin4_00639	A49bin7_00412	B01bin4_01000	B08bin5_01686	B10bin10_00529	B11bin7_01562	B17bin6_01792	B21bin8_01153	B28bin2_00912	B39bin8_01162	B42bin5_01813	GCA0004636651_00401	GCA0004644951_01179	GCA0017007552_01723	GCA0183668051_01607	GCA0302952851_00956	GCA0308263651_00526	GCA0324749951_01025	GCA0325102251_00467	GCA0325105251_00752	GCA0325803351_00982	GCA9001869751_01416	GCA9439129551_00393
hom		Homoserine dehydrogenase	29	29	1	260	2691	268	1		239	1358	1282	A11bin2_00194	A13bin6_00426	A14bin3_00808	A15bin2_00571	A30bin4_00271	A31bin5_01144	A42bin12_01718	A45bin4_01406		B01bin4_01014	B08bin5_01654	B10bin10_00544	B11bin7_01459	B17bin6_01088	B21bin8_00410	B28bin2_00297	B39bin8_01668	B42bin5_01791	GCA0004636651_00387	GCA0004644951_01193	GCA0017007552_01709	GCA0183668051_01651	GCA0302952851_00942	GCA0308263651_00540	GCA0324749951_01011	GCA0325102251_01225	GCA0325105251_00738	GCA0325803351_00996	GCA9001869751_01402	GCA9439129551_00379
uvrD2		ATP-dependent DNA helicase UvrD2	29	29	1	260	2647	142	5		1115	2159	2087	A11bin2_00237	A13bin6_00396	A14bin3_00272	A15bin2_01759	A30bin4_01805	A31bin5_01954	A42bin12_01280		A49bin7_01249	B01bin4_01382	B08bin5_00954	B10bin10_00513	B11bin7_00050	B17bin6_01495	B21bin8_00269	B28bin2_00820	B39bin8_01181	B42bin5_00019	GCA0004636651_00419	GCA0004644951_01160	GCA0017007552_00351	GCA0183668051_00767	GCA0302952851_00972	GCA0308263651_00510	GCA0324749951_01040	GCA0325102251_00488	GCA0325105251_00770	GCA0325803351_00966	GCA9001869751_01435	GCA9439129551_00411
pdaC		hypothetical protein	29	29	1	260	1425	151	6		539	1634	1548	A11bin2_00260	A13bin6_00196	A14bin3_00515	A15bin2_01383	A30bin4_00014	A31bin5_01566	A42bin12_01006	A45bin4_00432		B01bin4_00293	B08bin5_00989	B10bin10_01018	B11bin7_00828	B17bin6_01585	B21bin8_00748	B28bin2_00354	B39bin8_01095	B42bin5_01634	GCA0004636651_00795	GCA0004644951_01292	GCA0017007552_01279	GCA0183668051_01292	GCA0302952851_00169	GCA0308263651_01470	GCA0324749951_01183	GCA0325102251_00256	GCA0325105251_00113	GCA0325803351_00168	GCA9001869751_00605	GCA9439129551_00955
purU		Formyltetrahydrofolate deformylase	29	29	1	260	1201	26	8		428	956	934	A11bin2_00374	A13bin6_00819	A14bin3_01068	A15bin2_01639	A30bin4_01515	A31bin5_01192	A42bin12_01549	A45bin4_00195	A49bin7_00966	B01bin4_01824		B10bin10_00890	B11bin7_00786	B17bin6_00497	B21bin8_00340	B28bin2_01273	B39bin8_01600	B42bin5_01903	GCA0004636651_01672	GCA0004644951_01470	GCA0017007552_00423	GCA0183668051_01066	GCA0302952851_00287	GCA0308263651_00305	GCA0324749951_01570	GCA0325102251_00651	GCA0325105251_01690	GCA0325803351_00050	GCA9001869751_00728	GCA9439129551_01422
mdh		Malate dehydrogenase	29	29	1	260	1202	26	10		164	983	911	A11bin2_00375	A13bin6_00818	A14bin3_01069	A15bin2_01392	A30bin4_01514	A31bin5_01191	A42bin12_01550	A45bin4_00196	A49bin7_00967	B01bin4_01823		B10bin10_00889	B11bin7_00785	B17bin6_00498	B21bin8_00339	B28bin2_01278	B39bin8_01601	B42bin5_01904	GCA0004636651_01671	GCA0004644951_01471	GCA0017007552_00424	GCA0183668051_01065	GCA0302952851_00286	GCA0308263651_00306	GCA0324749951_01571	GCA0325102251_01796	GCA0325105251_01689	GCA0325803351_00051	GCA9001869751_00727	GCA9439129551_01421
guaB1		putative oxidoreductase	29	29	1	260	1208	26	32		818	1625	1518	A11bin2_00379	A13bin6_00814	A14bin3_01073	A15bin2_01396	A30bin4_01538	A31bin5_01903	A42bin12_01554	A45bin4_01937	A49bin7_01555	B01bin4_01959	B08bin5_00917	B10bin10_00885	B11bin7_01358	B17bin6_00861		B28bin2_01274	B39bin8_01605	B42bin5_01857	GCA0004636651_01666	GCA0004644951_01475	GCA0017007552_00428	GCA0183668051_01061	GCA0302952851_00282	GCA0308263651_00310	GCA0324749951_01575	GCA0325102251_01800	GCA0325105251_01685	GCA0325803351_00055	GCA9001869751_00723	GCA9439129551_01417
yidE		Putative transport protein YidE	29	29	1	260	1294	43	1		323	1577	1508	A11bin2_00393	A13bin6_01397	A14bin3_00210	A15bin2_01095	A30bin4_00505	A31bin5_00648	A42bin12_01075	A45bin4_00920	A49bin7_01777	B01bin4_00020	B08bin5_01193	B10bin10_01286	B11bin7_01846	B17bin6_01265	B21bin8_00774	B28bin2_01394	B39bin8_01468	B42bin5_00766	GCA0004636651_00866	GCA0004644951_01672	GCA0017007552_01613		GCA0302952851_00237	GCA0308263651_00353	GCA0324749951_01620	GCA0325102251_01760	GCA0325105251_00045	GCA0325803351_00100	GCA9001869751_00668	GCA9439129551_01756
group_1323		Single-stranded DNA-binding protein	29	29	1	260	3900	53	12		485	485	485	A11bin2_00419	A13bin6_00359	A14bin3_00585	A15bin2_00769	A30bin4_01485	A31bin5_00937	A42bin12_00754	A45bin4_01179	A49bin7_00209	B01bin4_01491	B08bin5_00544	B10bin10_00742	B11bin7_01627		B21bin8_00926	B28bin2_01401	B39bin8_00727	B42bin5_00924	GCA0004636651_01544	GCA0004644951_00897	GCA0017007552_00183	GCA0183668051_01242	GCA0302952851_01151	GCA0308263651_00140	GCA0324749951_00708	GCA0325102251_01381	GCA0325105251_01373	GCA0325803351_01372	GCA9001869751_01629	GCA9439129551_01392
mscL		Large-conductance mechanosensitive channel	29	29	1	260	1031	28	13		152	395	386	A11bin2_00538	A13bin6_01346	A14bin3_00763	A15bin2_00367	A30bin4_00156	A31bin5_00210	A42bin12_01581	A45bin4_01625	A49bin7_00023	B01bin4_00673	B08bin5_01486	B10bin10_00964	B11bin7_00083		B21bin8_01469	B28bin2_00152	B39bin8_01632	B42bin5_00729	GCA0004636651_01749	GCA0004644951_01553	GCA0017007552_01324	GCA0183668051_00330	GCA0302952851_00363	GCA0308263651_01563	GCA0324749951_01715	GCA0325102251_00013	GCA0325105251_01419	GCA0325803351_01500	GCA9001869751_00826	GCA9439129551_01495
apeB		putative M18 family aminopeptidase 2	29	29	1	260	1877	1	121		599	1331	1286	A11bin2_00559	A13bin6_01619	A14bin3_00958	A15bin2_01254	A30bin4_01712	A31bin5_00479	A42bin12_01775	A45bin4_00979	A49bin7_00944	B01bin4_00963		B10bin10_01884	B11bin7_00918	B17bin6_00718	B21bin8_00498	B28bin2_00883	B39bin8_01766	B42bin5_01308	GCA0004636651_01506	GCA0004644951_01753	GCA0017007552_01588	GCA0183668051_01461	GCA0302952851_00416	GCA0308263651_00442	GCA0324749951_01437	GCA0325102251_01436	GCA0325105251_01470	GCA0325803351_01725	GCA9001869751_00877	GCA9439129551_00015
acpS		Holo-[acyl-carrier-protein] synthase	29	29	1	260	4292	107	7		353	353	353	A11bin2_00567	A13bin6_01440	A14bin3_01755	A15bin2_01161	A30bin4_00333	A31bin5_01031	A42bin12_01743	A45bin4_01546	A49bin7_01839	B01bin4_00640	B08bin5_01391	B10bin10_01742	B11bin7_00109	B17bin6_00537	B21bin8_01502	B28bin2_00137	B39bin8_01722	B42bin5_01241	GCA0004636651_01170	GCA0004644951_01823	GCA0017007552_01053	GCA0183668051_00863	GCA0302952851_01378		GCA0324749951_01640	GCA0325102251_01408	GCA0325105251_01771	GCA0325803351_01676	GCA9001869751_01840	GCA9439129551_01618
tsaD		tRNA N6-adenosine threonylcarbamoyltransferase	29	29	1	260	4278	9	5		167	1043	983	A11bin2_00574	A13bin6_01433	A14bin3_01647	A15bin2_01003	A30bin4_00340	A31bin5_00975	A42bin12_01736	A45bin4_01482	A49bin7_00747	B01bin4_00633	B08bin5_00410	B10bin10_01735	B11bin7_00102	B17bin6_00544	B21bin8_00938	B28bin2_00130	B39bin8_01729	B42bin5_01248	GCA0004636651_01178	GCA0004644951_01845		GCA0183668051_00005	GCA0302952851_01371	GCA0308263651_01507	GCA0324749951_01633	GCA0325102251_01665	GCA0325105251_01764	GCA0325803351_01669	GCA9001869751_01833	GCA9439129551_01611
nei1		Endonuclease 8 1	29	29	1	260	3873	183	3		338	815	782	A11bin2_00585	A13bin6_00344	A14bin3_00602	A15bin2_00731	A30bin4_00754	A31bin5_01421	A42bin12_00738		A49bin7_01739	B01bin4_00813	B08bin5_00653	B10bin10_00757	B11bin7_00198	B17bin6_00316	B21bin8_00419	B28bin2_00426	B39bin8_00710	B42bin5_01467	GCA0004636651_01559	GCA0004644951_00886	GCA0017007552_00172	GCA0183668051_01030	GCA0302952851_01135	GCA0308263651_00401	GCA0324749951_00692	GCA0325102251_01703	GCA0325105251_01361	GCA0325803351_01388	GCA9001869751_01618	GCA9439129551_01376
glmU_1		Bifunctional protein GlmU	29	29	1	260	3439	4	132		662	1196	1170	A11bin2_00609	A13bin6_00917	A14bin3_01391	A15bin2_01365	A30bin4_00172	A31bin5_01292	A42bin12_00342		A49bin7_01001	B01bin4_01077	B08bin5_01219	B10bin10_00365	B11bin7_00300	B17bin6_01600	B21bin8_00293	B28bin2_01327	B39bin8_00340	B42bin5_00580	GCA0004636651_00016	GCA0004644951_00558	GCA0017007552_00009	GCA0183668051_00609	GCA0302952851_00584	GCA0308263651_00941	GCA0324749951_00344	GCA0325102251_01275	GCA0325105251_00399	GCA0325803351_01130	GCA9001869751_01033	GCA9439129551_00187
pyrD		Dihydroorotate dehydrogenase B (NAD(+)), catalytic subunit	29	29	1	260	1586	102	2		266	1013	981	A11bin2_00636	A13bin6_00253	A14bin3_01608	A15bin2_00309	A30bin4_01091	A31bin5_00013	A42bin12_00951	A45bin4_01283	A49bin7_00880	B01bin4_01355	B08bin5_00752	B10bin10_01075		B17bin6_00229	B21bin8_01552	B28bin2_00182	B39bin8_01150	B42bin5_01350	GCA0004636651_00737	GCA0004644951_01352	GCA0017007552_01557	GCA0183668051_00250	GCA0302952851_00107	GCA0308263651_00586	GCA0324749951_01258	GCA0325102251_00634	GCA0325105251_00167	GCA0325803351_00227	GCA9001869751_00535	GCA9439129551_00900
metN		Methionine import ATP-binding protein MetN	29	29	1	260	4238	34	16		641	1106	1047	A11bin2_00676	A13bin6_00630	A14bin3_01479	A15bin2_00663	A30bin4_00469	A31bin5_00314	A42bin12_00941	A45bin4_00772	A49bin7_01808	B01bin4_00766	B08bin5_01671	B10bin10_01949	B11bin7_00182	B17bin6_00336	B21bin8_00159		B39bin8_00914	B42bin5_01557	GCA0004636651_01206	GCA0004644951_01085	GCA0017007552_00388	GCA0183668051_00238	GCA0302952851_01343	GCA0308263651_00087	GCA0324749951_00875	GCA0325102251_00455	GCA0325105251_01251	GCA0325803351_00878	GCA9001869751_01816	GCA9439129551_00662
pfkA		ATP-dependent 6-phosphofructokinase	29	29	1	260	5010	144	5		1121	2321	2250	A11bin2_00697	A13bin6_01589	A14bin3_01451	A15bin2_01045	A30bin4_00320	A31bin5_00059	A42bin12_01403		A49bin7_00096	B01bin4_00192	B08bin5_00293	B10bin10_01409	B11bin7_00705	B17bin6_00865	B21bin8_00219	B28bin2_00906	B39bin8_01315	B42bin5_01462	GCA0004636651_00553	GCA0004644951_00387	GCA0017007552_01400	GCA0183668051_00700	GCA0302952851_01821	GCA0308263651_01781	GCA0324749951_00067	GCA0325102251_00308	GCA0325105251_00333	GCA0325803351_00493	GCA9001869751_00377	GCA9439129551_00542
dinF		DNA damage-inducible protein F	29	29	1	260	4997	35	23		632	1370	1343	A11bin2_00715	A13bin6_01583	A14bin3_01444	A15bin2_00982	A30bin4_00327	A31bin5_01420	A42bin12_01396	A45bin4_00385	A49bin7_01114	B01bin4_00198		B10bin10_01403	B11bin7_00671	B17bin6_01172	B21bin8_00307	B28bin2_01536	B39bin8_01308	B42bin5_01738	GCA0004636651_00545	GCA0004644951_00381	GCA0017007552_01393	GCA0183668051_00014	GCA0302952851_01814	GCA0308263651_01775	GCA0324749951_00073	GCA0325102251_00315	GCA0325105251_00339	GCA0325803351_00486	GCA9001869751_00370	GCA9439129551_00535
group_1365		hypothetical protein	29	29	1	260	2718	63	3		476	503	499	A11bin2_00721	A13bin6_00445	A14bin3_00827	A15bin2_00932	A30bin4_01703	A31bin5_00036	A42bin12_01699	A45bin4_00865	A49bin7_00516	B01bin4_01772		B10bin10_00563	B11bin7_00147	B17bin6_01291	B21bin8_01362	B28bin2_01332	B39bin8_01687	B42bin5_00982	GCA0004636651_00368	GCA0004644951_01212	GCA0017007552_01690	GCA0183668051_01168	GCA0302952851_00923	GCA0308263651_00559	GCA0324749951_00992	GCA0325102251_01370	GCA0325105251_00719	GCA0325803351_01015	GCA9001869751_01383	GCA9439129551_00360
group_1367		hypothetical protein	29	29	1	260	2725	170	3		125	1259	1192	A11bin2_00727	A13bin6_00451	A14bin3_00833	A15bin2_00926	A30bin4_01096	A31bin5_00042	A42bin12_01693	A45bin4_00849	A49bin7_00510		B08bin5_00913	B10bin10_00569	B11bin7_00153	B17bin6_01519	B21bin8_00586	B28bin2_01794	B39bin8_01693	B42bin5_00976	GCA0004636651_00362	GCA0004644951_01218	GCA0017007552_01684	GCA0183668051_00690	GCA0302952851_00917	GCA0308263651_00565	GCA0324749951_00986	GCA0325102251_01364	GCA0325105251_00713	GCA0325803351_01021	GCA9001869751_01377	GCA9439129551_00354
ribH		6,7-dimethyl-8-ribityllumazine synthase	29	29	1	260	4219	40	16		266	497	489	A11bin2_00754	A13bin6_00618	A14bin3_01466	A15bin2_00811	A30bin4_01162	A31bin5_01816	A42bin12_00929		A49bin7_01654	B01bin4_00754	B08bin5_01325	B10bin10_00591	B11bin7_01752	B17bin6_01086	B21bin8_01233	B28bin2_01684	B39bin8_00902	B42bin5_00877	GCA0004636651_01221	GCA0004644951_01073	GCA0017007552_00376	GCA0183668051_00505	GCA0302952851_01330	GCA0308263651_00074	GCA0324749951_00862	GCA0325102251_00443	GCA0325105251_01239	GCA0325803351_00865	GCA9001869751_01804	GCA9439129551_00674
mazF3		Endoribonuclease MazF3	29	29	1	260	4404	41	15		317	317	317	A11bin2_00852	A13bin6_01531	A14bin3_00422	A15bin2_00343	A30bin4_00307	A31bin5_00903	A42bin12_00668	A45bin4_01712	A49bin7_00843	B01bin4_01191	B08bin5_00080	B10bin10_00225	B11bin7_00129	B17bin6_00195	B21bin8_00105	B28bin2_00771	B39bin8_00656	B42bin5_00477	GCA0004636651_01810	GCA0004644951_00067	GCA0017007552_00738	GCA0183668051_00904	GCA0302952851_01454	GCA0308263651_01174	GCA0324749951_01403	GCA0325102251_00143	GCA0325105251_01651	GCA0325803351_01161	GCA9001869751_00058
group_1387		hypothetical protein	29	29	1	260	3095	123	3		125	506	483	A11bin2_00918	A13bin6_00992	A14bin3_00118	A15bin2_00798	A30bin4_01599	A31bin5_00842	A42bin12_00194	A45bin4_00785	A49bin7_01949	B01bin4_00837	B08bin5_00043	B10bin10_00261		B17bin6_01711	B21bin8_00917	B28bin2_00995	B39bin8_00192	B42bin5_00129	GCA0004636651_00151	GCA0004644951_00690	GCA0017007552_00511	GCA0183668051_00027	GCA0302952851_00704	GCA0308263651_00780	GCA0324749951_00504	GCA0325102251_00833	GCA0325105251_00504	GCA0325803351_00716	GCA9001869751_01166	GCA9439129551_01161
otsA		Trehalose-6-phosphate synthase	29	29	1	260	3147	3	277		710	1409	1368	A11bin2_00953	A13bin6_00973	A14bin3_00136	A15bin2_01633	A30bin4_01571	A31bin5_01039	A42bin12_00213	A45bin4_01355		B01bin4_00947	B08bin5_01316	B10bin10_00280	B11bin7_00908	B17bin6_00642	B21bin8_01344	B28bin2_01809	B39bin8_00211	B42bin5_00110	GCA0004636651_00108	GCA0004644951_00643	GCA0017007552_00095	GCA0183668051_00436	GCA0302952851_00668	GCA0308263651_01380	GCA0324749951_00486	GCA0325102251_01349	GCA0325105251_00485	GCA0325803351_01046	GCA9001869751_01119	GCA9439129551_01550
group_1395		hypothetical protein	29	29	1	260	3817	172	1		404	1067	932	A11bin2_00992	A13bin6_00306	A14bin3_01025	A15bin2_00259	A30bin4_01375	A31bin5_01891	A42bin12_01828	A45bin4_01148	A49bin7_00461	B01bin4_00798	B08bin5_00843	B10bin10_00795	B11bin7_01798	B17bin6_01679	B21bin8_00580	B28bin2_00888	B39bin8_01357	B42bin5_00272		GCA0004644951_00871	GCA0017007552_00287	GCA0183668051_00159	GCA0302952851_01120	GCA0308263651_00386	GCA0324749951_00677	GCA0325102251_01177	GCA0325105251_01324	GCA0325803351_01403	GCA9001869751_01580	GCA9439129551_01361
yqeY		putative protein YqeY	29	29	1	260	3085	91	5		230	461	453	A11bin2_01133	A13bin6_01002	A14bin3_00108	A15bin2_00788	A30bin4_00577	A31bin5_00517	A42bin12_00184	A45bin4_00795		B01bin4_01602	B08bin5_00033	B10bin10_00251	B11bin7_01340	B17bin6_00891	B21bin8_01184	B28bin2_01483	B39bin8_00182	B42bin5_00139	GCA0004636651_00161	GCA0004644951_00700	GCA0017007552_00958	GCA0183668051_00037	GCA0302952851_00714	GCA0308263651_00740	GCA0324749951_00514	GCA0325102251_00823	GCA0325105251_00514	GCA0325803351_00706	GCA9001869751_01176	GCA9439129551_01172
group_1410		hypothetical protein	29	29	1	260	4528	204	1		632	953	941	A11bin2_01138	A13bin6_01165	A14bin3_01777	A15bin2_00288	A30bin4_01273	A31bin5_00298	A42bin12_00593	A45bin4_01806	A49bin7_00720	B01bin4_00378	B08bin5_00576	B10bin10_00143	B11bin7_00335	B17bin6_01673	B21bin8_01136	B28bin2_01130	B39bin8_00580	B42bin5_01645	GCA0004636651_01100	GCA0004644951_00148	GCA0017007552_00652	GCA0183668051_00836	GCA0302952851_01531	GCA0308263651_01116	GCA0324749951_01331		GCA0325105251_01029	GCA0325803351_01239	GCA9001869751_00144	GCA9439129551_01812
dapE_1		Succinyl-diaminopimelate desuccinylase	29	29	1	260	4553	146	2		656	1343	1279	A11bin2_01144	A13bin6_00004	A14bin3_01521	A15bin2_01032	A30bin4_00362	A31bin5_00292	A42bin12_00587	A45bin4_00701	A49bin7_01292	B01bin4_00372		B10bin10_00137	B11bin7_00341	B17bin6_01399	B21bin8_00997	B28bin2_01253	B39bin8_00574	B42bin5_01285	GCA0004636651_01094	GCA0004644951_00154	GCA0017007552_00646	GCA0183668051_00842	GCA0302952851_01537	GCA0308263651_01136	GCA0324749951_01325	GCA0325102251_01533	GCA0325105251_01023	GCA0325803351_01245	GCA9001869751_00150	GCA9439129551_01806
group_1413		hypothetical protein	29	29	1	260	4129	29	33		698	746	739	A11bin2_01194	A13bin6_01900	A14bin3_00682	A15bin2_01078	A30bin4_01803	A31bin5_00254	A42bin12_00868	A45bin4_01468	A49bin7_01449	B01bin4_00514		B10bin10_00651	B11bin7_01749	B17bin6_01286	B21bin8_01023	B28bin2_00316	B39bin8_00841	B42bin5_00370	GCA0004636651_01283	GCA0004644951_01013	GCA0017007552_01791	GCA0183668051_00834	GCA0302952851_01269	GCA0308263651_01390	GCA0324749951_00801	GCA0325102251_00100	GCA0325105251_01178	GCA0325803351_00804	GCA9001869751_01744	GCA9439129551_00738
group_1414		putative membrane protein	29	29	1	260	4130	29	32		944	986	984	A11bin2_01195	A13bin6_01901	A14bin3_00681	A15bin2_01077	A30bin4_01804	A31bin5_00255	A42bin12_00869	A45bin4_01467	A49bin7_01448	B01bin4_00515		B10bin10_00650	B11bin7_01748	B17bin6_01285	B21bin8_01024	B28bin2_00315	B39bin8_00842	B42bin5_00369	GCA0004636651_01282	GCA0004644951_01014	GCA0017007552_01792	GCA0183668051_00833	GCA0302952851_01270	GCA0308263651_01391	GCA0324749951_00802	GCA0325102251_00099	GCA0325105251_01179	GCA0325803351_00805	GCA9001869751_01745	GCA9439129551_00737
ftsY		Signal recognition particle receptor FtsY	29	29	1	260	3763	39	13		746	1193	1177	A11bin2_01220	A13bin6_00277	A14bin3_00993	A15bin2_00427		A31bin5_00704	A42bin12_01637	A45bin4_01821	A49bin7_00161	B01bin4_00859	B08bin5_00327	B10bin10_00824	B11bin7_00227	B17bin6_01426	B21bin8_01849	B28bin2_00929	B39bin8_01387	B42bin5_00303	GCA0004636651_01629	GCA0004644951_01652	GCA0017007552_01119	GCA0183668051_00978	GCA0302952851_01091	GCA0308263651_01052	GCA0324749951_00649	GCA0325102251_01677	GCA0325105251_01296	GCA0325803351_01562	GCA9001869751_01551	GCA9439129551_01331
bcp		Putative peroxiredoxin	29	29	1	260	3924	2	278		284	485	478	A11bin2_01282	A13bin6_00374	A14bin3_00570	A15bin2_00553	A30bin4_00240	A31bin5_00510	A42bin12_00769	A45bin4_01617	A49bin7_00981	B01bin4_00278	B08bin5_00585	B10bin10_00727	B11bin7_01690	B17bin6_00149		B28bin2_01700	B39bin8_00742	B42bin5_00939	GCA0004636651_01529	GCA0004644951_00912	GCA0017007552_00198	GCA0183668051_00413	GCA0302952851_01166	GCA0308263651_00155	GCA0324749951_00723	GCA0325102251_01209	GCA0325105251_01387	GCA0325803351_01357	GCA9001869751_01644	GCA9439129551_01407
group_1423		hypothetical protein	29	29	1	260	3923	2	275		539	539	539	A11bin2_01283	A13bin6_00373	A14bin3_00571	A15bin2_00552	A30bin4_00239	A31bin5_00509	A42bin12_00768	A45bin4_01618	A49bin7_00982	B01bin4_00279	B08bin5_00586	B10bin10_00728	B11bin7_01689	B17bin6_00148		B28bin2_01356	B39bin8_00741	B42bin5_00938	GCA0004636651_01530	GCA0004644951_00911	GCA0017007552_00197	GCA0183668051_00412	GCA0302952851_01165	GCA0308263651_00154	GCA0324749951_00722	GCA0325102251_01208	GCA0325105251_01386	GCA0325803351_01358	GCA9001869751_01643	GCA9439129551_01406
malP		Maltodextrin phosphorylase	29	29	1	260	4822	3	247		149	2369	2234	A11bin2_01315	A13bin6_01488	A14bin3_01129	A15bin2_00609	A30bin4_01191	A31bin5_00407	A42bin12_00430	A45bin4_00045	A49bin7_00453	B01bin4_01460	B08bin5_00358	B10bin10_01638	B11bin7_00580	B17bin6_01656		B28bin2_01210	B39bin8_00417	B42bin5_01086	GCA0004636651_00927	GCA0004644951_00311	GCA0017007552_01046	GCA0183668051_01753	GCA0302952851_01742	GCA0308263651_00762	GCA0324749951_00136	GCA0325102251_00846	GCA0325105251_00864	GCA0325803351_00414	GCA9001869751_00303	GCA9439129551_01138
gabR		HTH-type transcriptional regulatory protein GabR	29	29	1	260	3139	6	49		305	1442	1323	A11bin2_00951	A13bin6_00975	A14bin3_00134	A15bin2_01635	A30bin4_01569	A31bin5_01037	A42bin12_00211		A49bin7_01208	B01bin4_00945	B08bin5_01314	B10bin10_00278	B11bin7_00910	B17bin6_00640	B21bin8_01346	B28bin2_01528	B39bin8_00209	B42bin5_00112	GCA0004636651_00110	GCA0004644951_00645	GCA0017007552_00097	GCA0183668051_00445	GCA0302952851_00670	GCA0308263651_01382	GCA0324749951_00488	GCA0325102251_01351	GCA0325105251_00487	GCA0325803351_01044	GCA9001869751_01121	GCA9439129551_01548
yqcF		Antitoxin YqcF	29	29	1	260	5045	16	9		200	509	498	A11bin2_01509	A13bin6_01644	A14bin3_01423	A15bin2_00717	A30bin4_00122	A31bin5_00079	A42bin12_01422	A45bin4_01343	A49bin7_00086	B01bin4_00782		B10bin10_01428	B11bin7_00111	B17bin6_00668	B21bin8_00850	B28bin2_01421	B39bin8_01334	B42bin5_01403	GCA0004636651_00576	GCA0004644951_00408	GCA0017007552_01421	GCA0183668051_01657	GCA0302952851_01839	GCA0308263651_01803	GCA0324749951_00048	GCA0325102251_01556	GCA0325105251_00313	GCA0325803351_00511	GCA9001869751_00398	GCA9439129551_00562
brnQ		Branched-chain amino acid transport system 2 carrier protein	29	29	1	260	1281	129	6		629	1445	1402	A11bin2_01544	A13bin6_01405	A14bin3_00218	A15bin2_01012	A30bin4_01145	A31bin5_00656	A42bin12_01083	A45bin4_00912	A49bin7_01432	B01bin4_00012	B08bin5_01242	B10bin10_01278	B11bin7_01040	B17bin6_00585	B21bin8_01206		B39bin8_01460	B42bin5_00774	GCA0004636651_00878	GCA0004644951_01662	GCA0017007552_01605	GCA0183668051_01114	GCA0302952851_00245	GCA0308263651_00345	GCA0324749951_01612	GCA0325102251_01183	GCA0325105251_00037	GCA0325803351_00092	GCA9001869751_00676	GCA9439129551_01764
hpaC		4-hydroxyphenylacetate 3-monooxygenase reductase component	29	29	1	260	1288	145	4		359	563	546	A11bin2_01547	A13bin6_01402	A14bin3_00215	A15bin2_01090	A30bin4_00500	A31bin5_00653	A42bin12_01080	A45bin4_00915	A49bin7_01218	B01bin4_00015	B08bin5_01245	B10bin10_01281	B11bin7_01043	B17bin6_00588		B28bin2_01352	B39bin8_01463	B42bin5_00771	GCA0004636651_00875	GCA0004644951_01665	GCA0017007552_01608	GCA0183668051_01824	GCA0302952851_00242	GCA0308263651_00348	GCA0324749951_01615	GCA0325102251_01180	GCA0325105251_00040	GCA0325803351_00095	GCA9001869751_00673	GCA9439129551_01761
group_1473		hypothetical protein	29	29	1	260	3786	99	17		389	575	568	A11bin2_01589	A13bin6_00288	A14bin3_01008		A30bin4_00528	A31bin5_01669	A42bin12_01624	A45bin4_01243	A49bin7_01639	B01bin4_00870	B08bin5_00402	B10bin10_00813	B11bin7_00809	B17bin6_01020	B21bin8_00240	B28bin2_01490	B39bin8_01374	B42bin5_00290	GCA0004636651_01616	GCA0004644951_00852	GCA0017007552_00269	GCA0183668051_00176	GCA0302952851_01103	GCA0308263651_01039	GCA0324749951_00660	GCA0325102251_01333	GCA0325105251_01307	GCA0325803351_01736	GCA9001869751_01562	GCA9439129551_01343
rsfS		Ribosomal silencing factor RsfS	29	29	1	260	2057	90	1		431	521	517	A11bin2_01612	A13bin6_00881	A14bin3_01292	A15bin2_01025	A30bin4_01221	A31bin5_00853	A42bin12_00380	A45bin4_01030	A49bin7_01097	B01bin4_01269	B08bin5_00229	B10bin10_00401	B11bin7_01669	B17bin6_00631	B21bin8_00432	B28bin2_00868	B39bin8_00378	B42bin5_00618	GCA0004636651_01383	GCA0004644951_01598	GCA0017007552_00321	GCA0183668051_00453	GCA0302952851_00547	GCA0308263651_00019	GCA0324749951_00302	GCA0325102251_01549	GCA0325105251_01861	GCA0325803351_01592	GCA9001869751_00997
group_1482		hypothetical protein	29	29	1	260	962	23	12		281	716	688	A11bin2_01682	A13bin6_01378	A14bin3_00731	A15bin2_00490	A30bin4_01192	A31bin5_00984	A42bin12_01613	A45bin4_00974	A49bin7_00702	B01bin4_01445	B08bin5_01670	B10bin10_00996	B11bin7_01878		B21bin8_01433	B28bin2_00510	B39bin8_01664	B42bin5_00761	GCA0004636651_01782	GCA0004644951_01522	GCA0017007552_01834	GCA0183668051_01141	GCA0302952851_00395	GCA0308263651_00786	GCA0324749951_01747	GCA0325102251_01581	GCA0325105251_01451	GCA0325803351_01468	GCA9001869751_00858	GCA9439129551_01527
group_1484		hypothetical protein	29	29	1	260	4799	15	32		548	554	548	A11bin2_01717	A13bin6_01497	A14bin3_00617	A15bin2_01208	A30bin4_01567	A31bin5_01448	A42bin12_00438	A45bin4_00053	A49bin7_00969	B01bin4_01469	B08bin5_01175	B10bin10_01629	B11bin7_01200	B17bin6_01525	B21bin8_01177	B28bin2_00027	B39bin8_00425	B42bin5_01078	GCA0004636651_00935		GCA0017007552_01037	GCA0183668051_01871	GCA0302952851_01681	GCA0308263651_00619	GCA0324749951_00144	GCA0325102251_00857	GCA0325105251_00872	GCA0325803351_00404	GCA9001869751_00294	GCA9439129551_01129
adk		Adenylate kinase	29	29	1	260	4354	234	1		569	584	577	A11bin2_01733	A13bin6_01740	A14bin3_01251	A15bin2_00164	A30bin4_01169	A31bin5_01637	A42bin12_00709	A45bin4_01047	A49bin7_00432	B01bin4_00582	B08bin5_00782	B10bin10_01932	B11bin7_00346	B17bin6_00663	B21bin8_00212	B28bin2_00757	B39bin8_00697	B42bin5_01322		GCA0004644951_00026	GCA0017007552_00779	GCA0183668051_00392	GCA0302952851_01414	GCA0308263651_01214	GCA0324749951_01670	GCA0325102251_01071	GCA0325105251_01611	GCA0325803351_01634	GCA9001869751_00017	GCA9439129551_01656
group_149		hypothetical protein	29	29	1	260	4599	173	4	Hypothetical protein with no hits to refseq/uniprot/clusters/cdd/tigrfams/pfam overlapping another protein with hits	212	1301	1131		A13bin6_00026	A14bin3_01824	A15bin2_00028	A30bin4_00830	A31bin5_00095	A42bin12_00563	A45bin4_00243	A49bin7_01361	B01bin4_01280	B08bin5_01206	B10bin10_00115	B11bin7_01684	B17bin6_01346	B21bin8_00960	B28bin2_01323	B39bin8_00550	B42bin5_01126	GCA0004636651_01076	GCA0004644951_00176	GCA0017007552_00629	GCA0183668051_00480	GCA0302952851_01559	GCA0308263651_00035	GCA0324749951_00270	GCA0325102251_00352	GCA0325105251_01005	GCA0325803351_00281	GCA9001869751_00172	GCA9439129551_01008
group_1491		hypothetical protein	29	29	1	260	2599	6	135	Hypothetical protein with no hits to refseq/uniprot/clusters/cdd/tigrfams/pfam overlapping another protein with hits	1259	1409	1399	A11bin2_01766	A13bin6_01028	A14bin3_00302	A15bin2_00971	A30bin4_00665	A31bin5_00433	A42bin12_01304	A45bin4_00303	A49bin7_01076	B01bin4_01669	B08bin5_01457	B10bin10_00489	B11bin7_01171	B17bin6_00518		B28bin2_01616	B39bin8_01205	B42bin5_00043	GCA0004636651_00447	GCA0004644951_01133	GCA0017007552_00145	GCA0183668051_01253	GCA0302952851_00996	GCA0308263651_00754	GCA0324749951_01065	GCA0325102251_00735	GCA0325105251_00795	GCA0325803351_00942	GCA9001869751_01459	GCA9439129551_00435
metE		5-methyltetrahydropteroyltriglutamate--homocysteine methyltransferase	29	29	1	260	1338	8	17		587	1205	1171	A11bin2_01769	A13bin6_00153	A14bin3_00185	A15bin2_01505	A30bin4_00855	A31bin5_01772	A42bin12_01050	A45bin4_00905	A49bin7_01336	B01bin4_00045	B08bin5_00463	B10bin10_01312	B11bin7_01665	B17bin6_01167	B21bin8_00527		B39bin8_01051	B42bin5_01043	GCA0004636651_00842	GCA0004644951_01719	GCA0017007552_00476	GCA0183668051_00487	GCA0302952851_00211	GCA0308263651_01678	GCA0324749951_01143	GCA0325102251_00545	GCA0325105251_00065	GCA0325803351_00126	GCA9001869751_00647	GCA9439129551_01727
nagE2		PTS system N-acetylglucosamine-specific EIIC component	29	29	1	260	2003	59	1		170	1388	1328	A11bin2_01842	A13bin6_01115	A14bin3_00903	A15bin2_00194	A30bin4_00250	A31bin5_01225	A42bin12_01480	A45bin4_01108	A49bin7_01501	B01bin4_01152	B08bin5_00502	B10bin10_01461	B11bin7_00267	B17bin6_00044	B21bin8_00780	B28bin2_00580	B39bin8_01505	B42bin5_01228	GCA0004636651_01424	GCA0004644951_01431	GCA0017007552_01224	GCA0183668051_00809	GCA0302952851_00509	GCA0308263651_01261		GCA0325102251_00583	GCA0325105251_01563	GCA0325803351_01272	GCA9001869751_00959	GCA9439129551_00095
group_1500	btuD_5	Vitamin B12 import ATP-binding protein BtuD	29	29	1	260	2008	59	4		185	1853	1760	A11bin2_01843	A13bin6_01110	A14bin3_00908	A15bin2_01360	A30bin4_01623	A31bin5_01220	A42bin12_01485	A45bin4_01103	A49bin7_01268	B01bin4_01147	B08bin5_00497	B10bin10_01456	B11bin7_01123	B17bin6_00039	B21bin8_00775	B28bin2_01523	B39bin8_01500	B42bin5_01233	GCA0004636651_01419	GCA0004644951_01436	GCA0017007552_01229	GCA0183668051_00814	GCA0302952851_00514	GCA0308263651_01266		GCA0325102251_00578	GCA0325105251_01568	GCA0325803351_01267	GCA9001869751_00964	GCA9439129551_00100
mtgA_1		Biosynthetic peptidoglycan transglycosylase	29	29	1	260	4748	135	5		1301	2501	2437	A11bin2_00447	A13bin6_00123	A14bin3_00647	A15bin2_00319		A31bin5_00332	A42bin12_00469	A45bin4_00211	A49bin7_01067	B01bin4_00088	B08bin5_01562	B10bin10_00019	B11bin7_01192	B17bin6_00388	B21bin8_00615	B28bin2_00239	B39bin8_00456	B42bin5_01497	GCA0004636651_00969	GCA0004644951_00274	GCA0017007552_00535	GCA0183668051_01673	GCA0302952851_01652	GCA0308263651_01305	GCA0324749951_00178	GCA0325102251_00224	GCA0325105251_00902	GCA0325803351_00375	GCA9001869751_00266	GCA9439129551_01103
pstP		PP2C-family Ser/Thr phosphatase	29	29	1	260	1467	130	3		521	1412	1379	A11bin2_01351	A13bin6_00217	A14bin3_00535	A15bin2_01563	A30bin4_00783	A31bin5_01228	A42bin12_00986	A45bin4_01236	A49bin7_00349	B01bin4_00314	B08bin5_00156	B10bin10_01039	B11bin7_01816	B17bin6_00934	B21bin8_00946		B39bin8_01115	B42bin5_01108	GCA0004636651_00772	GCA0004644951_01316	GCA0017007552_01301	GCA0183668051_00202	GCA0302952851_00146	GCA0308263651_00104	GCA0324749951_01205	GCA0325102251_00278	GCA0325105251_00133	GCA0325803351_00191	GCA9001869751_00583	GCA9439129551_00934
group_1518		hypothetical protein	29	29	1	260	963	23	11		521	854	840	A11bin2_01681	A13bin6_01377	A14bin3_00732	A15bin2_00491	A30bin4_01193	A31bin5_00985	A42bin12_01612	A45bin4_00973	A49bin7_00703	B01bin4_01446	B08bin5_01669	B10bin10_00995	B11bin7_01879		B21bin8_01434	B28bin2_00509	B39bin8_01663	B42bin5_00760	GCA0004636651_01781	GCA0004644951_01523	GCA0017007552_01835	GCA0183668051_01140	GCA0302952851_00394	GCA0308263651_00787	GCA0324749951_01746	GCA0325102251_01580	GCA0325105251_01450	GCA0325803351_01469	GCA9001869751_00857	GCA9439129551_01526
mutY		Adenine DNA glycosylase	29	29	1	260	4644	32	5		290	959	880	A11bin2_01187	A13bin6_00060	A14bin3_01322	A15bin2_01755	A30bin4_01280	A31bin5_01678	A42bin12_00529	A45bin4_01164	A49bin7_01254	B01bin4_01056	B08bin5_00053	B10bin10_00081	B11bin7_01077	B17bin6_01013	B21bin8_01046	B28bin2_00675	B39bin8_00516	B42bin5_01200	GCA0004636651_01040		GCA0017007552_00595	GCA0183668051_01306	GCA0302952851_01593	GCA0308263651_00890	GCA0324749951_00235	GCA0325102251_00944	GCA0325105251_00971	GCA0325803351_00315	GCA9001869751_00206	GCA9439129551_01042
rplY		50S ribosomal protein L25	29	29	1	260	972	258	1		209	713	593	A11bin2_01558	A13bin6_01367	A14bin3_00742	A15bin2_00501	A30bin4_01339		A42bin12_01602	A45bin4_00322	A49bin7_00002	B01bin4_01456	B08bin5_00899	B10bin10_00985	B11bin7_01010	B17bin6_00920	B21bin8_02006	B28bin2_00173	B39bin8_01653	B42bin5_00750	GCA0004636651_01771	GCA0004644951_01532	GCA0017007552_01845	GCA0183668051_01079	GCA0302952851_00384	GCA0308263651_01542	GCA0324749951_01736	GCA0325102251_01570	GCA0325105251_01440	GCA0325803351_01479	GCA9001869751_00847	GCA9439129551_01516
gpmB		phosphoglycerate mutase GpmB	29	29	1	260	1165	24	10		365	1205	560	A11bin2_01600	A13bin6_00838	A14bin3_01049	A15bin2_01316	A30bin4_00802	A31bin5_01057	A42bin12_01530	A45bin4_00363	A49bin7_01401	B01bin4_00442		B10bin10_00909	B11bin7_01329	B17bin6_00260	B21bin8_00687	B28bin2_01750	B39bin8_01581	B42bin5_01581	GCA0004636651_01691	GCA0004644951_01451	GCA0017007552_01074	GCA0183668051_00623	GCA0302952851_00306	GCA0308263651_00286	GCA0324749951_01554	GCA0325102251_00670	GCA0325105251_01709	GCA0325803351_00031	GCA9001869751_00747	GCA9439129551_01441
kup		Low affinity potassium transport system protein kup	29	29	1	260	4825	3	246		287	2042	1890	A11bin2_01316	A13bin6_01487	A14bin3_01130	A15bin2_00610	A30bin4_01354	A31bin5_00408	A42bin12_00429	A45bin4_00044	A49bin7_00454	B01bin4_01335	B08bin5_00359	B10bin10_01639	B11bin7_00579		B21bin8_00700	B28bin2_01199	B39bin8_00416	B42bin5_01087	GCA0004636651_00926	GCA0004644951_00312	GCA0017007552_01047	GCA0183668051_01513	GCA0302952851_01743	GCA0308263651_00761	GCA0324749951_00135	GCA0325102251_00845	GCA0325105251_00863	GCA0325803351_00415	GCA9001869751_00304	GCA9439129551_01139
group_1595		hypothetical protein	29	29	1	260	3459	113	3		98	635	605	A11bin2_01711	A13bin6_00905	A14bin3_01405	A15bin2_00816	A30bin4_00160	A31bin5_01851	A42bin12_00354	A45bin4_01499	A49bin7_01905	B01bin4_01631	B08bin5_01690	B10bin10_00377	B11bin7_00978	B17bin6_00924		B28bin2_00644	B39bin8_00352	B42bin5_00592	GCA0004636651_00004	GCA0004644951_00545	GCA0017007552_01106	GCA0183668051_01806	GCA0302952851_00572	GCA0308263651_00953	GCA0324749951_00332	GCA0325102251_01289	GCA0325105251_00387	GCA0325803351_01142	GCA9001869751_01021	GCA9439129551_00173
nadA		Quinolinate synthase A	29	29	1	260	3330	127	2		377	971	937	A11bin2_00065	A13bin6_00955	A14bin3_00161	A15bin2_00585	A30bin4_00816	A31bin5_01916	A42bin12_00239		A49bin7_01366	B01bin4_00731	B08bin5_00132	B10bin10_00298	B11bin7_01763	B17bin6_00694	B21bin8_00002	B28bin2_01563	B39bin8_00237	B42bin5_01421	GCA0004636651_00088	GCA0004644951_00622	GCA0017007552_00075	GCA0183668051_00718	GCA0302952851_00648	GCA0308263651_01356	GCA0324749951_00408	GCA0325102251_00712	GCA0325105251_00466	GCA0325803351_01066	GCA9001869751_01099	GCA9439129551_00254
group_1622		hypothetical protein	29	29	1	260	2939	50	7		1712	1715	1712	A11bin2_00119	A13bin6_00717	A14bin3_00013	A15bin2_01410	A30bin4_00096	A31bin5_01326	A42bin12_00088	A45bin4_00356	A49bin7_01281	B01bin4_00125	B08bin5_00726	B10bin10_01256	B11bin7_00499	B17bin6_01002	B21bin8_01105	B28bin2_00716	B39bin8_00087	B42bin5_00686	GCA0004636651_00256	GCA0004644951_00798	GCA0017007552_00862	GCA0183668051_00260	GCA0302952851_00811	GCA0308263651_00645	GCA0324749951_00608	GCA0325102251_01390	GCA0325105251_00609	GCA0325803351_00609	GCA9001869751_01272
group_1623		hypothetical protein	29	29	1	260	2948	50	14		338	1778	1715	A11bin2_00123	A13bin6_00721	A14bin3_00017		A30bin4_00100	A31bin5_00259	A42bin12_00092	A45bin4_01137	A49bin7_00333	B01bin4_00129	B08bin5_00901	B10bin10_01252	B11bin7_00495	B17bin6_00707	B21bin8_00480	B28bin2_01646	B39bin8_00091	B42bin5_00682	GCA0004636651_00252	GCA0004644951_00794	GCA0017007552_00867	GCA0183668051_00265	GCA0302952851_00807	GCA0308263651_00649	GCA0324749951_00604	GCA0325102251_00950	GCA0325105251_00605	GCA0325803351_00613	GCA9001869751_01267	GCA9439129551_01261
thrS		Threonine--tRNA ligase	29	29	1	260	2974	45	7		515	2051	1996	A11bin2_00144	A13bin6_00742	A14bin3_00038	A15bin2_00891	A30bin4_00599	A31bin5_00280	A42bin12_00113	A45bin4_01306	A49bin7_01681	B01bin4_00152	B08bin5_01348	B10bin10_01231	B11bin7_01245	B17bin6_01385	B21bin8_01258	B28bin2_00732	B39bin8_00112	B42bin5_00661		GCA0004644951_00773	GCA0017007552_00888	GCA0183668051_00255	GCA0302952851_00786	GCA0308263651_00670	GCA0324749951_00583	GCA0325102251_00971	GCA0325105251_00584	GCA0325803351_00634	GCA9001869751_01246	GCA9439129551_01240
rbpA_1		RNA polymerase-binding protein RbpA	29	29	1	260	4105	149	2		356	356	356	A11bin2_00159	A13bin6_00484	A14bin3_00696		A30bin4_01045	A31bin5_00239	A42bin12_00855	A45bin4_00153	A49bin7_01456	B01bin4_00499	B08bin5_01647	B10bin10_00666	B11bin7_00367	B17bin6_01221	B21bin8_00460	B28bin2_01293	B39bin8_00828	B42bin5_00383	GCA0004636651_01300	GCA0004644951_00998	GCA0017007552_01777	GCA0183668051_01346	GCA0302952851_01255	GCA0308263651_00246	GCA0324749951_00789	GCA0325102251_01322	GCA0325105251_01163	GCA0325803351_00790	GCA9001869751_01730	GCA9439129551_00755
pntB		NAD(P) transhydrogenase subunit beta	29	29	1	260	1947	105	11		179	1409	1348	A11bin2_00206	A13bin6_01151	A14bin3_00866	A15bin2_00189	A30bin4_01085	A31bin5_01263	A42bin12_01445	A45bin4_00758	A49bin7_00840	B01bin4_00490	B08bin5_00347	B10bin10_01497	B11bin7_01717		B21bin8_00601	B28bin2_01404	B39bin8_01540	B42bin5_01595	GCA0004636651_01460	GCA0004644951_01396	GCA0017007552_01189	GCA0183668051_00984	GCA0302952851_00473	GCA0308263651_01226	GCA0324749951_01474	GCA0325102251_00861	GCA0325105251_01528	GCA0325803351_01308	GCA9001869751_00924	GCA9439129551_00057
alaC		Glutamate-pyruvate aminotransferase AlaC	29	29	1	260	1950	126	1		1127	1133	1132	A11bin2_00209	A13bin6_01148	A14bin3_00869	A15bin2_00186	A30bin4_01082	A31bin5_02059	A42bin12_01448	A45bin4_00755	A49bin7_00837	B01bin4_00487	B08bin5_00344	B10bin10_01494		B17bin6_01592	B21bin8_00598	B28bin2_01407	B39bin8_01537	B42bin5_01592	GCA0004636651_01457	GCA0004644951_01399	GCA0017007552_01192	GCA0183668051_00987	GCA0302952851_00476	GCA0308263651_01229	GCA0324749951_01477	GCA0325102251_00864	GCA0325105251_01531	GCA0325803351_01305	GCA9001869751_00927	GCA9439129551_00060
gltX		Glutamate--tRNA ligase	29	29	1	260	4388	133	5		470	1502	1463	A11bin2_00322	A13bin6_01543	A14bin3_01222	A15bin2_01390	A30bin4_01677	A31bin5_01073	A42bin12_00680	A45bin4_01487	A49bin7_01958	B01bin4_00553	B08bin5_00513	B10bin10_00237	B11bin7_01133	B17bin6_01336	B21bin8_01194		B39bin8_00668	B42bin5_00465	GCA0004636651_01822	GCA0004644951_00055	GCA0017007552_00750	GCA0183668051_01784	GCA0302952851_01443	GCA0308263651_01185	GCA0324749951_01414	GCA0325102251_00132	GCA0325105251_01640	GCA0325803351_01150	GCA9001869751_00046	GCA9439129551_01878
pyrE		Orotate phosphoribosyltransferase	29	29	1	260	3074	46	4		194	650	634	A11bin2_00351	A13bin6_01011	A14bin3_00099	A15bin2_00961	A30bin4_00586	A31bin5_00526	A42bin12_00175	A45bin4_01933	A49bin7_01010	B01bin4_01611	B08bin5_00716	B10bin10_00241	B11bin7_00894	B17bin6_01231		B28bin2_00619	B39bin8_00173	B42bin5_00148	GCA0004636651_00171	GCA0004644951_00709	GCA0017007552_00949	GCA0183668051_00046	GCA0302952851_00723	GCA0308263651_00731	GCA0324749951_00523	GCA0325102251_00814	GCA0325105251_00523	GCA0325803351_00697	GCA9001869751_01185	GCA9439129551_01181
miaA		tRNA dimethylallyltransferase	29	29	1	260	3051	161	3		317	932	910	A11bin2_00366	A13bin6_00787	A14bin3_00085	A15bin2_00629	A30bin4_01709		A42bin12_00161	A45bin4_01168	A49bin7_01643	B01bin4_00889	B08bin5_00822	B10bin10_01186	B11bin7_01532	B17bin6_00736	B21bin8_01183	B28bin2_01284	B39bin8_00159	B42bin5_00162	GCA0004636651_00189	GCA0004644951_00726	GCA0017007552_00932	GCA0183668051_01419	GCA0302952851_00737	GCA0308263651_00717	GCA0324749951_00537	GCA0325102251_01723	GCA0325105251_00540	GCA0325803351_00683	GCA9001869751_01202	GCA9439129551_01198
adhE		Aldehyde-alcohol dehydrogenase	29	29	1	260	1203	26	15		1127	1367	1340	A11bin2_00376	A13bin6_00817	A14bin3_01070	A15bin2_01393	A30bin4_01921	A31bin5_01190	A42bin12_01551	A45bin4_01640	A49bin7_00968	B01bin4_01822	B08bin5_01595	B10bin10_00888	B11bin7_00784	B17bin6_00864	B21bin8_00338	B28bin2_01277	B39bin8_01602	B42bin5_01860		GCA0004644951_01472	GCA0017007552_00425	GCA0183668051_01064	GCA0302952851_00285	GCA0308263651_00307	GCA0324749951_01572	GCA0325102251_01797	GCA0325105251_01688	GCA0325803351_00052	GCA9001869751_00726	GCA9439129551_01420
fkbP		FK506-binding protein	29	29	1	260	4773	12	33		365	377	366	A11bin2_00400	A13bin6_00140	A14bin3_00630	A15bin2_00910	A30bin4_01229	A31bin5_01473	A42bin12_00452		A49bin7_00483	B01bin4_00070	B08bin5_00981	B10bin10_00002	B11bin7_01803	B17bin6_00897	B21bin8_01261	B28bin2_00014	B39bin8_00439	B42bin5_01514	GCA0004636651_00951	GCA0004644951_00291	GCA0017007552_00519	GCA0183668051_00580	GCA0302952851_01669	GCA0308263651_01286	GCA0324749951_00159	GCA0325102251_00241	GCA0325105251_00885	GCA0325803351_00392	GCA9001869751_00282	GCA9439129551_01116
nudL		putative Nudix hydrolase NudL	29	29	1	260	4741	47	3		653	653	653	A11bin2_00453	A13bin6_00118	A14bin3_00652	A15bin2_00325	A30bin4_00209	A31bin5_00338	A42bin12_00475		A49bin7_00904	B01bin4_00093	B08bin5_01014	B10bin10_00024	B11bin7_00948	B17bin6_00393	B21bin8_00609	B28bin2_00233	B39bin8_00462	B42bin5_01534	GCA0004636651_00975	GCA0004644951_00269	GCA0017007552_00540	GCA0183668051_01678	GCA0302952851_01647	GCA0308263651_01311	GCA0324749951_00183	GCA0325102251_00219	GCA0325105251_00908	GCA0325803351_00370	GCA9001869751_00261	GCA9439129551_01098
nhaA		Na(+)/H(+) antiporter NhaA	29	29	1	260	4738	47	6		575	1256	1232	A11bin2_00455	A13bin6_00116	A14bin3_00654	A15bin2_00327	A30bin4_00211	A31bin5_00341	A42bin12_00477	A45bin4_00036	A49bin7_00902	B01bin4_00095	B08bin5_01475	B10bin10_00026	B11bin7_00951	B17bin6_00396		B28bin2_00231	B39bin8_00464	B42bin5_01536	GCA0004636651_00977	GCA0004644951_00267	GCA0017007552_00543	GCA0183668051_01680	GCA0302952851_01644	GCA0308263651_01314	GCA0324749951_00185	GCA0325102251_00217	GCA0325105251_00910	GCA0325803351_00366	GCA9001869751_00258	GCA9439129551_01096
group_1663		hypothetical protein	29	29	1	260	4737	47	10		821	1067	829	A11bin2_00456	A13bin6_00115	A14bin3_00655	A15bin2_00328	A30bin4_00212	A31bin5_00342	A42bin12_00478	A45bin4_00035	A49bin7_00901	B01bin4_00096	B08bin5_01474	B10bin10_00027	B11bin7_00952	B17bin6_00397	B21bin8_01427	B28bin2_00230	B39bin8_00465	B42bin5_01537	GCA0004636651_00978	GCA0004644951_00266	GCA0017007552_00544		GCA0302952851_01643	GCA0308263651_01315	GCA0324749951_00186	GCA0325102251_00216	GCA0325105251_00911	GCA0325803351_00365	GCA9001869751_00257	GCA9439129551_01095
pafC		Protein PafC	29	29	1	260	2534	93	6		947	995	948	A11bin2_00477	A13bin6_01076	A14bin3_00345	A15bin2_01140	A30bin4_01068	A31bin5_00187	A42bin12_01341	A45bin4_01463	A49bin7_01613	B01bin4_01870	B08bin5_00092	B10bin10_00441	B11bin7_00834	B17bin6_01719	B21bin8_01464	B28bin2_00839	B39bin8_01242	B42bin5_00080		GCA0004644951_01700	GCA0017007552_01008	GCA0183668051_01320	GCA0302952851_01033	GCA0308263651_00376	GCA0324749951_01104	GCA0325102251_01028	GCA0325105251_00833	GCA0325803351_00905	GCA9001869751_01493	GCA9439129551_00472
group_1666		hypothetical protein	29	29	1	260	2535	93	5	Hypothetical protein with no hits to refseq/uniprot/clusters/cdd/tigrfams/pfam overlapping another protein with hits	203	203	203	A11bin2_00478	A13bin6_01075	A14bin3_00344	A15bin2_01139	A30bin4_01069	A31bin5_00186	A42bin12_01340		A49bin7_01614	B01bin4_01871	B08bin5_00091	B10bin10_00442	B11bin7_00835	B17bin6_01718	B21bin8_01463	B28bin2_00838	B39bin8_01241	B42bin5_00079	GCA0004636651_00479	GCA0004644951_01699	GCA0017007552_01007	GCA0183668051_01321	GCA0302952851_01032	GCA0308263651_00377	GCA0324749951_01103	GCA0325102251_01027	GCA0325105251_00832	GCA0325803351_00906	GCA9001869751_01492	GCA9439129551_00471
group_1669		hypothetical protein	29	29	1	260	3005	141	8	Hypothetical protein with no hits to refseq/uniprot/clusters/cdd/tigrfams/pfam overlapping another protein with hits	887	1253	1042	A11bin2_00522	A13bin6_00766	A14bin3_00063	A15bin2_00043	A30bin4_01669	A31bin5_00457	A42bin12_00138	A45bin4_01291	A49bin7_00625	B01bin4_00176	B08bin5_01715	B10bin10_01207	B11bin7_01854	B17bin6_00224	B21bin8_00081	B28bin2_01550	B39bin8_00137	B42bin5_01667	GCA0004636651_00214	GCA0004644951_00750	GCA0017007552_00911	GCA0183668051_00497	GCA0302952851_00762	GCA0308263651_00694	GCA0324749951_00558		GCA0325105251_00561	GCA0325803351_00658	GCA9001869751_01223	GCA9439129551_01220
agaA		N-acetylgalactosamine-6-phosphate deacetylase	29	29	1	260	1043	28	5		227	1151	1107	A11bin2_00531	A13bin6_01337	A14bin3_00772	A15bin2_01276	A30bin4_00147	A31bin5_00217	A42bin12_01572	A45bin4_00502	A49bin7_00032	B01bin4_00664	B08bin5_01467	B10bin10_00955	B11bin7_00431	B17bin6_00109	B21bin8_00397	B28bin2_00145	B39bin8_01623	B42bin5_00720	GCA0004636651_01742	GCA0004644951_01560	GCA0017007552_01331	GCA0183668051_00953	GCA0302952851_00354	GCA0308263651_01572		GCA0325102251_00020	GCA0325105251_01412	GCA0325803351_01509	GCA9001869751_00819	GCA9439129551_01488
proP		Ectoine/proline transporter ProP	29	29	1	260	1899	1	226		302	1517	1471	A11bin2_00549	A13bin6_01680	A14bin3_00940	A15bin2_01539	A30bin4_01314	A31bin5_00964	A42bin12_01815	A45bin4_01888	A49bin7_00679	B01bin4_01927	B08bin5_00908	B10bin10_01777	B11bin7_01746	B17bin6_00802	B21bin8_01020	B28bin2_00192		B42bin5_01530	GCA0004636651_01495	GCA0004644951_01363	GCA0017007552_01079	GCA0183668051_00246	GCA0302952851_00440	GCA0308263651_00414	GCA0324749951_01449	GCA0325102251_00380	GCA0325105251_01493	GCA0325803351_01341	GCA9001869751_00890	GCA9439129551_00023
group_1676		hypothetical protein	29	29	1	260	4277	9	6		614	686	638	A11bin2_00575	A13bin6_01432	A14bin3_01646	A15bin2_01002	A30bin4_00341	A31bin5_00976	A42bin12_01735	A45bin4_01481	A49bin7_00746	B01bin4_00632	B08bin5_00411	B10bin10_01734	B11bin7_00101	B17bin6_00545	B21bin8_00937	B28bin2_00129	B39bin8_01730	B42bin5_01249	GCA0004636651_01179	GCA0004644951_01844	GCA0017007552_00404		GCA0302952851_01370	GCA0308263651_01506	GCA0324749951_01632	GCA0325102251_01664	GCA0325105251_01763	GCA0325803351_01668	GCA9001869751_01832	GCA9439129551_01610
group_1679		queuosine precursor transporter	29	29	1	260	3433	4	139		686	797	773	A11bin2_00606	A13bin6_00922	A14bin3_01386	A15bin2_01406	A30bin4_00177	A31bin5_01391	A42bin12_00337	A45bin4_01492	A49bin7_00996	B01bin4_01072	B08bin5_00391	B10bin10_00360	B11bin7_00295	B17bin6_00284		B28bin2_01431	B39bin8_00335	B42bin5_00258	GCA0004636651_00021	GCA0004644951_00561	GCA0017007552_00012	GCA0183668051_00614	GCA0302952851_00589	GCA0308263651_00936	GCA0324749951_00347	GCA0325102251_00602	GCA0325105251_00404	GCA0325803351_01125	GCA9001869751_01036	GCA9439129551_00192
hrcA		Heat-inducible transcription repressor HrcA	29	29	1	260	3447	71	1		881	1016	1011	A11bin2_00613	A13bin6_00913	A14bin3_01397	A15bin2_01369	A30bin4_00168	A31bin5_01296	A42bin12_00346	A45bin4_00895	A49bin7_00821	B01bin4_01081	B08bin5_01223	B10bin10_00369	B11bin7_01389	B17bin6_01367	B21bin8_00297		B39bin8_00344	B42bin5_00584	GCA0004636651_00012	GCA0004644951_00554	GCA0017007552_00005	GCA0183668051_00605	GCA0302952851_00580	GCA0308263651_00945	GCA0324749951_00340	GCA0325102251_01281	GCA0325105251_00395	GCA0325803351_01134	GCA9001869751_01029	GCA9439129551_00181
hxpA		Hexitol phosphatase A	29	29	1	260	1497	232	1		569	662	658	A11bin2_00622	A13bin6_00227	A14bin3_00544	A15bin2_01219	A30bin4_00792	A31bin5_01684	A42bin12_00977	A45bin4_00571	A49bin7_00340	B01bin4_01752	B08bin5_00167	B10bin10_01049	B11bin7_00935	B17bin6_01153	B21bin8_00347	B28bin2_00989	B39bin8_01124	B42bin5_01100		GCA0004644951_01326	GCA0017007552_01311	GCA0183668051_01528	GCA0302952851_00136	GCA0308263651_00113	GCA0324749951_01213	GCA0325102251_00288	GCA0325105251_00141	GCA0325803351_00201	GCA9001869751_00574	GCA9439129551_00926
nifJ		Pyruvate-flavodoxin oxidoreductase	29	29	1	260	1584	102	3		1268	3599	3499	A11bin2_00638	A13bin6_00251	A14bin3_01606	A15bin2_00308	A30bin4_01090	A31bin5_00014	A42bin12_00953	A45bin4_00885	A49bin7_00882	B01bin4_00904	B08bin5_00750	B10bin10_01073	B11bin7_00321	B17bin6_00231	B21bin8_01554	B28bin2_00183	B39bin8_01148	B42bin5_01352	GCA0004636651_00739	GCA0004644951_01351	GCA0017007552_01558		GCA0302952851_00109	GCA0308263651_00585	GCA0324749951_01256	GCA0325102251_00636	GCA0325105251_00165	GCA0325803351_00225	GCA9001869751_00536	GCA9439129551_00902
gpmA		2,3-bisphosphoglycerate-dependent phosphoglycerate mutase	29	29	1	260	1250	79	7		272	749	724	A11bin2_00659	A13bin6_00793	A14bin3_00237	A15bin2_01322	A30bin4_00720	A31bin5_01404	A42bin12_01101	A45bin4_00105	A49bin7_00153	B01bin4_01843	B08bin5_00194	B10bin10_00864	B11bin7_00657	B17bin6_00124	B21bin8_01458		B39bin8_01442	B42bin5_00792	GCA0004636651_00898	GCA0004644951_01502	GCA0017007552_00455	GCA0183668051_01448	GCA0302952851_00262	GCA0308263651_00327	GCA0324749951_01593	GCA0325102251_01310	GCA0325105251_00018	GCA0325803351_00075	GCA9001869751_00696	GCA9439129551_01783
ptsH_1		Phosphocarrier protein HPr	29	29	1	260	1251	79	6		203	263	260	A11bin2_00660	A13bin6_00792	A14bin3_00236	A15bin2_01323		A31bin5_01403	A42bin12_01100	A45bin4_00106	A49bin7_00154	B01bin4_01813	B08bin5_00195	B10bin10_00863	B11bin7_00658	B17bin6_00123	B21bin8_01459	B28bin2_01669	B39bin8_01443	B42bin5_00791	GCA0004636651_00897	GCA0004644951_01503	GCA0017007552_00456	GCA0183668051_01866	GCA0302952851_00261	GCA0308263651_00328	GCA0324749951_01594	GCA0325102251_01884	GCA0325105251_00019	GCA0325803351_00076	GCA9001869751_00695	GCA9439129551_01784
purE		N5-carboxyaminoimidazole ribonucleotide mutase	29	29	1	260	4048	31	4		113	566	550	A11bin2_00664	A13bin6_00518	A14bin3_00728	A15bin2_01238	A30bin4_01659	A31bin5_02129	A42bin12_00823	A45bin4_01566	A49bin7_00236	B01bin4_00228	B08bin5_01412	B10bin10_00700	B11bin7_00749	B17bin6_01815		B28bin2_01503	B39bin8_00796	B42bin5_01003	GCA0004636651_01336	GCA0004644951_00965	GCA0017007552_00251	GCA0183668051_01642	GCA0302952851_01222	GCA0308263651_00214	GCA0324749951_00757	GCA0325102251_01608	GCA0325105251_01127	GCA0325803351_00757	GCA9001869751_01697	GCA9439129551_00787
group_1692		hypothetical protein	29	29	1	260	4236	34	8		98	98	98	A11bin2_00674	A13bin6_00628	A14bin3_01477	A15bin2_00661	A30bin4_00467	A31bin5_00316	A42bin12_00939	A45bin4_00774	A49bin7_00410	B01bin4_00764	B08bin5_00434	B10bin10_01947	B11bin7_00180	B17bin6_00334	B21bin8_00161		B39bin8_00912	B42bin5_01555	GCA0004636651_01208	GCA0004644951_01083	GCA0017007552_00386	GCA0183668051_00236	GCA0302952851_01341	GCA0308263651_00085	GCA0324749951_00873	GCA0325102251_00453	GCA0325105251_01249	GCA0325803351_00876	GCA9001869751_01814	GCA9439129551_00664
group_1694		hypothetical protein	29	29	1	260	4240	34	14		143	275	270	A11bin2_00678	A13bin6_00632	A14bin3_01481	A15bin2_00665	A30bin4_00471	A31bin5_00312	A42bin12_00943	A45bin4_01112	A49bin7_01806	B01bin4_00768	B08bin5_01079	B10bin10_01951	B11bin7_00184	B17bin6_01698	B21bin8_00157		B39bin8_00916	B42bin5_01559	GCA0004636651_01204	GCA0004644951_01087	GCA0017007552_00390	GCA0183668051_00356	GCA0302952851_01345	GCA0308263651_00089	GCA0324749951_00877	GCA0325102251_00457	GCA0325105251_01253	GCA0325803351_00880	GCA9001869751_01818	GCA9439129551_00660
group_1701		hypothetical protein	29	29	1	260	1620	27	4	Hypothetical protein with no hits to refseq/uniprot/clusters/cdd/tigrfams/pfam overlapping another protein with hits	980	1133	1119	A11bin2_00770	A13bin6_01224	A14bin3_00438	A15bin2_01337	A30bin4_00886	A31bin5_01784	A42bin12_01136	A45bin4_01015	A49bin7_01205	B01bin4_01036	B08bin5_01442	B10bin10_01386	B11bin7_01392	B17bin6_00364	B21bin8_00669	B28bin2_00864	B39bin8_00942	B42bin5_00415	GCA0004636651_00720	GCA0004644951_00533	GCA0017007552_01539	GCA0183668051_01044	GCA0302952851_00092	GCA0308263651_01637	GCA0324749951_01276		GCA0325105251_00185	GCA0325803351_00242	GCA9001869751_00517	GCA9439129551_00882
yccF		Inner membrane protein YccF	29	29	1	260	4329	5	86		170	374	366	A11bin2_00799	A13bin6_01457	A14bin3_01271	A15bin2_01522	A30bin4_01105	A31bin5_01597	A42bin12_00729	A45bin4_00592	A49bin7_01106	B01bin4_01477	B08bin5_01339	B10bin10_01976	B11bin7_01086		B21bin8_01627	B28bin2_01719	B39bin8_01798	B42bin5_01820	GCA0004636651_01873	GCA0004644951_00006	GCA0017007552_00801	GCA0183668051_00878	GCA0302952851_01394	GCA0308263651_01529	GCA0324749951_01654	GCA0325102251_01051	GCA0325105251_01589	GCA0325803351_01614	GCA9001869751_01855	GCA9439129551_01634
rbsK		Ribokinase	29	29	1	260	1770	1	17		293	911	884	A11bin2_00805	A13bin6_01260	A14bin3_00475	A15bin2_00519	A30bin4_00435	A31bin5_00566	A42bin12_01174	A45bin4_01212	A49bin7_01521	B01bin4_00699	B08bin5_00880	B10bin10_01350		B17bin6_01037	B21bin8_01974	B28bin2_00978	B39bin8_00981	B42bin5_00454	GCA0004636651_00678	GCA0004644951_00495	GCA0017007552_01503	GCA0183668051_01049	GCA0302952851_00058	GCA0308263651_01457	GCA0324749951_01298	GCA0325102251_00190	GCA0325105251_00221	GCA0325803351_01695	GCA9001869751_00481	GCA9439129551_00845
group_1708		hypothetical protein	29	29	1	260	4476	228	1		500	866	853	A11bin2_00839	A13bin6_01202	A14bin3_00382	A15bin2_01462	A30bin4_00943	A31bin5_01102	A42bin12_00630		A49bin7_00741	B01bin4_00593	B08bin5_00417	B10bin10_00180	B11bin7_00903	B17bin6_00269	B21bin8_00169	B28bin2_01016	B39bin8_00617	B42bin5_00516	GCA0004636651_01147	GCA0004644951_00104	GCA0017007552_00695	GCA0183668051_00572	GCA0302952851_01494	GCA0308263651_01598	GCA0324749951_01368	GCA0325102251_00765	GCA0325105251_01073	GCA0325803351_01201	GCA9001869751_00101	GCA9439129551_01705
gltA2_2		Citrate synthase 1	29	29	1	260	3738	89	5		155	1283	1224	A11bin2_00894	A13bin6_01774	A14bin3_01742	A15bin2_01267		A31bin5_00693	A42bin12_01657	A45bin4_00768	A49bin7_00182	B01bin4_01311	B08bin5_01080	B10bin10_00844	B11bin7_01148	B17bin6_01299	B21bin8_01556	B28bin2_00742	B39bin8_01407	B42bin5_00323	GCA0004636651_01649	GCA0004644951_01632	GCA0017007552_01139	GCA0183668051_01839	GCA0302952851_01071	GCA0308263651_01072	GCA0324749951_00630	GCA0325102251_01016	GCA0325105251_01276	GCA0325803351_01542	GCA9001869751_01531	GCA9439129551_01311
group_1721		hypothetical protein	29	29	1	260	4033	112	5		791	914	866	A11bin2_00902	A13bin6_00531	A14bin3_01585	A15bin2_00943	A30bin4_01028	A31bin5_02051	A42bin12_00810	A45bin4_00536	A49bin7_01227	B01bin4_00241	B08bin5_00175	B10bin10_00713	B11bin7_00843		B21bin8_00125	B28bin2_01147	B39bin8_00783	B42bin5_01016	GCA0004636651_01349	GCA0004644951_00952	GCA0017007552_00238	GCA0183668051_01379	GCA0302952851_01209	GCA0308263651_00201	GCA0324749951_00743	GCA0325102251_01110	GCA0325105251_01114	GCA0325803351_00744	GCA9001869751_01684	GCA9439129551_00800
uhpB		hypothetical protein	29	29	1	260	5208	10	71		341	1514	1454	A11bin2_00977	A13bin6_01554	A14bin3_01121	A15bin2_00079	A30bin4_00039	A31bin5_00660	A42bin12_01200	A45bin4_00414	A49bin7_00200	B01bin4_00336	B08bin5_01172	B10bin10_01522		B17bin6_01734	B21bin8_00661	B28bin2_00762	B39bin8_01007	B42bin5_00542	GCA0004636651_00649	GCA0004644951_00464	GCA0017007552_01476	GCA0183668051_00593	GCA0302952851_00035	GCA0308263651_01022	GCA0324749951_01753	GCA0325102251_01474	GCA0325105251_00248	GCA0325803351_01458	GCA9001869751_00453	GCA9439129551_00635
dapB		4-hydroxy-tetrahydrodipicolinate reductase	29	29	1	260	3791	85	3		410	740	728	A11bin2_00987	A13bin6_00293	A14bin3_01013	A15bin2_01179	A30bin4_00523	A31bin5_01674	A42bin12_01619	A45bin4_01381	A49bin7_01648	B01bin4_00875	B08bin5_00357	B10bin10_00808	B11bin7_01307	B17bin6_01015	B21bin8_00235		B39bin8_01369	B42bin5_00285	GCA0004636651_01610	GCA0004644951_00857	GCA0017007552_00274	GCA0183668051_00171	GCA0302952851_01108	GCA0308263651_01034	GCA0324749951_00665	GCA0325102251_01338	GCA0325105251_01312	GCA0325803351_01731	GCA9001869751_01567	GCA9439129551_01348
msiK		Diacetylchitobiose uptake system ATP-binding protein MsiK	29	29	1	260	1183	58	10		581	1094	1068	A11bin2_01121	A13bin6_00827	A14bin3_01060	A15bin2_00824	A30bin4_01720	A31bin5_02085	A42bin12_01541	A45bin4_00187	A49bin7_00688	B01bin4_00453	B08bin5_00926	B10bin10_00898	B11bin7_01021	B17bin6_00990		B28bin2_01783	B39bin8_01592	B42bin5_01439	GCA0004636651_01680	GCA0004644951_01462	GCA0017007552_00415	GCA0183668051_00439	GCA0302952851_00295	GCA0308263651_00297	GCA0324749951_01562	GCA0325102251_00659	GCA0325105251_01698	GCA0325803351_00042	GCA9001869751_00736	GCA9439129551_01430
pyrB		Aspartate carbamoyltransferase	29	29	1	260	3083	91	3		491	944	913	A11bin2_01135	A13bin6_01004	A14bin3_00106	A15bin2_00968	A30bin4_00579	A31bin5_00519	A42bin12_00182	A45bin4_01842	A49bin7_01600	B01bin4_01604	B08bin5_00031	B10bin10_00249	B11bin7_01338	B17bin6_00889	B21bin8_01599		B39bin8_00180	B42bin5_00141	GCA0004636651_00163	GCA0004644951_00702	GCA0017007552_00956	GCA0183668051_00039	GCA0302952851_00716	GCA0308263651_00738	GCA0324749951_00516	GCA0325102251_00821	GCA0325105251_00516	GCA0325803351_00704	GCA9001869751_01178	GCA9439129551_01174
nrdJ		Vitamin B12-dependent ribonucleotide reductase	29	29	1	260	3034	67	3		719	2852	2761	A11bin2_01193	A13bin6_00780	A14bin3_00078	A15bin2_01629	A30bin4_00869	A31bin5_00722	A42bin12_00154	A45bin4_00262	A49bin7_01140	B01bin4_00896		B10bin10_01193	B11bin7_01263	B17bin6_00726	B21bin8_00279	B28bin2_01738	B39bin8_00152	B42bin5_00169	GCA0004636651_00196	GCA0004644951_00733	GCA0017007552_00925	GCA0183668051_01432	GCA0302952851_00744	GCA0308263651_00710	GCA0324749951_00544	GCA0325102251_00920	GCA0325105251_00547	GCA0325803351_00676	GCA9001869751_01209	GCA9439129551_01205
rip1		Zinc metalloprotease Rip1	29	29	1	260	3828	143	4		344	1283	1250	A11bin2_01210	A13bin6_00313	A14bin3_00610	A15bin2_00266	A30bin4_00682	A31bin5_01506	A42bin12_01821		A49bin7_00468	B01bin4_00805	B08bin5_00466	B10bin10_00788	B11bin7_01756	B17bin6_01327	B21bin8_00560	B28bin2_00787	B39bin8_01350	B42bin5_00265	GCA0004636651_01590	GCA0004644951_00878	GCA0017007552_00294	GCA0183668051_00003	GCA0302952851_01127	GCA0308263651_00393	GCA0324749951_00684	GCA0325102251_01170	GCA0325105251_01331	GCA0325803351_01396	GCA9001869751_01587	GCA9439129551_01368
group_1760		hypothetical protein	29	29	1	260	5178	177	3		530	1457	1388	A11bin2_01254	A13bin6_01889	A14bin3_01107	A15bin2_00694	A30bin4_01255	A31bin5_01545	A42bin12_01224	A45bin4_00074	A49bin7_00115	B01bin4_00414	B08bin5_01401	B10bin10_01536	B11bin7_01616	B17bin6_00008	B21bin8_00908	B28bin2_00259	B39bin8_01031	B42bin5_00566		GCA0004644951_00448	GCA0017007552_01461	GCA0183668051_00300	GCA0302952851_00021	GCA0308263651_01007	GCA0324749951_01778	GCA0325102251_00803	GCA0325105251_00262	GCA0325803351_01444	GCA9001869751_00438	GCA9439129551_00611
glpK		Glycerol kinase	29	29	1	260	5061	208	2		647	1523	1482	A11bin2_01274	A13bin6_01650	A14bin3_01429	A15bin2_00414	A30bin4_00116	A31bin5_00442	A42bin12_01428	A45bin4_01374	A49bin7_00080	B01bin4_00788	B08bin5_00505	B10bin10_01434	B11bin7_00117	B17bin6_01659		B28bin2_00058	B39bin8_01340	B42bin5_01397	GCA0004636651_00584	GCA0004644951_00414	GCA0017007552_01427	GCA0183668051_01206	GCA0302952851_01845	GCA0308263651_00968	GCA0324749951_00042	GCA0325102251_01567	GCA0325105251_00306	GCA0325803351_00517	GCA9001869751_00404	GCA9439129551_00569
lnrK_1		Transcriptional regulatory protein LnrK	29	29	1	260	5206	10	58		167	659	639	A11bin2_01294	A13bin6_01552	A14bin3_01119	A15bin2_00081	A30bin4_00052	A31bin5_00672	A42bin12_01212	A45bin4_00086	A49bin7_00188	B01bin4_00348		B10bin10_01524	B11bin7_01186	B17bin6_01532	B21bin8_00663	B28bin2_00271	B39bin8_01019	B42bin5_00554	GCA0004636651_00646	GCA0004644951_00462	GCA0017007552_01474	GCA0183668051_01255	GCA0302952851_00033	GCA0308263651_01020	GCA0324749951_01765	GCA0325102251_01499	GCA0325105251_00250	GCA0325803351_01456	GCA9001869751_00451	GCA9439129551_00623
oxyR		Hydrogen peroxide-inducible genes activator	29	29	1	260	4590	249	1		899	899	899	A11bin2_01321	A13bin6_00019	A14bin3_01536	A15bin2_01448	A30bin4_01772	A31bin5_00102	A42bin12_00570	A45bin4_01226	A49bin7_00924	B01bin4_00357	B08bin5_00569	B10bin10_00122	B11bin7_00967	B17bin6_00172	B21bin8_00892	B28bin2_00522	B39bin8_00557	B42bin5_01267	GCA0004636651_01083	GCA0004644951_00169	GCA0017007552_00636	GCA0183668051_01759	GCA0302952851_01552	GCA0308263651_01148	GCA0324749951_00278		GCA0325105251_01012	GCA0325803351_00274	GCA9001869751_00165	GCA9439129551_01001
nagAb		Naphthalene 1,2-dioxygenase/salicylate 5-hydroxylase systems, ferredoxin component	29	29	1	260	3376	18	1		221	326	322	A11bin2_01422	A13bin6_01796	A14bin3_01680	A15bin2_01719	A30bin4_01744	A31bin5_01166	A42bin12_00275	A45bin4_01066	A49bin7_00385	B01bin4_01543	B08bin5_00486	B10bin10_00333	B11bin7_01108	B17bin6_01738	B21bin8_01521	B28bin2_00380	B39bin8_00273	B42bin5_00196		GCA0004644951_00588	GCA0017007552_00040	GCA0183668051_01372	GCA0302952851_00615	GCA0308263651_00910	GCA0324749951_00373	GCA0325102251_01693	GCA0325105251_00431	GCA0325803351_01099	GCA9001869751_01064	GCA9439129551_00219
group_179		hypothetical protein	29	29	1	260	4179	82	2		776	2255	2086	A11bin2_00486	A13bin6_00591	A14bin3_01199	A15bin2_00218	A30bin4_00771	A31bin5_00758	A42bin12_00901		A49bin7_00224	B01bin4_01198	B08bin5_01764	B10bin10_00618	B11bin7_01436	B17bin6_00406	B21bin8_01796	B28bin2_00095	B39bin8_00874	B42bin5_00849	GCA0004636651_01248	GCA0004644951_01047	GCA0017007552_01825	GCA0183668051_01445	GCA0302952851_01303	GCA0308263651_01425	GCA0324749951_00835	GCA0325102251_00066	GCA0325105251_01212	GCA0325803351_00838	GCA9001869751_01778	GCA9439129551_00703
group_1794		hypothetical protein	29	29	1	260	2037	56	4		218	218	218	A11bin2_01542	A13bin6_00862	A14bin3_01308	A15bin2_01223	A30bin4_01741	A31bin5_02002	A42bin12_00398	A45bin4_01002		B01bin4_01251	B08bin5_01419	B10bin10_00420	B11bin7_00591	B17bin6_01073	B21bin8_00488	B28bin2_01223	B39bin8_00396	B42bin5_00636	GCA0004636651_01400	GCA0004644951_01614	GCA0017007552_00337	GCA0183668051_01697	GCA0302952851_00531	GCA0308263651_00003	GCA0324749951_00286	GCA0325102251_01445	GCA0325105251_01877	GCA0325803351_01576	GCA9001869751_00981	GCA9439129551_00116
group_1800		hypothetical protein	29	29	1	260	4019	216	1		254	320	317	A11bin2_01621	A13bin6_00543	A14bin3_01577		A30bin4_00415	A31bin5_00620	A42bin12_00798	A45bin4_00957	A49bin7_01330	B01bin4_00249	B08bin5_00736	B10bin10_01839	B11bin7_01184	B17bin6_01681	B21bin8_00133	B28bin2_01216	B39bin8_00771	B42bin5_01028	GCA0004636651_01357	GCA0004644951_00944	GCA0017007552_00230	GCA0183668051_01556	GCA0302952851_01197	GCA0308263651_00186	GCA0324749951_00735	GCA0325102251_01102	GCA0325105251_01106	GCA0325803351_00732	GCA9001869751_01676	GCA9439129551_00808
group_1817		hypothetical protein	29	29	1	260	1998	118	3		917	1244	1232	A11bin2_01776	A13bin6_01120	A14bin3_00898	A15bin2_00199	A30bin4_00255	A31bin5_00175	A42bin12_01475	A45bin4_01444	A49bin7_01717	B01bin4_00462		B10bin10_01466	B11bin7_00262	B17bin6_00049	B21bin8_01870	B28bin2_00575	B39bin8_01510	B42bin5_01223	GCA0004636651_01428	GCA0004644951_01426	GCA0017007552_01219	GCA0183668051_01408	GCA0302952851_00504	GCA0308263651_01256	GCA0324749951_01503	GCA0325102251_00588	GCA0325105251_01558	GCA0325803351_01277	GCA9001869751_00954	GCA9439129551_00090
group_1821		hypothetical protein	29	29	1	260	1046	157	2		980	1001	982	A11bin2_01801	A13bin6_01335	A14bin3_00774	A15bin2_01278	A30bin4_00145	A31bin5_00219	A42bin12_01570	A45bin4_00500	A49bin7_00034	B01bin4_00662	B08bin5_00833	B10bin10_00953	B11bin7_00429	B17bin6_00107		B28bin2_00801	B39bin8_01621	B42bin5_00718	GCA0004636651_01740	GCA0004644951_01562	GCA0017007552_01333	GCA0183668051_01885	GCA0302952851_00352	GCA0308263651_01574	GCA0324749951_01707	GCA0325102251_00022	GCA0325105251_01410	GCA0325803351_01511	GCA9001869751_00817	GCA9439129551_01486
group_1822		hypothetical protein	29	29	1	260	1048	157	4		716	773	736	A11bin2_01802	A13bin6_01334	A14bin3_00775	A15bin2_01279	A30bin4_00144	A31bin5_00220	A42bin12_01569	A45bin4_00499	A49bin7_00035	B01bin4_00661	B08bin5_00834	B10bin10_00952	B11bin7_00428	B17bin6_00106	B21bin8_01174	B28bin2_00802	B39bin8_01620	B42bin5_00717		GCA0004644951_01563	GCA0017007552_01334	GCA0183668051_01886	GCA0302952851_00351	GCA0308263651_01575	GCA0324749951_01706	GCA0325102251_00023	GCA0325105251_01409	GCA0325803351_01512	GCA9001869751_00816	GCA9439129551_01485
folE		GTP cyclohydrolase 1	29	29	1	260	4691	30	6		530	590	584	A11bin2_00107	A13bin6_00084	A14bin3_01338	A15bin2_00863	A30bin4_00380	A31bin5_00808	A42bin12_00512	A45bin4_00001	A49bin7_01174	B01bin4_01737	B08bin5_00697	B10bin10_00058	B11bin7_00571		B21bin8_00792	B28bin2_00032	B39bin8_00499	B42bin5_01183	GCA0004636651_01014	GCA0004644951_00235	GCA0017007552_00576	GCA0183668051_00640	GCA0302952851_01608	GCA0308263651_00474	GCA0324749951_00218	GCA0325102251_00925	GCA0325105251_00944	GCA0325803351_00330	GCA9001869751_00225	GCA9439129551_01063
ftsH		ATP-dependent zinc metalloprotease FtsH	29	29	1	260	4692	30	2		1532	2126	2081	A11bin2_00108	A13bin6_00085	A14bin3_01339	A15bin2_00862	A30bin4_00381	A31bin5_00809	A42bin12_00511	A45bin4_00002	A49bin7_01173	B01bin4_01738	B08bin5_00698	B10bin10_00057	B11bin7_00570	B17bin6_00611	B21bin8_00791	B28bin2_00033	B39bin8_00498		GCA0004636651_01013	GCA0004644951_00236	GCA0017007552_00575	GCA0183668051_00641	GCA0302952851_01609	GCA0308263651_00475	GCA0324749951_00217	GCA0325102251_00924	GCA0325105251_00943	GCA0325803351_00331	GCA9001869751_00226	GCA9439129551_01064
oppD_1		Oligopeptide transport ATP-binding protein OppD	29	29	1	260	4757	12	14		671	1028	1015		A13bin6_00130	A14bin3_00640	A15bin2_00311	A30bin4_01734	A31bin5_00325	A42bin12_00462	A45bin4_00204	A49bin7_00472	B01bin4_00081	B08bin5_00534	B10bin10_00012	B11bin7_01008	B17bin6_01115	B21bin8_01202	B28bin2_00004	B39bin8_00449	B42bin5_01504	GCA0004636651_00962	GCA0004644951_00282	GCA0017007552_00528	GCA0183668051_01498	GCA0302952851_01659	GCA0308263651_01297	GCA0324749951_00171	GCA0325102251_00231	GCA0325105251_00895	GCA0325803351_00382	GCA9001869751_00273	GCA9439129551_01110
pcaB		3-carboxy-cis,cis-muconate cycloisomerase	29	29	1	260	3926	2	279		761	1364	1343		A13bin6_00376	A14bin3_00568	A15bin2_00555	A30bin4_00242	A31bin5_00512	A42bin12_00771	A45bin4_00482	A49bin7_00979	B01bin4_00276	B08bin5_00583	B10bin10_00725	B11bin7_01694	B17bin6_00152	B21bin8_01783	B28bin2_01702	B39bin8_00744	B42bin5_00942	GCA0004636651_01527	GCA0004644951_00914	GCA0017007552_00201	GCA0183668051_00335	GCA0302952851_01169	GCA0308263651_00158	GCA0324749951_00725	GCA0325102251_01212	GCA0325105251_01389	GCA0325803351_01354	GCA9001869751_01647	GCA9439129551_01410
atpD		ATP synthase subunit beta	29	29	1	260	2716	63	1		155	1454	1391		A13bin6_00443	A14bin3_00825	A15bin2_00934	A30bin4_01705	A31bin5_00034	A42bin12_01701	A45bin4_00867	A49bin7_00518	B01bin4_01774	B08bin5_00963	B10bin10_00561	B11bin7_00145	B17bin6_01289	B21bin8_02000	B28bin2_01334	B39bin8_01685	B42bin5_00984	GCA0004636651_00370	GCA0004644951_01210	GCA0017007552_01692	GCA0183668051_01170	GCA0302952851_00925	GCA0308263651_00557	GCA0324749951_00994	GCA0325102251_01372	GCA0325105251_00721	GCA0325803351_01013	GCA9001869751_01385	GCA9439129551_00362
arcB		Ornithine carbamoyltransferase, catabolic	29	29	1	260	2936	4	91		1004	1004	1004		A13bin6_00715	A14bin3_00011	A15bin2_01744	A30bin4_00094	A31bin5_01328	A42bin12_00086	A45bin4_00354	A49bin7_01279	B01bin4_00123	B08bin5_00724	B10bin10_01258	B11bin7_00501	B17bin6_01463	B21bin8_01107	B28bin2_00718	B39bin8_00085	B42bin5_00688	GCA0004636651_00258	GCA0004644951_00800	GCA0017007552_00860	GCA0183668051_00258	GCA0302952851_00813	GCA0308263651_00643	GCA0324749951_00610	GCA0325102251_01392	GCA0325105251_00611	GCA0325803351_00607	GCA9001869751_01274	GCA9439129551_01267
leuS		Leucine--tRNA ligase	29	29	1	260	2073	54	9		1970	2483	2458		A13bin6_00890	A14bin3_01282	A15bin2_01373	A30bin4_01370	A31bin5_00862	A42bin12_00370	A45bin4_00524	A49bin7_01036	B01bin4_01576	B08bin5_00117	B10bin10_00392	B11bin7_01052	B17bin6_01160	B21bin8_01123	B28bin2_00711	B39bin8_00368	B42bin5_00608	GCA0004636651_01374	GCA0004644951_01588	GCA0017007552_00312	GCA0183668051_00463	GCA0302952851_00556	GCA0308263651_00028	GCA0324749951_00315	GCA0325102251_01540	GCA0325105251_01815	GCA0325803351_01601	GCA9001869751_01006	GCA9439129551_00158
betI		HTH-type transcriptional regulator BetI	29	29	1	260	975	117	2		374	674	662		A13bin6_01363	A14bin3_00746	A15bin2_00350	A30bin4_01928	A31bin5_01488	A42bin12_01598	A45bin4_00318	A49bin7_00006	B01bin4_00690	B08bin5_00895	B10bin10_00981	B11bin7_00066	B17bin6_01363	B21bin8_01812	B28bin2_00169	B39bin8_01649	B42bin5_00746	GCA0004636651_01767	GCA0004644951_01536	GCA0017007552_01849	GCA0183668051_01083	GCA0302952851_00380	GCA0308263651_01546	GCA0324749951_01732	GCA0325102251_01613	GCA0325105251_01436	GCA0325803351_01483	GCA9001869751_00843	GCA9439129551_01512
ispF		2-C-methyl-D-erythritol 2,4-cyclodiphosphate synthase	29	29	1	260	1232	88	2		350	566	545	A11bin2_00649	A13bin6_00803	A14bin3_00247	A15bin2_01035	A30bin4_00730	A31bin5_01211	A42bin12_01111	A45bin4_00095	A49bin7_00143	B01bin4_01893	B08bin5_01165	B10bin10_00874	B11bin7_00988	B17bin6_00134	B21bin8_00355	B28bin2_00449	B39bin8_01432	B42bin5_00802	GCA0004636651_00908	GCA0004644951_01492	GCA0017007552_00445		GCA0302952851_00272	GCA0308263651_00317	GCA0324749951_01583	GCA0325102251_01300	GCA0325105251_00008	GCA0325803351_00065	GCA9001869751_00706	GCA9439129551_01773
frr		Ribosome-recycling factor	29	29	1	260	3347	72	6		557	629	584	A11bin2_00056	A13bin6_00944	A14bin3_01706	A15bin2_01441	A30bin4_01504	A31bin5_01049	A42bin12_00250	A45bin4_00443	A49bin7_01722	B01bin4_00742		B10bin10_00309	B11bin7_00597	B17bin6_00509	B21bin8_00630	B28bin2_00490	B39bin8_00248	B42bin5_01410	GCA0004636651_00077	GCA0004644951_00612	GCA0017007552_00064	GCA0183668051_01849	GCA0302952851_00639	GCA0308263651_01345	GCA0324749951_00398	GCA0325102251_00723	GCA0325105251_00455	GCA0325803351_01075	GCA9001869751_01088	GCA9439129551_00243
[truncated: 5,379 more rows]
