# Supplementary material for: Comparative genomic analyses of Cutibacterium granulosum provide insights into genomic diversity
Source: Front Microbiol. 2024 Jan 17;15:1343227. doi: 10.3389/fmicb.2024.1343227 (PMC10832045; doi:10.3389/fmicb.2024.1343227)
Supplement: Supplementary file 5 [file Table_5.XLSX]

## Sheet: clade specific SNPs
#CHROM	POS	ID	REF	ALT	clade specific info A	clade specific info B	INFO	FORMAT	A11_bin2	A13_bin6	A14_bin3	A15_bin2	A30_bin4	A31_bin5	A42_bin12	A45_bin4	A49_bin7	B01_bin4	B08_bin5	B10_bin10	B11_bin7	B17_bin6	B21_bin8	B28_bin2	B39_bin8	B42_bin5	GCA_0004636651	GCA_0004644951	GCA_0017007552	GCA_0183668051	GCA_0302952851	GCA_0308263651	GCA_0324749951	GCA_0325102251	GCA_0325105251	GCA_0325803351	GCA_9001869751	GCA_9439129551
LT906441.1	2046715	AAAAAGTG.AGATGACT_F	G	A	-	clade b 0	NS=7;AF=0.033	GT	.	.	.	.	.	.	.	.	.	.	.	.	.	.	.	.	.	.	0	0	0	.	.	.	.	0	0	.	0	1
LT906441.1	1671970	AAAAGAAG.GGCCCCAG_R	T	C	-	clade b 0	NS=15;AF=0.300	GT	.	.	.	.	.	1	1	1	1	1	.	.	1	.	.	1	1	1	0	0	0	.	.	.	.	0	0	.	0	.
LT906441.1	1758218	AAACACGG.TAGGTGGA_R	C	T	-	clade b 0	NS=7;AF=0.067	GT	.	.	.	.	.	.	.	.	.	.	.	.	.	1	.	.	.	.	.	.	0	0	.	.	1	0	0	.	0	.
LT906441.1	2022018	AAACACTA.CTGCCGAT_F	A	G	clade a 1	-	NS=13;AF=0.167	GT	.	1	.	.	1	.	.	.	.	1	.	1	.	1	.	.	.	.	0	0	0	.	0	.	.	.	0	0	0	0
LT906441.1	1801129	AAACAGGC.TGTCGGCC_F	G	A	-	clade b 0	NS=30;AF=0.767	GT	1	1	1	1	1	1	1	1	1	1	1	1	1	1	1	1	1	1	0	0	0	0	1	1	1	0	0	1	0	1
LT906441.1	1330755	AAACATCA.GGTAGTGG_F	C	T	clade a 1	-	NS=20;AF=0.333	GT	0	1	.	.	1	.	1	1	1	1	.	1	.	1	0	.	1	1	0	0	0	0	.	.	.	0	0	.	0	0
LT906441.1	479327	AAACATCG.CTGGAGCC_R	C	A	-	clade b 0	NS=6;AF=0.033	GT	.	.	.	.	.	.	.	.	.	.	.	.	.	.	.	.	.	.	0	0	0	0	.	.	.	.	.	.	0	1
LT906441.1	2042046	AAACCCAG.TCGACCAA_F	G	A	-	clade b 0	NS=4;AF=0.033	GT	.	.	.	.	.	.	.	.	.	.	.	.	.	.	.	.	.	.	.	0	0	.	.	.	.	.	.	.	0	1
LT906441.1	2045936	AAACCTGA.CGAAGCCT_R	G	A	-	clade b 0	NS=7;AF=0.033	GT	.	.	.	.	.	.	.	.	.	.	.	.	.	.	.	.	.	.	0	0	0	.	.	.	.	0	0	.	0	1
LT906441.1	117653	AAACGAGT.CCCTATGA_R	C	T	-	clade b 0	NS=8;AF=0.033	GT	1	.	.	.	.	.	.	.	.	.	.	.	.	.	.	.	.	.	0	0	0	0	.	.	.	0	0	.	0	.
LT906441.1	491297	AAACTCTG.CCGTCATC_F	T	C	clade a 1	clade b 0	NS=8;AF=0.033	GT	.	.	.	.	1	.	.	.	.	.	.	.	.	.	.	.	.	.	0	0	0	0	.	.	.	0	0	.	0	.
LT906441.1	903781	AAACTGCG.GTGCAGAC_R	G	A	-	clade b 0	NS=24;AF=0.600	GT	1	1	1	1	1	1	.	.	1	1	1	1	1	1	1	.	.	.	0	0	0	0	1	1	1	.	0	1	0	1
LT906441.1	117797	AAACTGCG.TACAAGGT_R	A	G	-	clade b 0	NS=8;AF=0.033	GT	1	.	.	.	.	.	.	.	.	.	.	.	.	.	.	.	.	.	0	0	0	0	.	.	.	0	0	.	0	.
LT906441.1	489917	AAAGAAAT.GCCAAGGC_R	A	T	-	clade b 0	NS=9;AF=0.067	GT	.	.	.	.	.	.	.	.	.	.	.	.	.	.	.	.	.	.	0	0	0	0	.	.	1	0	0	.	0	1
LT906441.1	1596981	AAAGATGA.GAGCTTGC_R	A	G	-	clade b 0	NS=6;AF=0.033	GT	.	.	.	.	.	.	.	.	.	.	1	.	.	.	.	.	.	.	.	0	0	0	.	.	.	.	0	.	0	.
LT906441.1	549214	AAAGGACC.CTGACATG_R	C	A	-	clade b 0	NS=7;AF=0.133	GT	1	.	.	.	.	1	.	.	.	1	.	.	.	.	.	.	.	.	.	0	0	.	1	.	.	.	.	.	0	.
LT906441.1	1038327	AAAGGTAC.CCGGGGAT_F	G	T	clade a 1	-	NS=7;AF=0.033	GT	.	.	.	.	.	.	.	.	1	.	.	.	.	.	.	.	.	.	0	0	0	.	0	.	.	.	0	.	0	.
LT906441.1	1775445	AAAGGTAC.CCGGGGAT_R	G	T	clade a 1	-	NS=7;AF=0.033	GT	.	.	.	.	.	.	.	.	1	.	.	.	.	.	.	.	.	.	0	0	0	.	0	.	.	.	0	.	0	.
LT906441.1	734596	AAAGGTGA.GCAGACGT_R	C	G	-	clade b 0	NS=28;AF=0.700	GT	.	1	1	1	1	1	1	1	1	1	1	1	1	1	.	1	1	1	0	0	0	0	1	1	1	0	0	1	0	1
LT906441.1	1033484	AAAGTCTT.CGGGCTGC_F	T	C	clade a 1	-	NS=4;AF=0.033	GT	.	.	.	.	.	.	.	.	.	1	.	.	0	.	.	.	.	.	.	.	0	.	.	.	.	.	.	.	0	.
LT906441.1	1780288	AAAGTCTT.CGGGCTGC_R	T	C	clade a 1	-	NS=4;AF=0.033	GT	.	.	.	.	.	.	.	.	.	1	.	.	0	.	.	.	.	.	.	.	0	.	.	.	.	.	.	.	0	.
LT906441.1	860036	AAAGTGCG.GCACTCCC_R	G	A	-	clade b 0	NS=8;AF=0.067	GT	1	.	.	.	.	.	.	.	.	.	.	.	.	.	1	.	.	.	0	0	0	0	.	.	.	.	0	.	0	.
LT906441.1	1624402	AAAGTGTG.GCCATGTT_R	T	C	-	clade b 0	NS=7;AF=0.033	GT	.	.	.	.	.	.	.	.	.	.	.	.	.	.	.	.	.	.	0	0	0	0	.	.	.	.	0	.	0	1
LT906441.1	487875	AAATAAAT.TAGTTATG_F	T	C	-	clade b 0	NS=9;AF=0.067	GT	.	.	.	.	.	1	.	.	.	.	.	.	.	.	.	.	.	.	0	0	0	0	.	.	.	0	0	.	0	1
LT906441.1	2030782	AAATACAG.TGACGAAG_F	T	C	-	clade b 0	NS=28;AF=0.700	GT	1	1	1	.	1	1	1	1	1	1	.	1	1	1	1	1	1	1	0	0	0	0	1	1	1	0	0	1	0	1
LT906441.1	838608	AAATATTT.TCTTAATT_R	G	A	-	clade b 0	NS=6;AF=0.033	GT	.	.	.	1	.	.	.	.	.	.	.	.	.	.	.	.	.	.	.	0	0	.	.	.	.	0	0	.	0	.
LT906441.1	334577	AAATCAGA.GAGGCCTG_F	A	G	clade a 1	-	NS=9;AF=0.067	GT	.	.	0	.	.	.	.	.	1	1	.	.	.	.	.	.	.	.	0	0	0	.	.	.	.	0	0	.	0	.
LT906441.1	1085543	AAATCAGT.TCCTTGGA_F	C	A	-	clade b 0	NS=8;AF=0.033	GT	.	.	.	1	.	.	.	.	.	.	.	.	.	.	.	.	.	.	0	0	0	0	.	.	.	0	0	.	0	.
LT906441.1	174934	AAATCCCC.GAACCGAA_R	C	A	clade a 1	-	NS=7;AF=0.033	GT	.	.	.	.	.	.	.	.	.	1	.	.	.	.	0	.	.	.	0	0	0	.	.	.	.	.	0	.	0	.
LT906441.1	940674	AAATCCCG.TCCACCCT_F	G	A	-	clade b 0	NS=7;AF=0.067	GT	.	.	.	.	.	.	.	.	.	.	.	.	.	.	.	.	.	.	.	0	0	0	.	1	.	.	0	.	0	1
LT906441.1	77746	AAATCGAT.AGCAGATC_F	T	A	-	clade b 0	NS=5;AF=0.033	GT	1	.	.	.	.	.	.	.	.	.	.	.	.	.	.	.	.	.	0	.	0	0	.	.	.	.	.	.	0	.
LT906441.1	1726334	AAATGATC.GGTACAAC_R	A	G	-	clade b 0	NS=19;AF=0.500	GT	1	1	1	.	1	.	1	1	1	1	.	1	1	1	1	.	1	1	.	.	0	0	.	.	.	.	0	.	0	1
LT906441.1	925419	AACAACAC.GCCGATCC_R	T	G	clade a 1	-	NS=12;AF=0.067	GT	0	1	.	.	.	.	.	.	.	.	0	1	.	.	0	.	.	.	0	0	0	0	.	.	.	0	0	.	0	.
LT906441.1	1206644	AACAACCC.GAGTACAC_R	C	T	clade a 1	-	NS=20;AF=0.100	GT	0	1	0	.	.	0	.	.	1	.	0	1	0	.	0	.	.	.	0	0	0	0	0	.	0	0	0	0	0	0
LT906441.1	674304	AACAAGAT.CTGGAACC_F	C	T	clade a 1	clade b 0	NS=4;AF=0.033	GT	.	.	.	.	.	.	.	.	.	1	.	.	.	.	.	.	.	.	.	.	0	0	.	.	.	.	.	.	0	.
LT906441.1	2032422	AACAAGGA.CACGGCAT_R	C	T	-	clade b 0	NS=29;AF=0.733	GT	1	1	1	1	1	1	1	.	1	1	1	1	1	1	1	1	1	1	0	0	0	0	1	1	1	0	0	1	0	1
LT906441.1	1900780	AACAAGGC.CGCTTGGC_R	A	G	-	clade b 0	NS=5;AF=0.100	GT	.	.	.	.	.	.	.	.	.	.	.	.	.	1	.	.	.	.	.	.	0	.	1	.	.	.	.	1	0	.
LT906441.1	2158933	AACAAGGC.CTGAAGGA_F	C	T	-	clade b 0	NS=22;AF=0.500	GT	.	.	.	.	1	1	1	1	1	1	.	.	1	1	.	1	1	1	0	0	0	0	1	.	1	0	0	1	0	1
LT906441.1	2166326	AACAAGGC.GTCTCCGA_R	G	A	-	clade b 0	NS=30;AF=0.767	GT	1	1	1	1	1	1	1	1	1	1	1	1	1	1	1	1	1	1	0	0	0	0	1	1	1	0	0	1	0	1
LT906441.1	677608	AACACACT.CACCCAGA_R	G	A	clade a 1	clade b 0	NS=5;AF=0.033	GT	.	.	.	.	.	.	.	.	1	.	.	.	.	.	.	.	.	.	.	.	0	0	.	.	.	0	.	.	0	.
LT906441.1	20817	AACACCCC.TCCACCGG_R	T	C	-	clade b 0	NS=30;AF=0.767	GT	1	1	1	1	1	1	1	1	1	1	1	1	1	1	1	1	1	1	0	0	0	0	1	1	1	0	0	1	0	1
LT906441.1	2162677	AACACCGG.TACTCCGG_F	T	C	-	clade b 0	NS=6;AF=0.067	GT	.	.	1	.	.	.	.	.	.	.	.	.	.	.	.	.	.	.	.	.	0	0	.	.	1	0	.	.	0	.
LT906441.1	228302	AACACGAG.TCCGCCAG_F	T	C	-	clade b 0	NS=11;AF=0.200	GT	.	.	.	1	.	.	1	1	.	.	.	.	.	.	.	.	1	1	0	.	0	0	.	1	.	.	0	.	0	.
LT906441.1	397769	AACACGCT.GTTGATGA_R	G	C	-	clade b 0	NS=24;AF=0.733	GT	.	1	1	1	1	1	1	1	1	1	1	1	1	1	1	1	1	1	.	.	0	.	1	1	1	.	.	1	0	1
LT906441.1	493786	AACACGGG.CTCCACAT_F	A	G	-	clade b 0	NS=28;AF=0.733	GT	.	1	1	1	1	1	1	1	1	1	1	1	1	1	1	1	1	1	0	0	0	.	1	1	1	0	0	1	0	1
LT906441.1	1691761	AACACGGT.GGTGCACT_F	T	C	-	clade b 0	NS=30;AF=0.767	GT	1	1	1	1	1	1	1	1	1	1	1	1	1	1	1	1	1	1	0	0	0	0	1	1	1	0	0	1	0	1
LT906441.1	2101421	AACACGTG.CTCGGGGG_F	A	C	-	clade b 0	NS=9;AF=0.067	GT	.	.	.	.	.	.	.	.	.	1	.	.	.	.	.	.	.	.	0	0	0	0	.	.	.	0	0	.	0	1
LT906441.1	489272	AACACTCA.CTCGGCAC_F	A	C	-	clade b 0	NS=19;AF=0.467	GT	1	.	.	1	1	1	.	.	1	1	1	.	1	.	1	1	.	.	.	0	0	0	1	1	1	0	.	1	0	.
LT906441.1	504206	AACAGATC.CGTTCCTC_R	C	T	-	clade b 0	NS=8;AF=0.033	GT	.	.	.	.	.	.	.	.	.	.	.	.	.	.	.	.	.	.	0	0	0	0	.	.	1	0	0	.	0	.
LT906441.1	2088082	AACAGCCC.TCGGTGTG_R	C	T	clade a 1	clade b 0	NS=6;AF=0.033	GT	.	.	.	.	.	.	.	.	.	.	.	1	.	.	.	.	.	.	0	0	0	.	.	.	.	0	.	.	0	.
LT906441.1	1494358	AACAGCGA.CCCCATGT_R	T	C	-	clade b 0	NS=5;AF=0.033	GT	.	.	.	.	.	.	.	.	.	.	.	.	.	.	.	.	.	.	.	0	0	.	.	.	1	0	.	.	0	.
LT906441.1	529070	AACAGCTC.TTCGACGC_R	A	G	-	clade b 0	NS=5;AF=0.033	GT	.	.	.	.	.	.	.	.	.	.	1	.	.	.	.	.	.	.	0	.	0	.	.	.	.	0	.	.	0	.
LT906441.1	944807	AACAGGCC.ACTCCCTC_R	T	C	-	clade b 0	NS=10;AF=0.200	GT	.	1	.	.	.	.	.	.	.	.	1	1	1	.	.	1	.	.	.	0	0	.	.	.	1	.	0	.	0	.
LT906441.1	1343743	AACAGGGT.TATCGCAC_F	T	G	clade a 1	clade b 0	NS=4;AF=0.033	GT	.	.	.	.	.	.	.	.	.	.	.	1	.	.	.	.	.	.	.	0	0	.	.	.	.	.	.	.	0	.
LT906441.1	794007	AACAGTCC.GGTGGTTG_F	G	T	clade a 1	-	NS=15;AF=0.067	GT	.	.	0	.	.	0	.	.	.	1	.	.	0	1	.	0	.	.	0	0	0	0	.	.	0	0	0	.	0	0
LT906441.1	2045284	AACATCAC.CATCTCTC_R	A	G	-	clade b 0	NS=29;AF=0.733	GT	1	1	1	1	1	1	1	1	1	1	1	1	1	1	1	1	1	1	0	0	0	0	1	1	1	0	0	1	0	.
LT906441.1	984091	AACATCCG.CCCACGGC_R	C	T	-	clade b 0	NS=6;AF=0.033	GT	.	.	.	.	.	.	.	.	.	.	.	.	.	.	.	.	.	.	0	0	0	.	.	.	.	0	.	.	0	1
LT906441.1	2062926	AACATCGG.CGGCCGAT_R	C	T	-	clade b 0	NS=17;AF=0.333	GT	1	1	.	.	.	1	.	.	1	1	.	1	.	1	.	1	.	.	0	0	0	0	.	1	.	0	0	.	0	1
LT906441.1	614306	AACCACCA.GTGGACCT_F	G	A	-	clade b 0	NS=19;AF=0.400	GT	1	.	1	1	.	1	.	.	.	.	1	.	1	.	1	1	.	.	0	0	0	0	1	1	1	0	0	1	0	.
LT906441.1	2064434	AACCACCG.GTGCCAAC_F	A	G	-	clade b 0	NS=21;AF=0.467	GT	.	1	1	.	1	1	.	.	1	1	1	1	1	1	.	1	.	.	0	0	0	0	1	.	1	0	0	1	0	.
LT906441.1	1039438	AACCACCT.CGGCGAGG_F	T	G	clade a 1	-	NS=12;AF=0.100	GT	.	.	.	.	1	.	.	.	1	1	.	.	.	.	.	0	.	.	0	0	0	0	.	.	0	0	0	.	0	.
LT906441.1	1922317	AACCACGA.GAGTAGGA_R	A	C	clade a 1	-	NS=4;AF=0.033	GT	.	.	.	.	.	.	.	.	.	.	.	1	.	.	0	.	.	.	.	.	0	.	.	.	.	.	.	.	0	.
LT906441.1	117556	AACCAGCA.CAGAAGTG_F	G	A	-	clade b 0	NS=8;AF=0.033	GT	1	.	.	.	.	.	.	.	.	.	.	.	.	.	.	.	.	.	0	0	0	0	.	.	.	0	0	.	0	.
LT906441.1	1892240	AACCAGGT.CCGGAGGT_R	C	G	-	clade b 0	NS=21;AF=0.500	GT	1	.	1	1	.	1	1	1	.	.	.	.	1	.	1	1	1	1	0	0	0	0	1	1	1	.	0	1	0	.
LT906441.1	1422680	AACCAGGT.GGTTACCA_F	C	G	-	clade b 0	NS=3;AF=0.033	GT	.	.	.	.	.	.	.	.	.	.	.	.	.	.	.	.	.	.	.	.	0	.	.	.	.	.	.	.	0	1
LT906441.1	815567	AACCATCC.GACTCCCA_F	G	A	-	clade b 0	NS=15;AF=0.267	GT	1	.	1	1	.	.	.	.	.	1	.	.	.	.	1	.	.	.	0	0	0	0	1	1	.	0	0	1	0	.
LT906441.1	1188882	AACCATCC.GCCTCGCC_F	G	A	clade a 1	-	NS=6;AF=0.067	GT	.	1	.	.	.	.	.	.	.	.	.	1	.	.	.	.	.	.	.	0	0	.	.	.	.	.	.	.	0	0
LT906441.1	1590630	AACCATCC.GGGAAGAT_F	T	C	-	clade b 0	NS=7;AF=0.033	GT	.	.	.	.	.	.	.	.	.	.	.	.	.	.	.	.	.	.	0	0	0	0	.	.	1	.	0	.	0	.
LT906441.1	390158	AACCATCG.CGGCGAGT_F	G	A	-	clade b 0	NS=30;AF=0.767	GT	1	1	1	1	1	1	1	1	1	1	1	1	1	1	1	1	1	1	0	0	0	0	1	1	1	0	0	1	0	1
LT906441.1	701353	AACCCACC.AACCCAGC_R	T	C	-	clade b 0	NS=10;AF=0.233	GT	1	1	1	.	.	.	.	.	.	.	.	1	.	.	1	1	.	.	.	0	0	.	.	1	.	.	.	.	0	.
LT906441.1	487351	AACCCATG.CAAGAGCA_F	T	C	-	clade b 0	NS=14;AF=0.233	GT	.	1	.	.	.	1	.	.	.	.	1	1	.	.	.	1	.	.	0	0	0	0	.	.	1	0	0	.	0	1
LT906441.1	2125037	AACCCCAC.GTGAGGAT_F	G	A	-	clade b 0	NS=28;AF=0.700	GT	1	1	1	1	1	1	1	1	1	1	1	1	1	1	1	.	1	1	0	0	0	0	1	1	.	0	0	1	0	1
LT906441.1	131570	AACCCCGA.GCCACCGG_R	A	G	-	clade b 0	NS=28;AF=0.700	GT	1	1	1	1	1	1	1	1	1	1	1	1	.	1	.	1	1	1	0	0	0	0	1	1	1	0	0	1	0	1
LT906441.1	981194	AACCCCGG.GTGTCGGT_F	G	A	-	clade b 0	NS=27;AF=0.667	GT	1	1	1	.	1	1	1	1	1	1	1	1	1	1	.	1	1	1	0	0	0	0	1	1	1	0	0	1	0	.
LT906441.1	1626368	AACCCGAA.TCCTCGGC_R	G	A	-	clade b 0	NS=18;AF=0.367	GT	1	.	1	1	.	.	1	1	.	.	.	.	1	.	1	.	1	1	0	0	0	0	.	1	.	0	0	.	0	1
LT906441.1	672032	AACCCGGC.GCGATGGC_F	G	A	-	clade b 0	NS=16;AF=0.433	GT	1	.	1	1	.	.	1	1	.	.	.	.	1	.	1	.	1	1	.	.	0	0	1	1	1	.	.	1	0	.
LT906441.1	474142	AACCCGGC.GTGACAGT_R	A	G	-	clade b 0	NS=6;AF=0.033	GT	.	.	.	.	.	.	.	.	.	.	.	.	.	.	.	.	.	.	0	0	0	0	.	.	1	.	.	.	0	.
LT906441.1	226520	AACCGCAC.GTGTCGTC_R	C	T	-	clade b 0	NS=4;AF=0.033	GT	.	.	.	.	.	.	.	.	.	.	.	.	.	.	.	.	.	.	.	.	0	0	.	.	.	.	.	.	0	1
LT906441.1	2046184	AACCGCCT.TGAACGTG_R	G	A	-	clade b 0	NS=7;AF=0.033	GT	.	.	.	.	.	.	.	.	.	.	.	.	.	.	.	.	.	.	0	0	0	.	.	.	.	0	0	.	0	1
LT906441.1	950838	AACCGCGT.CTTGAAGC_R	A	C	-	clade b 0	NS=5;AF=0.033	GT	.	.	.	.	.	.	.	.	.	.	.	.	.	.	.	.	.	.	.	0	0	.	.	.	.	.	0	.	0	1
LT906441.1	1996551	AACCGCTC.ATCTCCAT_R	C	T	clade a 1	-	NS=18;AF=0.133	GT	.	.	0	.	.	.	1	1	.	.	0	.	.	.	.	.	1	1	0	0	0	0	0	0	0	0	0	0	0	0
LT906441.1	1020219	AACCGGGC.GATGCGGG_R	G	A	-	clade b 0	NS=9;AF=0.067	GT	.	.	.	.	.	.	.	.	.	.	.	.	.	.	.	.	.	.	0	0	0	0	.	.	1	0	0	.	0	1
LT906441.1	1551525	AACCGGGT.CCCACCAG_F	G	A	-	clade b 0	NS=6;AF=0.033	GT	.	.	.	.	.	.	.	.	.	.	.	.	.	.	.	.	.	.	.	0	0	0	.	.	.	0	.	.	0	1
LT906441.1	449572	AACCGTCG.GGCTCTGA_F	G	A	-	clade b 0	NS=9;AF=0.067	GT	.	.	.	.	.	1	.	.	.	.	.	.	.	.	.	1	.	.	0	0	0	0	.	.	.	0	0	.	0	.
LT906441.1	1650997	AACCGTGG.CGGTACTC_R	A	G	-	clade b 0	NS=29;AF=0.733	GT	1	1	1	1	1	1	1	1	1	1	1	1	1	1	1	1	1	1	0	0	0	0	1	1	1	0	0	1	0	.
LT906441.1	1029806	AACCGTTG.CGAGGCTG_F	A	T	-	clade b 0	NS=8;AF=0.100	GT	.	.	.	.	.	1	.	.	.	.	.	.	1	.	.	1	.	.	0	.	0	.	.	.	.	0	0	.	0	.
LT906441.1	1063009	AACCTAAT.GCGAGCTA_F	G	A	-	clade b 0	NS=21;AF=0.567	GT	1	1	1	.	.	1	1	.	1	.	1	1	.	1	1	.	1	1	0	0	0	.	1	1	1	.	.	1	0	1
LT906441.1	1453440	AACCTCGA.GGTCTCGG_R	G	A	clade a 1	-	NS=24;AF=0.233	GT	0	.	0	.	1	0	1	1	1	.	0	.	0	1	0	0	1	1	0	0	0	0	0	.	0	0	0	0	0	.
LT906441.1	877004	AACCTCGC.AATCAGCC_R	G	A	clade a 1	clade b 0	NS=10;AF=0.100	GT	.	.	.	.	.	.	.	1	.	1	.	.	.	.	.	.	.	1	0	0	0	0	.	.	.	0	0	.	0	.
LT906441.1	2132273	AACCTGAC.GAGAACGA_R	A	G	-	clade b 0	NS=16;AF=0.300	GT	1	.	1	.	.	.	1	1	.	.	1	.	1	.	1	.	1	1	0	0	0	0	.	.	.	0	0	.	0	.
LT906441.1	2016638	AACCTGGG.GCACGGAT_R	T	C	-	clade b 0	NS=9;AF=0.067	GT	1	.	.	.	.	.	.	.	.	.	.	.	.	.	1	.	.	.	0	0	0	0	.	.	.	0	0	.	0	.
LT906441.1	1590238	AACCTGTT.GGACGGAT_F	C	T	-	clade b 0	NS=7;AF=0.033	GT	.	.	.	.	.	.	.	.	.	.	.	.	.	.	.	.	.	.	0	0	0	0	.	.	1	.	0	.	0	.
LT906441.1	1009887	AACGACCC.AACGGCGG_R	C	G	clade a 1	-	NS=8;AF=0.033	GT	.	.	.	0	.	.	.	.	.	.	.	1	.	.	.	.	.	.	0	0	0	0	.	.	.	.	0	.	0	.
LT906441.1	1420947	AACGACCT.GTGTGTCA_R	C	T	-	clade b 0	NS=6;AF=0.033	GT	.	.	.	.	.	.	.	.	.	.	.	.	.	.	.	.	.	.	0	0	0	.	.	.	.	0	.	.	0	1
LT906441.1	419836	AACGAGCT.GGTGACCT_F	C	T	-	clade b 0	NS=9;AF=0.100	GT	.	.	.	.	.	.	.	.	.	.	1	.	.	1	.	1	.	.	0	0	0	0	.	.	.	0	.	.	0	.
LT906441.1	491165	AACGATCG.CGCTACGA_F	T	C	-	clade b 0	NS=8;AF=0.033	GT	.	.	.	.	.	.	.	.	.	.	.	.	.	.	.	.	.	.	0	0	0	0	.	.	.	0	0	.	0	1
LT906441.1	568133	AACGCACA.GCCCCGAA_R	G	A	-	clade b 0	NS=26;AF=0.667	GT	1	1	1	1	1	1	1	1	1	1	1	1	1	1	1	1	1	1	0	0	0	0	.	1	.	.	0	.	0	1
LT906441.1	137939	AACGCCAA.TACCTGAC_F	A	G	-	clade b 0	NS=13;AF=0.300	GT	1	.	.	.	1	.	1	1	1	.	.	.	.	.	.	.	1	1	.	0	0	.	.	1	1	0	.	.	0	.
LT906441.1	138377	AACGCCAA.TACCTGAC_F	A	G	-	clade b 0	NS=13;AF=0.300	GT	1	.	.	.	1	.	1	1	1	.	.	.	.	.	.	.	1	1	.	0	0	.	.	1	1	0	.	.	0	.
LT906441.1	384906	AACGCCAG.AACGTCTC_F	A	G	-	clade b 0	NS=12;AF=0.200	GT	1	.	.	.	.	1	.	.	1	1	.	.	.	.	.	.	.	.	0	0	0	0	1	.	.	.	0	.	0	1
LT906441.1	183382	AACGCCCC.ACAACGGC_R	C	T	-	clade b 0	NS=5;AF=0.067	GT	.	.	.	1	.	.	.	.	.	.	.	.	.	.	.	.	.	.	.	.	0	0	.	1	.	.	.	.	0	.
LT906441.1	1614856	AACGCCGA.ATCGCCCA_R	G	C	-	clade b 0	NS=3;AF=0.033	GT	1	.	.	.	.	.	.	.	.	.	.	.	.	.	.	.	.	.	.	.	0	.	.	.	.	.	.	.	0	.
LT906441.1	904114	AACGCCGG.TCCATCTG_R	A	C	-	clade b 0	NS=28;AF=0.733	GT	1	1	1	1	1	1	1	1	1	1	1	1	1	1	1	1	1	1	0	0	0	.	1	.	1	0	0	1	0	1
LT906441.1	1926795	AACGGAGA.TCAAAACC_R	T	G	clade a 1	-	NS=6;AF=0.067	GT	.	1	.	.	.	.	.	.	.	.	.	1	.	.	.	.	.	.	.	.	0	.	.	0	.	0	.	.	0	.
LT906441.1	372263	AACGGATC.CGCCCGGG_F	G	A	clade a 1	-	NS=11;AF=0.100	GT	.	1	.	.	.	0	.	.	.	1	.	1	.	.	.	0	.	.	0	0	0	0	.	.	.	.	0	.	0	.
LT906441.1	913070	AACGGCAC.CTGTCGAC_F	C	G	clade a 1	-	NS=15;AF=0.133	GT	.	.	0	.	.	.	1	1	.	.	0	.	.	.	0	.	1	1	0	0	0	0	.	.	0	0	0	.	0	.
LT906441.1	1425200	AACGGCAG.GGGATCTG_R	C	T	-	clade b 0	NS=7;AF=0.033	GT	.	.	.	.	.	.	.	.	.	.	.	.	.	.	.	.	.	.	0	.	0	0	.	.	.	0	0	.	0	1
LT906441.1	2023159	AACGGCAT.ATAGTGAC_R	T	C	clade a 1	clade b 0	NS=8;AF=0.167	GT	.	1	.	.	1	.	.	.	.	1	.	1	.	1	.	.	.	.	.	0	0	.	.	.	.	.	.	.	0	.
LT906441.1	1217039	AACGGCTG.TCACCAAC_R	C	T	-	clade b 0	NS=29;AF=0.733	GT	1	1	1	1	1	1	1	1	1	1	1	1	1	1	.	1	1	1	0	0	0	0	1	1	1	0	0	1	0	1
LT906441.1	1478233	AACGGGGA.GAGGGCCA_F	A	G	clade a 1	-	NS=11;AF=0.033	GT	0	.	.	0	.	.	.	.	.	1	.	.	.	.	.	.	.	.	.	0	0	0	0	0	0	.	.	0	0	.
LT906441.1	855866	AACGGGTC.GGCTCATG_F	A	C	-	clade b 0	NS=27;AF=0.667	GT	.	1	1	1	1	1	1	1	1	1	1	1	1	1	.	1	1	1	0	0	0	0	1	1	1	0	0	1	0	.
LT906441.1	1625686	AACGGGTG.GCAGGATC_F	C	T	-	clade b 0	NS=8;AF=0.033	GT	.	.	.	.	.	.	.	.	.	.	.	.	.	.	.	.	.	.	0	0	0	0	.	.	.	0	0	.	0	1
LT906441.1	1325751	AACGGTAT.GGGACGAT_F	T	C	clade a 1	-	NS=13;AF=0.067	GT	.	1	.	0	.	0	.	.	.	.	.	1	0	.	0	0	.	.	0	.	0	0	.	0	.	.	0	.	0	.
LT906441.1	1215685	AACGGTCC.TGAACCGC_F	G	A	-	clade b 0	NS=29;AF=0.733	GT	.	1	1	1	1	1	1	1	1	1	1	1	1	1	1	1	1	1	0	0	0	0	1	1	1	0	0	1	0	1
LT906441.1	2162352	AACGTACA.GATTCATG_F	G	C	clade a 1	clade b 0	NS=7;AF=0.033	GT	.	1	.	.	.	.	.	.	.	.	.	.	.	.	.	.	.	.	0	.	0	0	.	.	.	0	0	.	0	.
LT906441.1	1048143	AACGTCAC.TGCCCGAA_R	T	C	-	clade b 0	NS=8;AF=0.033	GT	.	.	.	.	.	.	.	.	.	.	.	.	.	.	.	.	.	.	0	0	0	0	.	.	.	0	0	.	0	1
LT906441.1	884401	AACGTCAT.ACAGACCC_F	A	G	-	clade b 0	NS=8;AF=0.167	GT	.	.	1	.	.	.	1	1	.	.	.	.	.	.	.	.	1	1	.	0	0	.	.	.	.	.	.	.	0	.
LT906441.1	553634	AACGTCCC.CGCGGTGG_F	G	C	-	clade b 0	NS=12;AF=0.200	GT	.	.	.	.	1	1	.	.	1	.	.	.	1	1	.	.	.	.	0	0	0	.	.	.	.	0	0	.	0	1
LT906441.1	940137	AACGTCCT.CTCATGGG_F	T	A	-	clade b 0	NS=9;AF=0.133	GT	.	1	.	.	.	1	.	.	.	.	.	1	1	.	.	.	.	.	.	0	0	0	.	.	.	.	0	.	0	.
LT906441.1	555958	AACGTCGA.CACCTGGG_R	G	A	clade a 1	-	NS=19;AF=0.300	GT	.	1	0	0	1	.	1	1	.	1	0	1	0	1	.	.	1	1	.	.	0	0	.	0	0	.	.	.	0	0
LT906441.1	363149	AACTCACC.ACCCACGC_F	G	A	-	clade b 0	NS=9;AF=0.267	GT	1	.	.	1	.	1	.	1	.	.	.	.	.	.	1	1	.	.	.	.	.	.	1	.	.	.	.	1	0	.
LT906441.1	364384	AACTCACC.ACCCACGC_F	G	A	-	clade b 0	NS=9;AF=0.267	GT	1	.	.	1	.	1	.	1	.	.	.	.	.	.	1	1	.	.	.	.	.	.	1	.	.	.	.	1	0	.
LT906441.1	2095337	AACTCACC.GCCATGCC_F	G	A	clade a 1	-	NS=9;AF=0.033	GT	.	.	.	.	.	.	.	.	.	.	.	.	.	1	0	.	.	.	0	0	0	0	.	.	.	0	0	.	0	.
LT906441.1	904204	AACTCACC.TCGCCGAT_F	A	G	-	clade b 0	NS=28;AF=0.733	GT	1	1	1	1	1	1	1	1	1	1	1	1	1	1	1	1	1	1	0	0	0	.	1	.	1	0	0	1	0	1
LT906441.1	1459630	AACTCCAC.GACGTTGA_F	T	C	-	clade b 0	NS=28;AF=0.733	GT	1	1	1	1	1	1	1	1	1	1	.	1	1	1	1	1	1	1	.	0	0	0	1	1	1	0	0	1	0	1
LT906441.1	819184	AACTCCGG.CTGTACTC_R	G	A	-	clade b 0	NS=23;AF=0.700	GT	.	1	1	1	1	1	1	1	1	1	1	1	1	1	1	1	1	1	.	.	0	.	1	1	1	.	.	1	0	.
LT906441.1	578225	AACTCCGT.GAGCTCGA_F	G	A	clade a 1	clade b 0	NS=10;AF=0.167	GT	.	.	.	.	.	.	1	1	1	.	.	.	.	.	.	.	1	1	0	0	0	.	.	.	.	.	0	.	0	.
LT906441.1	268746	AACTCCTG.GCCCGCTC_F	T	C	-	clade b 0	NS=30;AF=0.767	GT	1	1	1	1	1	1	1	1	1	1	1	1	1	1	1	1	1	1	0	0	0	0	1	1	1	0	0	1	0	1
LT906441.1	2122309	AACTCGAC.AGGTTCTC_F	G	A	-	clade b 0	NS=6;AF=0.033	GT	.	.	.	.	.	.	.	.	.	.	.	.	.	.	.	.	.	.	0	.	0	0	.	.	.	0	.	.	0	1
LT906441.1	1493327	AACTCGAG.TTGCGGTA_R	T	C	-	clade b 0	NS=10;AF=0.200	GT	.	1	.	.	.	1	.	.	.	.	.	1	.	.	.	1	.	.	.	0	0	.	1	.	.	0	.	1	0	.
LT906441.1	683323	AACTCGGC.TCGTCGTC_R	G	C	clade a 1	-	NS=8;AF=0.033	GT	.	.	.	.	.	0	.	.	.	.	.	1	.	.	.	0	.	.	.	0	0	0	.	.	.	0	.	.	0	.
LT906441.1	37638	AACTCGGG.TTCTCGGT_R	C	T	-	clade b 0	NS=7;AF=0.067	GT	.	.	.	.	.	.	.	.	.	.	.	.	.	.	.	.	.	.	.	0	0	0	.	.	1	.	0	.	0	1
LT906441.1	441840	AACTCGTC.CCGGGGTC_F	A	T	-	clade b 0	NS=6;AF=0.133	GT	1	.	1	.	.	.	.	.	.	.	.	.	1	.	1	.	.	.	.	.	0	.	.	.	.	.	.	.	0	.
LT906441.1	1213496	AACTCTGT.CACACAAC_R	T	C	-	clade b 0	NS=17;AF=0.333	GT	.	1	.	.	1	.	1	1	1	1	.	1	.	.	1	.	1	1	0	0	0	0	.	.	.	0	0	.	0	.
LT906441.1	1851403	AACTGCCA.GAACTCCT_F	G	A	-	clade b 0	NS=3;AF=0.033	GT	.	.	.	.	.	.	.	.	.	.	.	.	.	.	.	.	.	.	.	.	0	.	.	.	.	.	.	.	0	1
LT906441.1	1041218	AACTGCCC.CGTAGCGC_F	T	A	-	clade b 0	NS=8;AF=0.133	GT	.	.	.	.	.	.	.	.	.	.	1	.	.	.	.	1	.	.	.	0	0	0	.	.	1	.	.	.	0	1
LT906441.1	1434987	AACTGCGG.TCGGCCAA_R	G	A	-	clade b 0	NS=4;AF=0.067	GT	.	.	.	.	.	.	.	.	.	.	.	.	.	.	.	.	.	.	.	.	0	.	.	1	.	.	.	.	0	1
LT906441.1	1566419	AACTGGCC.AAACCATA_R	T	C	-	clade b 0	NS=13;AF=0.233	GT	.	.	1	.	1	.	.	.	.	1	.	.	1	.	.	.	.	.	0	.	0	0	1	.	.	0	0	1	0	1
LT906441.1	951532	AACTGGCG.TGGTCTCG_R	T	C	-	clade b 0	NS=5;AF=0.033	GT	.	.	.	.	.	.	.	.	.	.	.	.	.	.	.	.	.	.	.	0	0	.	.	.	.	.	0	.	0	1
LT906441.1	1754870	AACTGGTA.GGCCACAT_F	A	G	-	clade b 0	NS=27;AF=0.667	GT	1	.	1	1	1	1	1	1	1	1	1	.	1	1	1	1	1	1	0	0	0	0	1	1	.	0	0	1	0	1
LT906441.1	749668	AACTTCCG.CTGCGCTC_F	G	A	clade a 1	-	NS=11;AF=0.033	GT	.	.	.	.	.	.	.	.	.	.	.	.	.	1	0	.	.	.	0	0	0	0	.	.	0	0	0	.	0	0
LT906441.1	633210	AACTTCGC.CACCACGC_F	C	T	clade a 1	-	NS=21;AF=0.267	GT	0	1	.	0	1	0	1	.	1	.	.	1	.	1	0	.	1	1	0	0	0	0	.	0	.	0	0	.	0	0
LT906441.1	392356	AACTTGCG.AGCATTGC_F	T	C	-	clade b 0	NS=29;AF=0.733	GT	1	1	1	1	1	1	1	1	1	.	1	1	1	1	1	1	1	1	0	0	0	0	1	1	1	0	0	1	0	1
LT906441.1	38712	AAGAACGA.CAGGGCAA_F	G	C	clade a 1	clade b 0	NS=6;AF=0.067	GT	.	.	.	.	.	.	.	1	.	.	.	.	.	.	.	.	.	1	.	0	0	0	.	.	.	.	.	.	0	.
LT906441.1	475610	AAGAACGC.GAAAACCT_R	G	T	-	clade b 0	NS=5;AF=0.033	GT	.	.	.	.	.	.	.	.	.	.	.	.	.	.	.	.	.	.	0	.	0	0	.	.	1	.	.	.	0	.
LT906441.1	981727	AAGAACGG.TGGTTGCC_R	A	G	-	clade b 0	NS=30;AF=0.767	GT	1	1	1	1	1	1	1	1	1	1	1	1	1	1	1	1	1	1	0	0	0	0	1	1	1	0	0	1	0	1
LT906441.1	782501	AAGAACTA.GTCGACTC_F	C	T	-	clade b 0	NS=22;AF=0.600	GT	.	1	1	1	1	1	1	1	1	1	.	1	.	1	.	1	1	1	0	0	0	.	1	1	1	.	.	1	0	.
LT906441.1	1923600	AAGAAGCA.GGTGTCGA_F	C	T	-	clade b 0	NS=4;AF=0.033	GT	.	.	.	.	.	1	.	.	.	.	.	.	.	.	.	.	.	.	.	.	0	.	.	.	.	0	.	.	0	.
LT906441.1	290464	AAGAAGGC.CTGAGGGA_F	T	C	-	clade b 0	NS=10;AF=0.267	GT	1	.	.	1	.	1	.	.	.	.	.	.	.	.	1	1	.	.	.	.	0	.	1	1	.	.	.	1	0	.
LT906441.1	142295	AAGAAGTC.GTCAGGGC_R	C	T	clade a 1	-	NS=6;AF=0.033	GT	.	.	.	.	.	.	.	.	.	.	.	.	.	1	.	.	.	.	0	.	0	0	.	.	.	.	.	.	0	0
LT906441.1	1161804	AAGACAGC.GGCACGTC_F	G	T	clade a 1	-	NS=8;AF=0.033	GT	.	.	.	.	.	.	.	.	.	1	.	.	.	.	.	.	.	.	0	0	0	0	.	.	.	.	0	.	0	0
LT906441.1	180415	AAGACCAC.GACCTTCC_F	T	C	clade a 1	-	NS=10;AF=0.033	GT	0	.	.	.	.	.	.	.	.	1	0	.	.	.	.	.	.	.	0	0	0	0	.	.	.	.	0	.	0	0
LT906441.1	817586	AAGACGAG.CCCCCGGG_F	T	C	clade a 1	-	NS=12;AF=0.167	GT	.	.	.	.	.	.	1	1	.	.	0	1	.	.	.	.	1	1	0	0	0	0	.	.	.	0	.	.	0	.
LT906441.1	815786	AAGACGTC.CCCAACCC_R	G	A	-	clade b 0	NS=30;AF=0.767	GT	1	1	1	1	1	1	1	1	1	1	1	1	1	1	1	1	1	1	0	0	0	0	1	1	1	0	0	1	0	1
LT906441.1	2022210	AAGAGAAG.ATCAGAGC_F	T	C	-	clade b 0	NS=8;AF=0.200	GT	.	1	.	.	1	.	.	.	.	1	.	1	.	1	.	.	.	.	.	.	0	.	.	.	.	.	.	.	0	1
LT906441.1	2165234	AAGAGACT.CCCGTGTG_R	G	A	-	clade b 0	NS=29;AF=0.733	GT	1	1	1	1	1	1	1	1	1	1	1	1	1	.	1	1	1	1	0	0	0	0	1	1	1	0	0	1	0	1
LT906441.1	827371	AAGAGCGC.GGCGGAAT_R	G	A	clade a 1	-	NS=10;AF=0.033	GT	.	.	.	.	1	.	.	.	.	.	.	.	.	.	0	.	.	.	0	0	0	0	.	.	.	0	0	.	0	0
LT906441.1	1834078	AAGAGCTG.TACTCTTA_R	T	C	-	clade b 0	NS=7;AF=0.033	GT	.	.	.	.	.	.	.	.	.	.	.	.	1	.	.	.	.	.	0	0	0	.	.	.	.	0	0	.	0	.
LT906441.1	1388910	AAGAGGAT.CGGCCATA_R	T	G	-	clade b 0	NS=18;AF=0.500	GT	1	1	1	.	1	.	1	1	1	1	1	1	.	.	.	.	1	1	.	0	0	.	1	.	1	.	.	1	0	.
LT906441.1	605260	AAGATCGG.AGCTTCTC_F	C	T	-	clade b 0	NS=3;AF=0.033	GT	.	.	.	.	.	.	.	.	.	.	.	.	.	.	.	.	.	.	.	.	0	.	1	.	.	.	.	.	0	.
LT906441.1	1021669	AAGATCGG.CAGGGGCA_F	T	C	-	clade b 0	NS=29;AF=0.733	GT	1	1	1	1	1	1	1	1	1	1	1	1	1	1	.	1	1	1	0	0	0	0	1	1	1	0	0	1	0	1
LT906441.1	804715	AAGATGAG.GAATGACA_R	C	T	-	clade b 0	NS=23;AF=0.567	GT	1	1	1	.	1	1	1	1	.	1	.	1	.	1	.	1	1	1	0	0	0	.	1	1	.	0	0	1	0	1
LT906441.1	490280	AAGATGTG.CGTTGCCA_F	C	T	-	clade b 0	NS=20;AF=0.433	GT	.	.	.	.	.	1	1	1	.	1	1	.	.	.	.	1	1	1	0	0	0	0	1	1	1	0	0	1	0	1
LT906441.1	491930	AAGCAACC.TCACACGA_F	A	G	clade a 1	-	NS=10;AF=0.033	GT	.	.	.	.	.	.	.	.	.	1	.	.	.	.	.	.	.	.	0	0	0	0	.	.	0	0	0	.	0	0
LT906441.1	1083393	AAGCAACG.TTGGCTCC_R	A	G	-	clade b 0	NS=4;AF=0.033	GT	.	.	.	1	.	.	.	.	.	.	.	.	.	.	.	.	.	.	.	0	0	.	.	.	.	.	.	.	0	.
LT906441.1	400781	AAGCACCG.CACTGGTG_F	G	A	-	clade b 0	NS=8;AF=0.067	GT	.	.	.	.	.	.	.	.	.	.	1	.	.	1	.	.	.	.	0	0	0	.	.	.	.	0	0	.	0	.
LT906441.1	819672	AAGCAGGT.GATGACGG_F	T	G	clade a 1	-	NS=11;AF=0.033	GT	0	.	.	.	.	.	.	.	.	1	0	.	.	.	0	.	.	.	0	0	0	0	.	.	.	0	0	.	0	.
LT906441.1	1755714	AAGCATCC.GATCCACA_F	T	A	-	clade b 0	NS=30;AF=0.767	GT	1	1	1	1	1	1	1	1	1	1	1	1	1	1	1	1	1	1	0	0	0	0	1	1	1	0	0	1	0	1
LT906441.1	1658013	AAGCATCG.CTCGAGAG_F	C	T	-	clade b 0	NS=7;AF=0.033	GT	.	.	.	.	.	.	.	.	.	.	.	.	.	.	.	.	.	.	0	0	0	0	.	.	.	.	0	.	0	1
LT906441.1	801789	AAGCCAGC.AGCACAAG_R	A	G	-	clade b 0	NS=24;AF=0.600	GT	.	1	1	.	1	1	1	1	1	1	1	1	.	1	.	1	1	1	.	0	0	0	1	1	.	0	0	1	0	1
LT906441.1	1187575	AAGCCGAC.GACAACGT_F	T	C	-	clade b 0	NS=5;AF=0.033	GT	.	.	.	.	.	.	.	.	.	.	.	.	.	.	.	.	.	.	0	0	0	.	.	.	.	.	.	.	0	1
LT906441.1	1591500	AAGCGGGA.ACGAAACG_R	A	G	clade a 1	-	NS=11;AF=0.067	GT	.	1	0	.	.	.	.	.	.	.	0	1	.	.	0	.	.	.	0	0	0	0	.	.	.	.	0	.	0	.
LT906441.1	489138	AAGCTACC.TGATCACC_F	A	G	-	clade b 0	NS=8;AF=0.033	GT	.	.	1	.	.	.	.	.	.	.	.	.	.	.	.	.	.	.	0	0	0	0	.	.	.	0	0	.	0	.
LT906441.1	1132279	AAGCTGGC.CAGTCACA_F	C	A	-	clade b 0	NS=4;AF=0.033	GT	.	.	.	1	.	.	.	.	.	.	.	.	.	.	.	.	.	.	.	0	0	.	.	.	.	.	.	.	0	.
LT906441.1	1002521	AAGGAAAT.CGCCCAAC_F	C	T	-	clade b 0	NS=19;AF=0.467	GT	1	1	1	1	1	.	1	1	1	.	1	1	1	.	.	.	1	1	0	0	0	.	.	1	.	.	0	.	0	.
LT906441.1	2050630	AAGGACAG.GCGACCAA_F	G	C	-	clade b 0	NS=12;AF=0.300	GT	1	.	1	.	.	1	.	.	.	.	.	.	1	.	1	.	.	.	.	0	0	.	1	1	1	.	.	1	0	.
LT906441.1	1063309	AAGGACCT.GGCGACTC_F	C	G	-	clade b 0	NS=9;AF=0.100	GT	.	.	.	.	.	1	.	.	.	.	.	.	.	.	.	1	.	.	0	0	0	0	.	.	1	.	0	.	0	.
LT906441.1	1996332	AAGGACGA.CCACAACG_R	G	A	-	clade b 0	NS=7;AF=0.033	GT	.	.	.	.	.	.	.	.	.	.	.	.	.	.	1	.	.	.	0	0	0	.	.	.	.	0	0	.	0	.
LT906441.1	1085227	AAGGACGA.GAGCCACA_F	C	T	-	clade b 0	NS=8;AF=0.033	GT	.	.	.	1	.	.	.	.	.	.	.	.	.	.	.	.	.	.	0	0	0	0	.	.	.	0	0	.	0	.
LT906441.1	159508	AAGGACGG.CGGGTGGC_F	G	C	-	clade b 0	NS=14;AF=0.267	GT	.	.	.	.	.	1	.	.	.	.	.	.	1	.	1	1	.	.	0	0	0	0	1	.	1	.	0	1	0	1
LT906441.1	887404	AAGGAGGT.TGCGTCGT_F	G	C	-	clade b 0	NS=9;AF=0.067	GT	.	.	.	.	.	.	.	.	.	.	.	.	.	.	.	.	.	.	0	0	0	0	.	.	1	0	0	.	0	1
LT906441.1	586542	AAGGCAAC.TCCTTGTC_R	T	C	clade a 1	-	NS=14;AF=0.300	GT	.	1	.	.	.	.	1	1	1	1	.	1	.	1	.	.	1	1	.	0	0	.	.	.	.	.	0	.	0	0
LT906441.1	1092899	AAGGCAAT.CGTGTCGG_F	T	C	-	clade b 0	NS=15;AF=0.267	GT	.	.	.	.	.	1	1	1	.	.	.	.	.	.	.	1	.	1	0	0	0	0	1	.	.	0	0	1	0	1
LT906441.1	1095967	AAGGCAGA.CTCAACCC_R	C	T	-	clade b 0	NS=27;AF=0.667	GT	1	1	1	1	1	1	1	.	1	1	1	1	.	1	1	1	.	1	0	0	0	0	1	1	1	0	0	1	0	1
LT906441.1	946579	AAGGCCAC.GCCTTGTA_F	C	T	-	clade b 0	NS=8;AF=0.133	GT	.	1	.	.	.	1	.	.	.	.	.	1	1	.	.	.	.	.	.	0	0	.	.	.	.	.	0	.	0	.
LT906441.1	751004	AAGGCCAG.TGCGCTCC_F	G	C	-	clade b 0	NS=6;AF=0.033	GT	.	.	.	.	.	.	.	.	.	.	.	.	.	.	1	.	.	.	0	0	0	0	.	.	.	.	.	.	0	.
LT906441.1	1602120	AAGGCCAT.GTCACCGC_F	G	C	clade a 1	clade b 0	NS=7;AF=0.033	GT	.	.	.	.	.	.	.	1	.	.	.	.	.	.	.	.	.	.	0	0	0	.	.	.	.	0	0	.	0	.
LT906441.1	1870553	AAGGCCGA.GAGATCAT_F	G	A	clade a 1	clade b 0	NS=6;AF=0.067	GT	.	1	.	.	.	.	.	.	.	.	.	1	.	.	.	.	.	.	0	.	0	.	.	.	.	.	0	.	0	.
LT906441.1	857718	AAGGCGCG.CGCAGGCC_R	A	G	-	clade b 0	NS=4;AF=0.033	GT	.	.	.	.	.	.	.	.	.	.	.	.	.	.	.	.	.	.	.	0	0	.	.	.	1	.	.	.	0	.
LT906441.1	1337159	AAGGCGGC.GAGAAGAA_R	T	A	clade a 1	clade b 0	NS=5;AF=0.033	GT	.	.	.	.	.	.	.	.	.	.	.	.	.	1	.	.	.	.	0	0	0	.	.	.	.	.	.	.	0	.
LT906441.1	1509402	AAGGCGGC.TACCTTGC_R	C	T	clade a 1	-	NS=27;AF=0.300	GT	0	1	0	0	1	0	1	1	1	1	0	1	.	.	0	0	1	1	0	0	0	0	0	0	.	0	0	0	0	0
LT906441.1	1575136	AAGGCGGC.TCCAGGTC_F	A	G	-	clade b 0	NS=30;AF=0.767	GT	1	1	1	1	1	1	1	1	1	1	1	1	1	1	1	1	1	1	0	0	0	0	1	1	1	0	0	1	0	1
LT906441.1	1223256	AAGGCGTG.GCCAGCCC_F	T	C	-	clade b 0	NS=18;AF=0.467	GT	.	1	1	.	1	1	1	1	1	.	.	1	1	1	1	.	1	1	.	0	0	.	.	.	.	0	.	.	0	1
LT906441.1	1350082	AAGGCTCC.TCGCTGGA_F	A	G	-	clade b 0	NS=4;AF=0.033	GT	.	.	.	.	.	1	.	.	.	.	.	.	.	.	.	.	.	.	.	0	0	.	.	.	.	.	.	.	0	.
LT906441.1	801583	AAGGCTGC.CAGGACAA_R	A	G	-	clade b 0	NS=10;AF=0.100	GT	.	.	.	.	1	.	.	.	.	.	.	.	.	.	.	.	.	.	0	0	0	0	.	.	1	0	0	.	0	1
LT906441.1	609310	AAGGCTGC.GCCACGAA_R	A	G	clade a 1	-	NS=8;AF=0.033	GT	.	.	.	.	.	.	.	.	.	1	.	.	.	.	.	.	.	.	0	0	0	0	.	.	.	.	0	.	0	0
LT906441.1	482494	AAGGGAAC.CATTCACA_R	G	A	-	clade b 0	NS=17;AF=0.500	GT	.	1	1	.	1	1	.	1	1	.	1	1	1	.	1	1	.	1	.	.	0	.	1	1	.	.	.	1	0	.
LT906441.1	2166110	AAGGGCTG.ACGACGCA_F	G	C	-	clade b 0	NS=12;AF=0.167	GT	.	.	.	.	.	1	.	.	.	.	.	.	.	1	.	1	.	.	0	0	0	0	1	.	.	0	0	1	0	.
LT906441.1	2097821	AAGGGCTG.CAGGGGCT_F	G	A	-	clade b 0	NS=10;AF=0.233	GT	1	1	.	1	.	.	.	.	.	1	.	1	.	.	.	.	.	.	.	0	0	.	.	1	.	.	.	.	0	1
LT906441.1	190136	AAGGGGGG.TTGGTGAC_R	G	A	-	clade b 0	NS=6;AF=0.067	GT	1	.	.	.	.	.	.	.	.	.	.	.	.	.	1	.	.	.	0	.	0	.	.	.	.	.	0	.	0	.
LT906441.1	816215	AAGGGGTC.CCCGGTGA_F	G	A	-	clade b 0	NS=13;AF=0.233	GT	1	.	.	1	.	.	.	.	1	.	1	.	1	.	.	.	.	.	0	0	0	.	.	1	.	0	0	.	0	1
LT906441.1	1615830	AAGGGGTG.TGCGCCGC_R	A	G	clade a 1	-	NS=10;AF=0.033	GT	.	.	.	.	1	.	.	.	.	.	0	.	.	.	0	.	.	.	.	0	0	0	.	.	0	0	0	.	0	.
LT906441.1	779472	AAGGTCGA.CGATCCTG_F	G	A	-	clade b 0	NS=28;AF=0.700	GT	1	1	1	.	1	1	1	1	1	1	1	1	1	1	1	1	1	1	0	0	0	0	1	.	1	0	0	1	0	1
LT906441.1	1243213	AAGGTCGG.GTCAACTG_F	A	C	-	clade b 0	NS=9;AF=0.200	GT	1	1	1	.	.	.	.	.	.	.	.	1	1	.	1	.	.	.	.	0	0	.	.	.	.	.	.	.	0	.
LT906441.1	1156649	AAGGTCTC.CCCTCGAT_R	T	C	-	clade b 0	NS=15;AF=0.300	GT	.	1	.	1	1	.	.	.	.	.	.	1	.	.	.	1	.	.	0	0	0	0	1	1	.	.	0	1	0	1
LT906441.1	730627	AAGGTGAT.TCGGTGCG_R	C	G	clade a 1	-	NS=6;AF=0.033	GT	.	.	.	.	.	.	.	.	.	.	.	.	.	1	.	.	.	.	.	0	0	.	.	.	0	.	0	.	0	.
LT906441.1	1719680	AAGGTGCC.GTCGGCGA_F	C	G	-	clade b 0	NS=14;AF=0.300	GT	1	.	.	.	.	.	1	1	1	.	.	.	.	1	.	.	1	1	.	.	0	0	.	1	1	0	0	.	0	.
LT906441.1	1536999	AAGGTGCG.TCCACGGT_F	G	A	-	clade b 0	NS=25;AF=0.733	GT	1	1	1	1	1	1	1	1	1	1	1	1	1	1	1	1	1	1	.	0	0	.	1	1	.	.	.	1	0	1
LT906441.1	2165399	AAGGTGGA.CTGGTGCC_F	T	C	-	clade b 0	NS=18;AF=0.367	GT	.	.	1	.	.	1	.	.	1	1	1	.	1	.	1	1	.	.	0	0	0	0	1	.	1	0	0	1	0	.
LT906441.1	1793284	AAGGTGGC.AGGATGGA_F	A	G	-	clade b 0	NS=30;AF=0.767	GT	1	1	1	1	1	1	1	1	1	1	1	1	1	1	1	1	1	1	0	0	0	0	1	1	1	0	0	1	0	1
LT906441.1	1582486	AAGGTGGC.TCCAGATC_F	A	G	-	clade b 0	NS=13;AF=0.200	GT	1	.	.	.	.	.	.	.	1	.	1	.	1	1	1	.	.	.	0	0	0	0	.	.	.	0	0	.	0	.
LT906441.1	804983	AAGGTTGT.CATGCAGG_F	G	T	-	clade b 0	NS=26;AF=0.633	GT	1	1	1	.	1	1	1	1	1	1	1	1	.	1	.	1	1	1	0	0	0	0	1	1	.	0	0	1	0	1
LT906441.1	262083	AAGTACGT.CCGTAGGA_F	T	C	clade a 1	-	NS=9;AF=0.033	GT	.	.	.	0	.	.	.	.	.	.	.	.	.	1	.	.	.	.	0	0	0	0	.	.	.	0	0	.	0	.
LT906441.1	303702	AAGTACTC.GCGGAGGC_R	T	C	-	clade b 0	NS=4;AF=0.033	GT	.	.	.	.	.	.	.	.	.	.	.	.	.	.	.	.	.	.	.	0	0	.	.	.	.	.	.	.	0	1
LT906441.1	2020013	AAGTCCTC.ACGATGGC_F	G	A	clade a 1	-	NS=9;AF=0.033	GT	.	.	.	.	.	.	.	.	.	1	.	.	.	.	.	.	.	.	0	0	0	0	.	.	.	0	0	.	0	0
LT906441.1	460951	AAGTCCTC.GCGCTCAT_R	T	C	clade a 1	-	NS=11;AF=0.033	GT	.	.	.	0	.	.	.	.	.	.	.	.	.	1	0	.	.	.	0	0	0	0	.	0	0	0	.	.	0	.
LT906441.1	388476	AAGTCGTC.CACCAGTC_F	G	A	-	clade b 0	NS=18;AF=0.533	GT	.	1	.	1	.	1	1	1	1	1	1	1	.	1	.	1	1	1	.	.	0	.	1	1	.	.	.	1	0	.
LT906441.1	300842	AAGTCGTG.CCCGCCCC_R	A	G	-	clade b 0	NS=5;AF=0.033	GT	.	.	.	.	.	.	.	.	.	.	.	.	.	.	.	.	.	.	.	0	0	.	.	.	.	0	.	.	0	1
LT906441.1	1033485	AAGTCTTA.GGGCTGCC_F	G	A	-	clade b 0	NS=4;AF=0.067	GT	.	.	.	.	.	.	.	.	1	.	.	.	.	.	.	1	.	.	.	.	0	.	.	.	.	.	.	.	0	.
LT906441.1	1780287	AAGTCTTA.GGGCTGCC_R	G	A	-	clade b 0	NS=4;AF=0.067	GT	.	.	.	.	.	.	.	.	1	.	.	.	.	.	.	1	.	.	.	.	0	.	.	.	.	.	.	.	0	.
LT906441.1	804921	AAGTGAGG.GGCATTGA_F	C	T	-	clade b 0	NS=26;AF=0.633	GT	1	1	1	.	1	1	1	1	1	1	1	1	.	1	.	1	1	1	0	0	0	0	1	1	.	0	0	1	0	1
LT906441.1	1132384	AAGTGCAT.CAGTTGAC_F	T	C	-	clade b 0	NS=9;AF=0.133	GT	1	.	.	1	.	.	.	.	.	.	.	.	.	.	1	.	.	.	0	0	0	.	.	1	.	.	0	.	0	.
LT906441.1	80522	AATACCGT.GGCCAAGC_R	T	C	-	clade b 0	NS=3;AF=0.033	GT	.	.	.	.	.	.	.	.	.	.	.	.	.	.	.	.	.	.	.	.	0	.	.	.	.	.	.	.	0	1
LT906441.1	808545	AATACGCC.ACCCGGCT_R	T	C	-	clade b 0	NS=23;AF=0.533	GT	.	1	1	1	.	1	1	1	1	.	1	1	1	1	.	.	1	1	0	0	0	0	1	1	.	0	0	1	0	.
LT906441.1	80582	AATACGGG.GGATACTC_R	C	T	clade a 1	clade b 0	NS=4;AF=0.067	GT	.	1	.	.	.	.	.	.	.	.	.	1	.	.	.	.	.	.	.	.	0	.	.	.	.	.	.	.	0	.
LT906441.1	1997481	AATCACGC.CACGTCAC_R	C	G	-	clade b 0	NS=28;AF=0.700	GT	1	1	1	1	.	1	1	1	1	1	1	1	1	1	.	1	1	1	0	0	0	0	1	1	1	0	0	1	0	1
LT906441.1	1798539	AATCACGT.TGAACCAC_R	C	T	-	clade b 0	NS=9;AF=0.167	GT	.	.	1	.	.	1	.	.	.	.	.	.	.	1	.	1	.	.	0	.	0	.	.	1	.	.	0	.	0	.
LT906441.1	391404	AATCACTC.CTGATCGC_F	G	A	-	clade b 0	NS=21;AF=0.633	GT	1	1	1	1	1	1	1	1	1	1	.	1	.	1	1	1	1	1	.	.	0	.	1	.	.	.	.	1	0	1
LT906441.1	199039	AATCAGCC.AAGCGACC_R	C	T	-	clade b 0	NS=7;AF=0.033	GT	.	.	.	.	.	.	.	.	.	.	.	.	.	.	.	.	.	.	0	0	0	0	.	.	.	.	0	.	0	1
LT906441.1	1579165	AATCCCAC.GGAACCGC_R	A	G	-	clade b 0	NS=30;AF=0.767	GT	1	1	1	1	1	1	1	1	1	1	1	1	1	1	1	1	1	1	0	0	0	0	1	1	1	0	0	1	0	1
LT906441.1	231776	AATCCCCC.ATGAGCAG_F	C	G	-	clade b 0	NS=5;AF=0.100	GT	.	.	.	.	.	.	.	.	1	.	.	.	.	1	1	.	.	.	.	.	0	.	.	.	.	.	.	.	0	.
LT906441.1	117297	AATCCCGA.CCTGCTGC_R	A	G	-	clade b 0	NS=8;AF=0.033	GT	1	.	.	.	.	.	.	.	.	.	.	.	.	.	.	.	.	.	0	0	0	0	.	.	.	0	0	.	0	.
LT906441.1	309052	AATCCGCA.GGCCACAT_F	A	G	-	clade b 0	NS=6;AF=0.100	GT	.	.	.	1	.	.	.	.	.	.	1	.	.	.	.	.	.	.	.	0	0	.	.	1	.	.	.	.	0	.
LT906441.1	131597	AATCGAGC.CCGTCGAC_F	C	A	-	clade b 0	NS=12;AF=0.233	GT	.	.	1	.	1	1	.	.	.	.	.	.	.	.	.	1	.	.	0	.	0	0	1	.	1	.	0	1	0	.
LT906441.1	6728	AATCGATC.AGGACGCT_F	C	T	-	clade b 0	NS=5;AF=0.067	GT	.	.	1	.	.	.	.	.	.	.	.	.	1	.	.	.	.	.	.	0	0	.	.	.	.	.	.	.	0	.
LT906441.1	605829	AATCGGGC.ATGCGTGC_R	T	G	clade a 1	-	NS=11;AF=0.033	GT	.	.	.	0	.	.	.	1	.	.	.	.	.	.	.	.	.	.	0	0	0	0	.	0	.	0	0	.	0	0
LT906441.1	491663	AATCGTGG.GTCGCGTG_F	A	G	-	clade b 0	NS=9;AF=0.067	GT	.	.	.	.	.	.	.	.	.	.	.	.	.	.	.	.	.	.	0	0	0	0	.	.	1	0	0	.	0	1
LT906441.1	671498	AATCTCGA.GACGAACA_R	T	G	clade a 1	clade b 0	NS=5;AF=0.067	GT	.	.	.	.	.	.	.	1	.	1	.	.	.	.	.	.	.	.	.	.	0	0	.	.	.	.	.	.	0	.
LT906441.1	2166638	AATCTCGG.CTCACCCT_R	A	T	-	clade b 0	NS=17;AF=0.333	GT	1	.	1	1	.	1	.	.	.	.	1	.	.	.	1	1	.	.	0	0	0	0	1	1	.	0	0	1	0	.
LT906441.1	303696	AATCTGGC.TCCGCTGA_F	C	T	-	clade b 0	NS=13;AF=0.333	GT	.	.	1	1	.	.	1	1	.	.	1	.	.	.	.	.	1	1	.	0	0	.	1	.	1	.	.	1	0	.
LT906441.1	488527	AATGAACA.GAGTTGAT_F	G	A	-	clade b 0	NS=20;AF=0.433	GT	.	1	1	.	.	1	1	1	.	.	1	1	.	.	.	1	1	.	0	0	0	0	1	1	.	0	0	1	0	1
LT906441.1	1284316	AATGACAG.CCCCGCAA_F	G	A	clade a 1	-	NS=18;AF=0.033	GT	0	.	0	0	.	0	.	.	.	1	0	.	0	.	0	0	.	.	0	0	0	0	0	.	.	0	0	0	0	.
LT906441.1	809994	AATGACAT.CCGGAAAC_R	A	G	-	clade b 0	NS=5;AF=0.033	GT	1	.	.	.	.	.	.	.	.	.	.	.	.	.	.	.	.	.	.	0	0	.	.	.	.	0	.	.	0	.
LT906441.1	1505509	AATGACGA.GTGGTCGA_F	G	A	-	clade b 0	NS=22;AF=0.533	GT	1	1	1	.	.	.	1	1	.	1	.	1	1	1	.	1	1	1	0	0	0	0	1	1	1	.	0	1	0	.
LT906441.1	413925	AATGACTG.CCACCAGC_R	C	G	-	clade b 0	NS=6;AF=0.033	GT	.	.	.	1	.	.	.	.	.	.	.	.	.	.	.	.	.	.	0	0	0	.	.	.	.	.	0	.	0	.
LT906441.1	1008114	AATGATTC.GGTACCGG_R	G	T	-	clade b 0	NS=30;AF=0.767	GT	1	1	1	1	1	1	1	1	1	1	1	1	1	1	1	1	1	1	0	0	0	0	1	1	1	0	0	1	0	1
LT906441.1	1774056	AATGCACA.GCCCAGGC_R	G	A	-	clade b 0	NS=27;AF=0.667	GT	.	1	1	1	1	1	1	1	1	1	1	1	1	.	.	1	1	1	0	0	0	0	1	1	1	0	0	1	0	1
LT906441.1	778117	AATGCCAG.GGATCGTC_F	T	C	-	clade b 0	NS=21;AF=0.533	GT	1	1	1	1	1	1	.	.	1	.	1	1	1	1	.	1	.	.	.	0	0	0	1	1	.	0	.	1	0	1
LT906441.1	1867624	AATGCCGA.TGATCTCC_F	C	A	clade a 1	clade b 0	NS=6;AF=0.067	GT	.	1	.	.	.	.	.	.	.	.	.	1	.	.	.	.	.	.	0	.	0	.	.	.	.	.	0	.	0	.
LT906441.1	1086327	AATGCGGC.CTCAAGTA_F	C	T	-	clade b 0	NS=10;AF=0.100	GT	1	.	.	.	.	.	.	.	.	.	1	.	.	.	1	.	.	.	0	0	0	0	.	.	.	0	0	.	0	.
LT906441.1	2101103	AATGGCGG.TCCCCACA_R	G	A	-	clade b 0	NS=5;AF=0.033	GT	.	.	.	.	.	.	.	.	.	.	.	.	.	.	.	.	.	.	.	0	0	0	.	.	.	.	.	.	0	1
LT906441.1	1576021	AATGGCTA.TCCTCCCA_F	C	T	-	clade b 0	NS=30;AF=0.767	GT	1	1	1	1	1	1	1	1	1	1	1	1	1	1	1	1	1	1	0	0	0	0	1	1	1	0	0	1	0	1
LT906441.1	988852	AATGGGCA.CCGAACAC_F	C	T	-	clade b 0	NS=29;AF=0.733	GT	1	1	1	1	1	1	1	1	1	1	1	1	1	1	.	1	1	1	0	0	0	0	1	1	1	0	0	1	0	1
LT906441.1	1601296	AATGGTGA.GCCTTTGC_R	A	G	-	clade b 0	NS=29;AF=0.767	GT	1	1	1	1	1	1	1	1	1	1	1	1	1	1	1	1	1	1	0	0	0	.	1	1	1	0	0	1	0	1
LT906441.1	1338181	AATGGTGA.GGTGTTGA_F	A	C	-	clade b 0	NS=21;AF=0.567	GT	.	1	1	.	1	1	1	1	1	.	1	1	1	.	1	1	1	1	0	0	0	.	.	.	1	.	.	1	0	1
LT906441.1	1354006	AATGTGAC.CAACTGAA_F	G	T	clade a 1	clade b 0	NS=4;AF=0.033	GT	.	.	.	.	.	.	.	.	.	1	.	.	.	.	.	.	.	.	.	0	0	.	.	.	.	.	.	.	0	.
LT906441.1	802963	AATTCGCT.TGCCTCGG_F	C	G	-	clade b 0	NS=23;AF=0.567	GT	1	1	1	.	1	.	1	1	.	1	1	1	1	1	1	.	1	1	.	0	0	0	1	.	.	0	0	1	0	1
LT906441.1	1601280	AATTTGTG.CCAGTCTG_F	G	A	-	clade b 0	NS=23;AF=0.567	GT	.	1	1	1	1	1	.	.	1	1	1	1	1	1	.	1	.	.	0	0	0	.	1	1	1	0	0	1	0	1
LT906441.1	796273	ACAAAAAT.GTCATCCC_R	A	C	-	clade b 0	NS=9;AF=0.167	GT	.	.	.	.	.	1	.	.	.	1	1	.	.	.	.	1	.	.	0	.	0	0	.	1	.	.	.	.	0	.
LT906441.1	1063024	ACAACACA.GAAACGTA_R	T	G	clade a 1	clade b 0	NS=5;AF=0.033	GT	.	.	.	.	.	.	.	.	1	.	.	.	.	.	.	.	.	.	0	0	0	.	.	.	.	.	.	.	0	.
LT906441.1	494474	ACAACCGG.CGCAGGCC_R	A	G	-	clade b 0	NS=6;AF=0.033	GT	.	.	.	.	.	.	.	.	.	.	.	.	.	.	.	.	.	.	.	0	0	0	.	.	1	0	.	.	0	.
LT906441.1	36430	ACAACGAC.GCCGGGGG_R	C	A	-	clade b 0	NS=5;AF=0.033	GT	.	.	.	.	.	.	.	.	.	.	.	.	.	.	.	.	.	.	0	.	0	0	.	.	1	.	.	.	0	.
LT906441.1	1004847	ACAACGGC.CCGCTGCG_R	A	C	-	clade b 0	NS=22;AF=0.533	GT	1	1	1	1	.	1	1	1	.	1	.	1	.	1	.	1	1	1	0	0	0	0	1	1	.	.	0	1	0	.
LT906441.1	1968181	ACAAGCTC.ACGCCGCC_F	A	G	clade a 1	-	NS=7;AF=0.033	GT	0	.	.	0	.	.	.	.	.	.	.	.	.	1	.	.	.	.	.	.	0	0	.	.	.	0	.	.	0	.
LT906441.1	412606	ACAAGGAC.CCTCGGCC_R	C	T	-	clade b 0	NS=25;AF=0.600	GT	.	.	1	1	1	1	1	1	1	1	1	.	1	1	.	1	1	1	0	0	0	0	1	1	.	0	0	1	0	1
LT906441.1	883699	ACAAGGAG.GCCATACC_R	A	C	clade a 1	clade b 0	NS=5;AF=0.067	GT	.	.	.	.	.	.	.	.	.	1	.	.	.	1	.	.	.	.	.	0	0	.	.	.	.	.	.	.	0	.
LT906441.1	801528	ACAAGGTC.AGGCCGCC_R	T	C	-	clade b 0	NS=25;AF=0.633	GT	.	1	1	.	1	1	1	1	1	1	1	1	.	1	.	1	1	1	.	0	0	0	1	1	1	0	0	1	0	1
LT906441.1	1517981	ACAAGGTG.CCTCGGCC_R	G	A	-	clade b 0	NS=18;AF=0.400	GT	1	.	1	.	1	1	.	.	.	1	1	.	.	.	1	1	.	.	0	0	0	.	1	1	.	0	0	1	0	1
LT906441.1	1536584	ACAAGTGA.CGAGCACG_R	C	T	-	clade b 0	NS=26;AF=0.733	GT	1	1	1	1	1	1	1	1	1	1	1	1	1	1	.	1	1	1	.	0	0	.	1	1	1	0	.	1	0	1
LT906441.1	79704	ACAATCAT.TACTATGT_F	C	T	-	clade b 0	NS=4;AF=0.067	GT	1	.	.	.	.	.	.	.	.	.	.	.	.	.	1	.	.	.	.	.	0	.	.	.	.	.	.	.	0	.
LT906441.1	487630	ACAATCCA.TTGCCATG_F	C	T	-	clade b 0	NS=19;AF=0.400	GT	.	1	1	.	.	1	.	.	.	.	1	1	.	.	.	1	.	1	0	0	0	0	1	1	1	0	0	1	0	1
LT906441.1	901896	ACAATGCG.CACCGATC_F	A	G	-	clade b 0	NS=7;AF=0.133	GT	.	.	.	.	.	.	.	.	.	.	1	.	.	.	.	1	.	.	.	0	0	.	.	.	1	.	.	.	0	1
LT906441.1	1494584	ACACACCA.CCCGAGCA_R	T	C	-	clade b 0	NS=5;AF=0.033	GT	.	.	.	.	.	.	.	.	.	.	.	.	.	.	.	.	.	.	.	0	0	.	.	.	1	0	.	.	0	.
LT906441.1	1232732	ACACACGG.CGTGACGC_R	G	A	-	clade b 0	NS=4;AF=0.033	GT	.	.	.	.	.	.	.	.	.	.	.	.	.	.	.	1	.	.	.	0	0	.	.	.	.	.	.	.	0	.
LT906441.1	925515	ACACAGGT.TCAAGGTG_R	C	T	-	clade b 0	NS=10;AF=0.100	GT	1	.	.	.	.	.	.	.	.	.	1	.	.	.	1	.	.	.	0	0	0	0	.	.	.	0	0	.	0	.
LT906441.1	1890401	ACACAGTT.CAGGTACT_R	C	A	clade a 1	-	NS=15;AF=0.100	GT	.	1	.	.	.	0	.	.	.	.	.	1	.	1	.	0	.	.	0	0	0	0	0	0	.	0	0	0	0	.
LT906441.1	119087	ACACCACC.AGTGCACC_R	T	C	-	clade b 0	NS=9;AF=0.067	GT	1	.	.	.	.	.	.	.	.	.	.	.	.	.	.	.	.	.	0	0	0	0	.	.	1	0	0	.	0	.
LT906441.1	1345074	ACACCAGC.GACTACGG_F	C	T	-	clade b 0	NS=7;AF=0.133	GT	.	.	.	.	.	1	.	.	.	1	.	.	.	.	.	.	.	.	.	0	0	.	1	.	.	.	.	1	0	.
LT906441.1	408835	ACACCATG.ACAAGATC_F	G	A	clade a 1	-	NS=9;AF=0.100	GT	.	.	0	0	.	.	1	.	.	.	.	.	0	.	.	.	1	1	.	0	0	.	.	.	.	.	.	.	0	.
LT906441.1	781962	ACACCCAG.TCGTCGCT_F	A	G	-	clade b 0	NS=5;AF=0.033	GT	.	.	1	.	.	.	.	.	.	.	.	.	.	.	.	.	.	.	.	0	0	.	.	.	.	.	0	.	0	.
LT906441.1	459161	ACACCCAG.TGAGGACG_F	A	G	-	clade b 0	NS=12;AF=0.267	GT	.	.	1	1	.	1	.	.	.	.	.	.	1	.	.	1	.	.	.	0	0	.	1	1	.	0	.	1	0	.
LT906441.1	1674493	ACACCCCC.GTGGCGGT_R	C	A	-	clade b 0	NS=21;AF=0.600	GT	1	.	1	1	1	1	1	1	1	1	.	.	1	1	1	1	1	1	.	0	0	.	1	1	.	.	.	1	0	.
LT906441.1	244274	ACACCCCC.TCACCGTC_F	T	A	-	clade b 0	NS=18;AF=0.467	GT	.	.	1	1	.	1	1	1	.	1	.	.	1	.	.	1	1	1	0	0	0	.	1	1	1	.	.	1	0	.
LT906441.1	1085290	ACACCCCT.TGGCCGGG_R	G	A	-	clade b 0	NS=8;AF=0.033	GT	.	.	.	1	.	.	.	.	.	.	.	.	.	.	.	.	.	.	0	0	0	0	.	.	.	0	0	.	0	.
LT906441.1	676882	ACACCCGC.CCAGTCAG_R	G	C	-	clade b 0	NS=5;AF=0.067	GT	1	.	.	.	.	.	.	.	.	.	.	.	.	.	1	.	.	.	.	.	0	0	.	.	.	.	.	.	0	.
LT906441.1	132570	ACACCGAA.GTCAACTC_F	C	T	-	clade b 0	NS=8;AF=0.033	GT	.	.	.	.	.	.	.	.	.	.	.	.	.	.	.	.	.	.	0	0	0	0	.	.	.	0	0	.	0	1
LT906441.1	1795682	ACACCGAC.AGACGGGC_F	A	G	-	clade b 0	NS=29;AF=0.733	GT	1	1	1	1	1	1	1	1	1	1	1	1	1	1	.	1	1	1	0	0	0	0	1	1	1	0	0	1	0	1
LT906441.1	972892	ACACCGAC.CCATCGGA_R	T	C	-	clade b 0	NS=16;AF=0.367	GT	.	1	.	.	.	.	1	.	1	1	.	1	1	1	.	.	1	1	.	.	0	0	.	1	.	0	0	.	0	1
LT906441.1	1597702	ACACCGAC.CGTGTCCA_R	T	C	-	clade b 0	NS=12;AF=0.200	GT	.	.	.	1	.	.	1	1	.	.	.	.	.	.	.	.	1	1	.	0	0	0	.	1	.	0	0	.	0	.
LT906441.1	1883363	ACACCGAG.TCGCCCGG_R	T	A	-	clade b 0	NS=6;AF=0.100	GT	.	.	.	1	.	.	.	.	1	.	.	.	.	.	.	.	.	.	.	0	0	.	.	1	.	.	.	.	0	.
LT906441.1	1097647	ACACCGGC.ACGAGCTA_R	G	A	-	clade b 0	NS=18;AF=0.533	GT	1	1	1	.	1	1	1	1	1	1	.	1	1	.	.	1	1	1	.	.	0	.	.	1	1	.	.	.	0	.
LT906441.1	1343639	ACACCGGG.TCACCCCC_F	C	A	-	clade b 0	NS=3;AF=0.033	GT	.	.	.	.	.	.	.	.	.	.	.	.	.	.	.	.	.	.	.	.	0	.	.	.	1	.	.	.	0	.
LT906441.1	582332	ACACCGGT.CATCCACC_F	G	C	clade a 1	clade b 0	NS=6;AF=0.033	GT	.	.	.	.	.	.	.	1	.	.	.	.	.	.	.	.	.	.	0	0	0	.	.	.	.	.	0	.	0	.
LT906441.1	1206576	ACACCGTC.CCTTGGCC_F	A	G	clade a 1	-	NS=16;AF=0.067	GT	0	.	0	0	.	.	.	.	1	.	0	.	.	1	0	.	.	.	0	.	0	0	0	.	0	0	0	0	0	.
LT906441.1	426496	ACACCGTG.CGGGGAGC_R	T	C	-	clade b 0	NS=23;AF=0.533	GT	1	.	1	.	1	.	1	1	1	1	.	.	1	1	1	.	1	1	0	0	0	0	1	.	1	0	0	1	0	1
LT906441.1	1748933	ACACCGTG.TCAGCTCC_F	A	G	-	clade b 0	NS=9;AF=0.067	GT	.	.	.	.	.	.	.	.	1	.	.	.	.	.	.	.	.	.	0	0	0	0	.	1	.	0	0	.	0	.
LT906441.1	1062015	ACACCTAC.ACGAACGT_R	A	C	clade a 1	-	NS=11;AF=0.167	GT	.	.	.	.	.	.	1	1	1	.	.	.	.	.	.	.	1	1	.	0	0	0	.	.	0	.	.	.	0	0
LT906441.1	865571	ACACCTAC.CCCCTCAC_R	C	T	-	clade b 0	NS=10;AF=0.233	GT	.	1	1	.	1	1	.	.	.	1	1	1	.	.	.	.	.	.	.	0	0	.	.	.	.	.	.	.	0	.
LT906441.1	1968783	ACACCTCA.CGGAAGGA_R	C	T	clade a 1	clade b 0	NS=7;AF=0.033	GT	.	.	.	.	.	.	.	.	.	.	.	.	.	1	.	.	.	.	0	0	0	.	.	.	.	0	0	.	0	.
LT906441.1	2010109	ACACCTGG.CACCGACT_F	C	G	clade a 1	clade b 0	NS=5;AF=0.067	GT	.	1	.	.	.	.	.	.	.	.	.	1	.	.	.	.	.	.	.	.	0	.	.	.	.	0	.	.	0	.
LT906441.1	877472	ACACCTGG.TTCGGCGT_R	C	T	clade a 1	clade b 0	NS=9;AF=0.100	GT	.	.	.	.	.	.	.	1	.	1	.	.	.	.	.	.	.	1	0	0	0	0	.	.	.	.	0	.	0	.
LT906441.1	150272	ACACCTGT.ATGATTCA_F	G	T	clade a 1	-	NS=10;AF=0.067	GT	.	1	.	.	.	.	.	.	.	.	.	1	.	.	0	.	.	.	0	0	0	0	.	.	.	0	0	.	0	.
LT906441.1	1020943	ACACGCCC.GCCAGGGC_R	T	C	-	clade b 0	NS=8;AF=0.033	GT	.	.	.	.	.	.	.	.	.	.	.	.	.	.	.	.	.	.	0	0	0	0	.	.	.	0	0	.	0	1
LT906441.1	1042977	ACACGGGT.TCACCAGC_R	G	T	clade a 1	-	NS=17;AF=0.267	GT	.	1	.	0	.	.	1	1	1	1	.	1	.	.	.	.	1	1	0	0	0	0	.	0	.	0	0	.	0	.
LT906441.1	488161	ACACTATC.CATGGCAG_R	A	C	-	clade b 0	NS=12;AF=0.167	GT	.	.	1	.	.	.	.	.	.	.	1	.	.	.	.	.	.	1	0	0	0	0	.	1	1	0	0	.	0	.
LT906441.1	1025122	ACACTTGG.ATCCTTGA_R	T	C	-	clade b 0	NS=27;AF=0.667	GT	1	1	.	1	1	1	1	1	1	1	1	1	.	1	.	1	1	1	0	0	0	0	1	1	1	0	0	1	0	1
LT906441.1	1384876	ACAGACCG.CATCGACC_F	T	C	clade a 1	-	NS=9;AF=0.067	GT	.	.	.	.	1	.	.	.	1	.	.	.	.	.	.	.	.	.	.	0	0	0	.	0	.	0	0	.	0	.
LT906441.1	2030881	ACAGACCT.CTCTTCGC_R	C	T	-	clade b 0	NS=29;AF=0.733	GT	1	1	1	1	1	1	1	1	1	1	.	1	1	1	1	1	1	1	0	0	0	0	1	1	1	0	0	1	0	1
LT906441.1	132682	ACAGAGGA.CGGTCACA_F	A	G	-	clade b 0	NS=9;AF=0.067	GT	.	.	.	1	.	.	.	.	.	.	.	.	.	.	.	.	.	.	0	0	0	0	.	.	.	0	0	.	0	1
LT906441.1	487369	ACAGATGC.AGTAGAAC_R	G	A	-	clade b 0	NS=11;AF=0.133	GT	.	.	.	.	.	.	.	.	.	.	1	.	.	.	.	.	.	1	0	0	0	0	.	1	.	0	0	.	0	1
LT906441.1	328750	ACAGCACG.CGGTACAG_F	C	T	-	clade b 0	NS=18;AF=0.367	GT	.	.	1	.	1	.	.	.	1	1	1	.	.	1	1	.	.	.	0	0	0	0	1	.	1	0	0	1	0	1
LT906441.1	2150449	ACAGCAGC.GCCGCGCG_F	A	G	-	clade b 0	NS=8;AF=0.033	GT	.	.	.	.	.	.	.	.	.	.	.	.	.	.	.	.	.	.	0	0	0	0	.	.	1	0	0	.	0	.
LT906441.1	2165351	ACAGCCCG.CTGCTCAA_F	C	T	-	clade b 0	NS=9;AF=0.067	GT	.	.	.	.	.	.	.	.	.	1	.	.	.	.	.	1	.	.	0	0	0	0	.	.	.	0	0	.	0	.
LT906441.1	1551680	ACAGCCGG.CCCGACGA_R	T	C	-	clade b 0	NS=13;AF=0.267	GT	.	1	.	1	.	.	1	1	.	.	.	1	.	.	.	.	1	1	.	0	0	0	.	1	.	0	.	.	0	.
LT906441.1	1512714	ACAGCCTC.GGTCGGGC_F	T	A	-	clade b 0	NS=7;AF=0.033	GT	.	.	.	.	.	1	.	.	.	.	.	.	.	.	.	.	.	.	0	0	0	.	.	.	.	0	0	.	0	.
LT906441.1	1575391	ACAGCGAG.ATGCGCAG_F	T	C	-	clade b 0	NS=30;AF=0.767	GT	1	1	1	1	1	1	1	1	1	1	1	1	1	1	1	1	1	1	0	0	0	0	1	1	1	0	0	1	0	1
LT906441.1	381300	ACAGCTCA.CCCCCTGC_F	A	C	-	clade b 0	NS=6;AF=0.033	GT	1	.	.	.	.	.	.	.	.	.	.	.	.	.	.	.	.	.	0	0	0	0	.	.	.	.	.	.	0	.
LT906441.1	2158195	ACAGCTCA.GGCAGTGC_F	G	A	clade a 1	clade b 0	NS=13;AF=0.233	GT	.	.	.	.	1	.	1	.	1	1	.	.	.	1	.	.	1	1	.	0	0	0	.	.	.	0	0	.	0	.
LT906441.1	552808	ACAGGCGA.GACCGGGG_F	C	T	-	clade b 0	NS=4;AF=0.067	GT	1	.	.	.	.	.	.	.	.	.	.	.	.	.	1	.	.	.	.	.	0	.	.	.	.	.	.	.	0	.
LT906441.1	2018988	ACAGGGCG.CCTCGTCG_F	A	T	-	clade b 0	NS=7;AF=0.033	GT	.	.	.	.	.	.	.	.	.	.	.	.	1	.	.	.	.	.	0	0	0	0	.	.	.	.	0	.	0	.
LT906441.1	1768000	ACAGGGGC.GGCCACGT_R	T	A	-	clade b 0	NS=6;AF=0.100	GT	.	.	.	.	.	.	.	.	.	.	.	.	.	.	.	.	.	.	0	.	0	.	1	.	.	.	.	1	0	1
LT906441.1	788279	ACAGGTGC.CCTTCACC_F	G	C	clade a 1	clade b 0	NS=6;AF=0.033	GT	.	.	.	.	.	.	.	.	.	.	.	1	.	.	.	.	.	.	.	0	0	.	.	.	.	0	0	.	0	.
LT906441.1	988464	ACAGGTGG.CGGGGTGG_F	T	G	-	clade b 0	NS=29;AF=0.733	GT	1	1	1	1	1	1	1	1	1	1	1	1	1	1	.	1	1	1	0	0	0	0	1	1	1	0	0	1	0	1
LT906441.1	1510835	ACAGGTTC.GACCTGCC_F	C	T	-	clade b 0	NS=21;AF=0.500	GT	.	1	1	.	.	1	1	1	1	1	.	1	1	1	.	1	1	1	0	0	0	0	1	.	.	.	0	1	0	.
LT906441.1	805019	ACAGTATG.TGTCATCA_R	C	A	clade a 1	-	NS=14;AF=0.033	GT	0	.	.	.	.	.	.	.	.	.	0	.	.	1	.	.	.	.	0	0	0	0	0	0	.	0	0	0	0	0
LT906441.1	1083651	ACAGTGAG.GTGAACTC_F	T	C	-	clade b 0	NS=21;AF=0.600	GT	1	1	1	.	1	1	1	1	1	1	1	1	.	1	.	1	.	1	.	0	0	.	1	1	.	.	.	1	0	1
LT906441.1	863394	ACAGTTCA.CAGGTGTG_R	C	T	-	clade b 0	NS=10;AF=0.267	GT	.	.	.	.	.	1	1	1	1	.	.	.	1	.	.	1	1	1	.	.	0	.	.	.	.	.	.	.	0	.
LT906441.1	1501925	ACAGTTCT.TCGGCCCA_R	A	C	-	clade b 0	NS=29;AF=0.733	GT	1	1	1	.	1	1	1	1	1	1	1	1	1	1	1	1	1	1	0	0	0	0	1	1	1	0	0	1	0	1
LT906441.1	1925182	ACAGTTGC.CAACCCCG_R	C	T	-	clade b 0	NS=4;AF=0.033	GT	.	.	.	.	.	.	.	.	.	.	.	.	.	.	.	.	.	.	.	.	0	.	.	.	.	0	.	.	0	1
LT906441.1	989732	ACATACTG.CCGGACAA_F	C	T	-	clade b 0	NS=29;AF=0.733	GT	1	1	1	1	1	1	1	1	1	1	1	1	1	1	1	1	1	1	0	0	0	0	1	1	1	0	0	1	0	.
LT906441.1	2045283	ACATCACT.ATCTCTCG_R	G	A	-	clade b 0	NS=8;AF=0.033	GT	.	.	.	.	.	.	.	.	.	.	.	.	.	.	.	.	.	.	0	0	0	0	.	.	.	0	0	.	0	1
LT906441.1	379096	ACATCATC.ACGACCTC_F	G	C	clade a 1	-	NS=17;AF=0.067	GT	.	1	0	.	.	0	.	.	.	.	0	1	0	.	.	0	.	.	0	0	0	0	0	.	0	0	0	0	0	.
LT906441.1	1625306	ACATCCAC.CTCATGCT_R	G	A	-	clade b 0	NS=27;AF=0.667	GT	1	1	1	1	1	1	1	.	1	1	.	1	1	1	1	1	1	1	0	0	0	0	1	1	1	0	0	1	0	.
LT906441.1	788332	ACATCCCG.TGCGGGAG_F	C	T	-	clade b 0	NS=30;AF=0.767	GT	1	1	1	1	1	1	1	1	1	1	1	1	1	1	1	1	1	1	0	0	0	0	1	1	1	0	0	1	0	1
LT906441.1	1164724	ACATCGAC.GCAAGTGA_R	C	T	-	clade b 0	NS=13;AF=0.233	GT	.	.	1	.	.	1	.	1	.	.	.	.	.	.	.	1	.	.	0	0	0	0	1	.	1	.	0	1	0	.
LT906441.1	2063100	ACATCGGC.GCCAGGGC_F	A	G	-	clade b 0	NS=30;AF=0.767	GT	1	1	1	1	1	1	1	1	1	1	1	1	1	1	1	1	1	1	0	0	0	0	1	1	1	0	0	1	0	1
LT906441.1	215010	ACATCGTC.CCTTCATG_R	T	C	-	clade b 0	NS=6;AF=0.033	GT	.	.	.	.	.	.	.	.	.	.	.	.	.	.	.	.	.	.	0	0	0	.	.	.	1	.	0	.	0	.
LT906441.1	1046715	ACATCTGA.GCCGACAC_R	G	A	clade a 1	-	NS=16;AF=0.200	GT	.	.	.	.	.	.	1	1	1	.	.	.	.	1	.	.	1	1	0	0	0	0	0	.	.	0	0	0	0	0
LT906441.1	1659343	ACATGACG.CTGCCCCG_F	G	A	clade a 1	-	NS=14;AF=0.200	GT	0	1	.	.	.	.	1	1	.	.	.	1	.	.	0	.	1	1	0	0	0	0	.	.	.	.	0	.	0	.
LT906441.1	1768608	ACATGCCC.AGGTTGAC_F	A	G	-	clade b 0	NS=7;AF=0.033	GT	.	.	.	.	.	.	.	.	.	.	.	.	1	.	.	.	.	.	0	0	0	0	.	.	.	0	.	.	0	.
LT906441.1	717169	ACATGGGG.CTCGCCGT_R	T	C	-	clade b 0	NS=20;AF=0.467	GT	.	1	1	.	.	1	1	1	.	1	1	1	1	.	.	1	1	1	0	0	0	0	1	.	.	.	0	1	0	.
LT906441.1	1012674	ACATGTGG.CCTGCCTC_R	G	C	clade a 1	clade b 0	NS=12;AF=0.233	GT	.	1	.	.	1	.	1	1	.	.	.	1	.	.	.	.	1	1	0	0	0	.	.	.	.	.	0	.	0	.
LT906441.1	299415	ACATTGCG.TGCAGATC_F	G	A	-	clade b 0	NS=4;AF=0.033	GT	.	.	.	.	.	.	.	.	.	.	.	.	.	.	.	.	.	.	.	0	0	.	.	.	.	.	.	.	0	1
LT906441.1	1619901	ACCAACAT.GCCCATCC_R	A	G	-	clade b 0	NS=30;AF=0.767	GT	1	1	1	1	1	1	1	1	1	1	1	1	1	1	1	1	1	1	0	0	0	0	1	1	1	0	0	1	0	1
LT906441.1	581477	ACCAACCA.CAGATGAG_R	C	T	-	clade b 0	NS=14;AF=0.300	GT	.	1	.	.	.	.	1	.	1	1	.	1	.	1	.	.	1	1	0	0	0	.	.	.	.	.	0	.	0	1
LT906441.1	2015924	ACCAACCA.GGCCAGGG_F	A	G	-	clade b 0	NS=10;AF=0.100	GT	.	.	.	.	.	.	.	.	.	.	.	.	.	.	.	.	.	.	0	0	0	0	1	.	.	0	0	1	0	1
LT906441.1	433118	ACCAACCG.CTCGGCGA_F	G	A	-	clade b 0	NS=9;AF=0.133	GT	.	1	.	.	.	.	.	.	1	.	.	1	1	.	.	.	.	.	.	0	0	0	.	.	.	.	0	.	0	.
LT906441.1	20475	ACCAACGA.TTGCGCAG_F	T	C	-	clade b 0	NS=30;AF=0.767	GT	1	1	1	1	1	1	1	1	1	1	1	1	1	1	1	1	1	1	0	0	0	0	1	1	1	0	0	1	0	1
LT906441.1	913913	ACCAACTC.GCCGAGGG_F	C	T	-	clade b 0	NS=27;AF=0.667	GT	1	1	1	1	1	1	1	1	1	1	.	1	.	1	1	.	1	1	0	0	0	0	1	1	1	0	0	1	0	1
LT906441.1	2128144	ACCAAGAA.AAGGCCTC_F	C	A	-	clade b 0	NS=7;AF=0.033	GT	.	.	.	.	.	.	.	.	.	.	.	.	.	.	.	.	.	.	0	0	0	.	.	.	1	0	0	.	0	.
LT906441.1	638582	ACCAAGCC.GTCATGCC_R	T	C	-	clade b 0	NS=7;AF=0.167	GT	.	.	.	.	.	1	.	.	.	1	.	.	.	.	.	1	.	.	.	.	0	.	1	.	.	.	.	1	0	.
LT906441.1	632220	ACCAAGCC.TACCTCAA_F	G	A	clade a 1	-	NS=29;AF=0.333	GT	.	1	0	0	1	0	1	1	1	1	0	1	0	1	0	0	1	1	0	0	0	0	0	0	0	0	0	0	0	0
LT906441.1	2042058	ACCAAGCC.TGGCCGAT_F	T	C	-	clade b 0	NS=5;AF=0.067	GT	.	.	.	.	.	.	.	.	.	1	.	.	.	.	.	.	.	.	.	0	0	.	.	.	1	.	.	.	0	.
LT906441.1	1575670	ACCAAGGC.TCCTTCCT_F	A	G	-	clade b 0	NS=30;AF=0.767	GT	1	1	1	1	1	1	1	1	1	1	1	1	1	1	1	1	1	1	0	0	0	0	1	1	1	0	0	1	0	1
LT906441.1	885123	ACCAAGGG.GACCTCCG_R	A	G	-	clade b 0	NS=4;AF=0.033	GT	1	.	.	.	.	.	.	.	.	.	.	.	.	.	.	.	.	.	.	0	0	.	.	.	.	.	.	.	0	.
LT906441.1	2164013	ACCAAGGT.CCCGGCAC_F	G	T	-	clade b 0	NS=19;AF=0.400	GT	1	1	1	.	1	.	.	.	.	1	1	1	.	.	1	.	.	.	0	0	0	0	1	1	.	0	0	1	0	1
LT906441.1	865618	ACCACAAC.CCCGACGA_R	C	T	-	clade b 0	NS=14;AF=0.367	GT	.	1	1	.	1	1	.	.	1	1	1	1	.	1	.	.	.	.	.	0	0	.	1	.	.	.	.	1	0	.
LT906441.1	426026	ACCACATG.CAGTCACA_F	G	C	-	clade b 0	NS=10;AF=0.133	GT	.	1	1	.	.	.	.	.	.	.	.	1	1	.	.	.	.	.	0	0	0	.	.	.	.	0	0	.	0	.
LT906441.1	1574358	ACCACCAA.CACAAGAA_R	T	C	-	clade b 0	NS=30;AF=0.767	GT	1	1	1	1	1	1	1	1	1	1	1	1	1	1	1	1	1	1	0	0	0	0	1	1	1	0	0	1	0	1
LT906441.1	26015	ACCACCCT.GGCATTGG_F	G	T	clade a 1	-	NS=17;AF=0.167	GT	.	1	.	0	.	.	.	.	1	1	0	1	.	1	0	.	.	.	0	0	0	0	.	0	0	0	0	.	0	.
LT906441.1	1299002	ACCACCCT.GGCGTTGG_R	A	C	clade a 1	-	NS=15;AF=0.100	GT	.	1	.	0	.	.	.	.	.	.	0	1	.	1	0	.	.	.	0	0	0	0	.	0	0	0	0	.	0	.
LT906441.1	119760	ACCACCGA.CCCACCAA_R	A	G	-	clade b 0	NS=8;AF=0.033	GT	.	.	.	.	.	.	.	.	.	.	.	.	1	.	.	.	.	.	0	0	0	0	.	.	.	0	0	.	0	.
LT906441.1	1637867	ACCACCGG.CACTGCCC_F	A	G	-	clade b 0	NS=29;AF=0.733	GT	1	1	1	1	1	1	1	1	1	1	1	1	1	1	1	1	1	1	0	0	0	0	1	1	1	0	0	1	0	.
LT906441.1	1129679	ACCACCGT.ACCGGCAC_R	A	C	-	clade b 0	NS=4;AF=0.033	GT	.	.	.	.	.	.	.	.	.	.	.	.	.	.	.	.	.	.	.	0	0	.	.	.	.	.	.	.	0	1
LT906441.1	1619616	ACCACCTG.CTCGGGTG_F	G	T	-	clade b 0	NS=10;AF=0.100	GT	.	.	.	1	.	.	.	1	1	.	.	.	.	.	.	.	.	.	0	0	0	0	.	.	.	0	0	.	0	.
LT906441.1	1040220	ACCACGAC.GATGGCAT_R	A	C	clade a 1	-	NS=7;AF=0.033	GT	.	.	.	.	.	.	.	1	.	.	.	.	.	.	.	.	.	.	.	0	0	0	.	.	0	.	.	.	0	0
LT906441.1	2045506	ACCACGCG.ACCGGCCA_R	A	G	-	clade b 0	NS=29;AF=0.733	GT	1	1	1	1	1	1	1	1	1	1	1	1	1	1	1	1	1	1	0	0	0	0	1	1	1	0	0	1	0	.
LT906441.1	1980965	ACCACGGC.AGCGTCAC_R	A	G	-	clade b 0	NS=13;AF=0.300	GT	.	1	.	1	1	1	.	.	1	1	1	1	.	.	.	1	.	.	.	0	0	.	.	.	.	0	.	.	0	.
LT906441.1	2121937	ACCACGGC.CGGGAGAT_F	C	A	-	clade b 0	NS=30;AF=0.767	GT	1	1	1	1	1	1	1	1	1	1	1	1	1	1	1	1	1	1	0	0	0	0	1	1	1	0	0	1	0	1
LT906441.1	591426	ACCACGGC.CGTTGCAG_F	C	T	clade a 1	-	NS=9;AF=0.067	GT	.	1	.	0	.	.	.	.	.	.	.	1	.	.	.	.	.	.	0	0	0	.	.	0	.	.	0	.	0	.
LT906441.1	1635918	ACCACGGC.GTCACCGC_R	C	G	-	clade b 0	NS=11;AF=0.200	GT	1	.	.	1	.	.	.	.	.	1	.	.	.	.	.	.	.	.	0	0	0	0	1	1	.	.	.	1	0	.
LT906441.1	230598	ACCACGGT.CCGGCCCG_F	A	G	-	clade b 0	NS=19;AF=0.533	GT	1	1	1	1	1	.	1	1	1	1	1	1	.	.	1	.	1	1	.	0	0	.	.	1	1	.	.	.	0	.
LT906441.1	1663984	ACCACGTC.ACCTCACC_R	T	C	clade a 1	-	NS=8;AF=0.067	GT	0	.	.	.	1	.	.	.	.	.	.	.	0	1	.	.	.	.	.	.	0	0	.	.	.	.	0	.	0	.
LT906441.1	383065	ACCACGTC.CACGCTCC_F	A	G	-	clade b 0	NS=3;AF=0.033	GT	.	.	.	.	.	.	.	.	.	.	.	.	.	.	1	.	.	.	.	.	0	.	.	.	.	.	.	.	0	.
LT906441.1	790955	ACCACGTC.TCGACGAG_R	G	T	-	clade b 0	NS=6;AF=0.033	GT	.	.	1	.	.	.	.	.	.	.	.	.	.	.	.	.	.	.	.	0	0	0	.	.	.	0	.	.	0	.
LT906441.1	963727	ACCACTGA.GTCCATCC_F	C	A	-	clade b 0	NS=7;AF=0.033	GT	.	.	.	1	.	.	.	.	.	.	.	.	.	.	.	.	.	.	0	0	0	0	.	.	.	0	.	.	0	.
LT906441.1	731917	ACCAGACC.GCGATCTG_R	T	C	-	clade b 0	NS=30;AF=0.767	GT	1	1	1	1	1	1	1	1	1	1	1	1	1	1	1	1	1	1	0	0	0	0	1	1	1	0	0	1	0	1
LT906441.1	2095715	ACCAGATG.CGCAGGAT_F	A	G	-	clade b 0	NS=24;AF=0.567	GT	1	1	1	.	.	1	1	1	1	.	.	1	1	1	.	.	1	1	0	0	0	0	1	1	1	0	0	1	0	1
LT906441.1	679817	ACCAGCAC.ATGGCCAC_F	G	C	-	clade b 0	NS=4;AF=0.067	GT	.	.	1	.	.	.	.	.	.	.	.	.	1	.	.	.	.	.	.	.	0	.	.	.	.	.	.	.	0	.
LT906441.1	1603542	ACCAGCAT.CGACCAGT_R	T	G	-	clade b 0	NS=27;AF=0.700	GT	.	1	1	1	1	1	1	1	1	.	1	1	1	1	1	1	1	1	0	0	0	.	1	1	1	0	0	1	0	1
LT906441.1	988648	ACCAGCCC.GGACGATG_R	G	A	-	clade b 0	NS=29;AF=0.733	GT	1	1	1	1	1	1	1	1	1	1	1	1	1	1	.	1	1	1	0	0	0	0	1	1	1	0	0	1	0	1
LT906441.1	1006367	ACCAGCCC.GTCGCTAC_F	G	A	-	clade b 0	NS=7;AF=0.033	GT	.	.	.	.	.	.	.	.	.	.	.	.	.	.	.	.	.	.	0	0	0	0	.	1	.	.	0	.	0	.
LT906441.1	332502	ACCAGCCC.GTGTTCCG_F	G	C	clade a 1	-	NS=13;AF=0.100	GT	0	1	0	.	1	.	.	.	.	.	0	1	.	.	0	.	.	.	0	0	0	0	.	.	.	.	0	.	0	.
LT906441.1	1623729	ACCAGCCG.AGCAGCGG_F	G	C	clade a 1	-	NS=9;AF=0.067	GT	.	1	.	.	.	.	.	.	.	.	.	1	.	.	0	.	.	.	0	0	0	0	.	.	.	.	0	.	0	.
LT906441.1	133555	ACCAGCTC.CAGACCTC_F	C	G	-	clade b 0	NS=8;AF=0.033	GT	.	.	.	.	.	.	.	.	.	.	.	.	.	.	.	.	.	.	0	0	0	0	.	.	.	0	0	.	0	1
LT906441.1	132458	ACCAGCTC.CCGGCGAA_R	C	T	-	clade b 0	NS=28;AF=0.700	GT	1	1	1	1	1	1	1	1	1	1	1	1	.	1	1	1	1	1	0	0	0	0	1	1	.	0	0	1	0	1
LT906441.1	1357176	ACCATCAT.GCGGGCGA_R	A	G	clade a 1	-	NS=8;AF=0.100	GT	.	.	.	.	.	.	.	.	1	1	.	.	.	1	.	.	.	.	0	0	0	.	.	.	.	.	.	.	0	0
LT906441.1	1039593	ACCATCCC.GAACTGTC_R	C	T	clade a 1	-	NS=10;AF=0.100	GT	0	1	.	.	.	.	.	.	1	.	.	1	.	.	0	.	.	.	.	0	0	0	.	.	.	.	.	.	0	0
LT906441.1	1517440	ACCATCGA.CAGGTACG_F	T	C	-	clade b 0	NS=30;AF=0.767	GT	1	1	1	1	1	1	1	1	1	1	1	1	1	1	1	1	1	1	0	0	0	0	1	1	1	0	0	1	0	1
LT906441.1	218404	ACCATCGC.GCCTACCT_F	T	G	-	clade b 0	NS=7;AF=0.033	GT	.	.	.	.	.	.	.	.	.	.	.	.	.	.	1	.	.	.	0	0	0	0	.	.	.	.	0	.	0	.
LT906441.1	1219179	ACCATCGG.ATTTCATC_F	T	C	-	clade b 0	NS=4;AF=0.033	GT	1	.	.	.	.	.	.	.	.	.	.	.	.	.	.	.	.	.	.	0	0	.	.	.	.	.	.	.	0	.
LT906441.1	678986	ACCATCGG.GCCATCCA_F	G	C	-	clade b 0	NS=6;AF=0.133	GT	1	.	.	.	.	.	.	.	1	.	.	.	.	1	1	.	.	.	.	.	0	.	.	.	.	.	.	.	0	.
LT906441.1	1019318	ACCATGAC.CAGAACCC_R	G	A	-	clade b 0	NS=19;AF=0.400	GT	1	1	1	1	1	.	.	.	.	.	1	1	1	1	.	.	.	.	0	0	0	0	1	.	1	0	0	1	0	.
LT906441.1	2166248	ACCATGAC.CGCACCAC_F	G	A	-	clade b 0	NS=30;AF=0.767	GT	1	1	1	1	1	1	1	1	1	1	1	1	1	1	1	1	1	1	0	0	0	0	1	1	1	0	0	1	0	1
LT906441.1	1618352	ACCATGAC.TCATTGGC_R	C	G	-	clade b 0	NS=7;AF=0.033	GT	.	.	.	.	.	.	.	.	.	.	.	.	.	.	.	.	.	.	.	0	0	0	.	.	.	0	0	.	0	1
LT906441.1	633621	ACCATGAG.CCCTCGGG_R	T	G	clade a 1	-	NS=25;AF=0.300	GT	0	1	0	.	1	0	1	.	1	1	.	1	0	1	0	0	1	1	0	0	0	0	0	.	.	0	0	0	0	0
LT906441.1	1166901	ACCATGAG.TCGTCCAT_F	A	G	clade a 1	clade b 0	NS=3;AF=0.033	GT	.	.	.	.	.	.	.	1	.	.	.	.	.	.	.	.	.	.	.	.	0	.	.	.	.	.	.	.	0	.
LT906441.1	302165	ACCATGCC.TGCCACCA_F	T	A	-	clade b 0	NS=17;AF=0.467	GT	.	1	1	.	1	1	1	1	1	.	.	1	.	1	.	1	1	1	.	0	0	.	1	.	.	.	.	1	0	.
LT906441.1	945935	ACCATGGC.AGCTGACT_R	C	T	-	clade b 0	NS=8;AF=0.133	GT	.	1	.	.	.	1	.	.	.	.	.	1	1	.	.	.	.	.	.	0	0	.	.	.	.	.	0	.	0	.
LT906441.1	1221926	ACCATGGT.GACGAGTG_R	G	A	-	clade b 0	NS=17;AF=0.467	GT	.	.	1	.	1	1	1	1	1	1	.	.	1	1	.	1	1	1	.	0	0	.	1	.	.	.	.	1	0	.
LT906441.1	1153148	ACCATGTT.TCGGGTTC_R	A	G	-	clade b 0	NS=15;AF=0.433	GT	1	.	1	1	1	.	1	1	1	1	.	.	1	.	1	.	1	1	.	.	0	.	.	1	.	.	.	.	0	.
LT906441.1	529160	ACCATTCA.CTTTGCAG_F	G	A	clade a 1	-	NS=16;AF=0.067	GT	0	1	0	.	.	.	.	.	.	.	.	1	0	.	0	.	.	.	0	0	0	0	0	.	.	0	0	0	0	0
LT906441.1	1827659	ACCATTGA.GAGGTGGA_F	T	C	-	clade b 0	NS=3;AF=0.033	GT	.	.	.	.	.	.	.	.	.	.	.	.	.	.	.	.	.	.	.	.	0	.	.	.	.	.	.	.	0	1
LT906441.1	1095813	ACCCAACA.CACGCCGA_R	A	G	-	clade b 0	NS=27;AF=0.667	GT	1	1	1	1	1	1	1	.	1	1	1	1	.	1	1	1	.	1	0	0	0	0	1	1	1	0	0	1	0	1
LT906441.1	925562	ACCCAACC.GCCAGCTG_R	T	G	-	clade b 0	NS=18;AF=0.467	GT	.	.	1	.	1	1	1	1	1	1	.	.	1	.	.	1	1	1	0	0	0	.	1	.	1	.	.	1	0	.
LT906441.1	4379	ACCCAAGC.GTTCCACG_F	C	G	clade a 1	-	NS=7;AF=0.033	GT	.	.	.	.	.	.	.	.	.	.	.	1	.	.	0	.	.	.	0	.	0	.	.	.	.	.	0	.	0	0
LT906441.1	1238949	ACCCACCA.GTCGCGCA_R	A	C	-	clade b 0	NS=5;AF=0.033	GT	.	.	.	.	.	.	.	.	.	.	.	.	.	.	.	.	.	.	0	0	0	.	.	.	.	.	.	.	0	1
LT906441.1	2164061	ACCCACCC.GTCGTCCT_F	C	T	-	clade b 0	NS=21;AF=0.467	GT	1	1	1	.	1	.	.	1	.	1	1	1	1	.	1	1	.	.	0	0	0	0	1	1	.	0	0	.	0	1
LT906441.1	1888900	ACCCACCG.GACGAGTA_F	C	A	clade a 1	-	NS=11;AF=0.033	GT	0	.	0	.	1	.	.	.	.	.	.	.	0	.	0	.	.	.	0	0	0	.	.	.	.	.	0	.	0	0
LT906441.1	117905	ACCCACGC.GTGCTGAC_R	T	C	-	clade b 0	NS=7;AF=0.033	GT	1	.	.	.	.	.	.	.	.	.	.	.	.	.	.	.	.	.	0	0	0	0	.	.	.	.	0	.	0	.
LT906441.1	337266	ACCCACTC.CCACAGGG_F	C	G	clade a 1	-	NS=9;AF=0.033	GT	.	.	.	.	.	0	.	.	1	.	.	.	.	.	.	0	.	.	.	.	0	0	0	.	0	.	.	0	0	.
LT906441.1	794460	ACCCAGAC.GTGGAGGT_F	C	G	clade a 1	clade b 0	NS=5;AF=0.033	GT	.	.	.	.	1	.	.	.	.	.	.	.	.	.	.	.	.	.	0	0	0	.	.	.	.	.	.	.	0	.
LT906441.1	1717526	ACCCAGCG.TATTTCAC_R	A	G	-	clade b 0	NS=3;AF=0.033	GT	1	.	.	.	.	.	.	.	.	.	.	.	.	.	.	.	.	.	.	.	0	.	.	.	.	.	.	.	0	.
LT906441.1	229745	ACCCAGCT.TTCCCGCC_R	G	C	clade a 1	-	NS=6;AF=0.033	GT	.	.	.	.	.	.	.	.	.	.	.	.	.	1	.	0	.	.	0	.	0	0	.	.	.	.	.	.	0	.
LT906441.1	1603494	ACCCAGGA.CTCGACGC_F	T	C	-	clade b 0	NS=7;AF=0.033	GT	1	.	.	.	.	.	.	.	.	.	.	.	.	.	.	.	.	.	0	0	0	.	.	.	.	0	0	.	0	.
LT906441.1	981916	ACCCAGGG.TGGGGGCT_R	G	A	-	clade b 0	NS=28;AF=0.700	GT	.	1	1	1	1	1	1	1	1	1	1	1	1	1	.	1	1	1	0	0	0	0	1	1	1	0	0	1	0	1
LT906441.1	620797	ACCCATCG.CATCCGCG_R	A	G	clade a 1	clade b 0	NS=3;AF=0.033	GT	.	.	.	.	.	.	.	.	.	1	.	.	.	.	.	.	.	.	.	.	0	.	.	.	.	.	.	.	0	.
LT906441.1	1927614	ACCCATGC.GATGTAGT_R	T	C	clade a 1	-	NS=7;AF=0.067	GT	.	1	.	.	.	.	.	.	.	.	.	1	.	.	.	.	.	.	.	.	0	.	.	0	.	0	.	.	0	0
LT906441.1	944118	ACCCCACC.ATGCGCAC_R	T	C	-	clade b 0	NS=6;AF=0.100	GT	.	1	.	.	.	.	.	.	.	.	.	1	1	.	.	.	.	.	.	0	0	.	.	.	.	.	.	.	0	.
LT906441.1	1025271	ACCCCACC.GCGACGAC_R	C	T	-	clade b 0	NS=8;AF=0.033	GT	.	.	.	.	.	.	.	.	.	.	.	.	1	.	.	.	.	.	0	0	0	0	.	.	.	0	0	.	0	.
LT906441.1	1851260	ACCCCAGA.GTGCCGAG_R	A	G	clade a 1	-	NS=6;AF=0.033	GT	.	.	0	.	.	.	.	.	.	.	.	.	0	1	.	.	.	.	.	.	0	.	.	.	.	.	.	.	0	0
LT906441.1	1506348	ACCCCAGG.CAGGTCGT_R	T	C	-	clade b 0	NS=7;AF=0.033	GT	.	.	.	.	.	.	.	.	.	.	1	.	.	.	.	.	.	.	0	0	0	0	.	.	.	.	0	.	0	.
LT906441.1	301988	ACCCCATC.CGCCGCAG_F	T	C	-	clade b 0	NS=18;AF=0.500	GT	.	1	1	1	1	1	1	1	1	.	.	1	.	.	.	1	1	1	.	0	0	.	1	1	.	.	.	1	0	.
LT906441.1	337236	ACCCCCAC.CAGCAGGG_F	T	C	clade a 1	clade b 0	NS=11;AF=0.133	GT	.	.	.	.	.	.	1	1	.	.	.	.	.	.	.	.	1	1	0	0	0	0	.	.	.	0	0	.	0	.
LT906441.1	1944246	ACCCCCAC.GCACCTAT_F	T	G	-	clade b 0	NS=3;AF=0.033	GT	.	.	.	.	.	.	.	.	.	.	.	.	.	.	.	.	.	.	.	.	0	.	.	.	.	.	.	.	0	1
LT906441.1	1014591	ACCCCCAG.CCACCGAG_R	T	C	-	clade b 0	NS=30;AF=0.767	GT	1	1	1	1	1	1	1	1	1	1	1	1	1	1	1	1	1	1	0	0	0	0	1	1	1	0	0	1	0	1
LT906441.1	394245	ACCCCCGC.TTCCGCAC_R	G	A	clade a 1	-	NS=7;AF=0.033	GT	.	.	0	.	.	0	.	.	1	.	.	.	.	.	0	0	.	.	.	.	0	.	.	.	.	.	.	.	0	.
LT906441.1	394366	ACCCCGAC.CCCATGGC_R	G	A	-	clade b 0	NS=7;AF=0.167	GT	.	1	.	.	.	.	.	.	.	1	.	1	.	1	.	.	.	.	.	.	0	.	.	.	.	.	.	.	0	1
LT906441.1	973153	ACCCCGAC.CCGTCGGA_R	T	G	clade a 1	-	NS=5;AF=0.067	GT	0	.	.	.	.	.	.	.	.	1	.	.	.	1	.	.	.	.	.	.	.	.	.	.	.	.	.	.	0	0
LT906441.1	1782597	ACCCCGAC.TCGAATTC_F	A	G	-	clade b 0	NS=4;AF=0.033	GT	.	.	.	.	.	.	.	.	.	.	.	.	.	.	.	.	.	.	0	.	0	.	.	.	.	.	.	.	0	1
LT906441.1	918495	ACCCCGAG.CTGGGGAG_R	C	T	-	clade b 0	NS=16;AF=0.300	GT	.	.	.	.	.	1	1	1	.	.	.	.	.	.	.	1	1	1	0	0	0	0	1	.	1	0	0	1	0	.
LT906441.1	947975	ACCCCGAT.CGGATGAG_F	C	G	clade a 1	clade b 0	NS=5;AF=0.067	GT	.	1	.	.	.	.	.	.	.	.	.	1	.	.	.	.	.	.	.	0	0	.	.	.	.	.	.	.	0	.
LT906441.1	553030	ACCCCGCC.CGGCCGAG_R	T	C	-	clade b 0	NS=17;AF=0.500	GT	.	1	1	1	1	.	1	1	.	1	.	1	1	1	1	.	1	1	.	.	0	.	.	1	1	.	.	.	0	.
LT906441.1	1567633	ACCCCGCT.CTCACCGA_R	T	C	-	clade b 0	NS=30;AF=0.767	GT	1	1	1	1	1	1	1	1	1	1	1	1	1	1	1	1	1	1	0	0	0	0	1	1	1	0	0	1	0	1
LT906441.1	2094923	ACCCCGGC.ACCGGACG_F	A	G	-	clade b 0	NS=16;AF=0.300	GT	1	.	.	.	1	1	.	.	.	1	.	.	1	1	1	1	.	.	0	0	0	0	.	.	.	0	0	.	0	1
LT906441.1	2045008	ACCCCGGG.ACGCCGGG_F	A	G	-	clade b 0	NS=28;AF=0.700	GT	1	1	1	1	1	1	1	1	1	1	1	.	1	1	1	1	1	1	0	0	0	0	1	1	1	0	0	1	0	.
LT906441.1	219604	ACCCCGGG.GCGCACCT_R	G	A	-	clade b 0	NS=7;AF=0.033	GT	.	.	.	.	.	.	.	.	.	.	.	.	.	.	.	.	.	.	0	0	0	0	.	.	.	.	0	.	0	1
LT906441.1	1078106	ACCCCGGT.GTCGTCGG_F	C	T	-	clade b 0	NS=28;AF=0.700	GT	1	1	1	1	1	1	1	1	1	1	1	1	1	1	1	1	.	1	0	0	0	0	1	1	.	0	0	1	0	1
LT906441.1	541967	ACCCCGTC.GAGAGGTG_R	T	C	clade a 1	-	NS=9;AF=0.100	GT	.	1	.	.	.	.	.	.	.	.	.	1	.	1	0	.	.	.	0	0	0	.	.	.	.	.	0	.	0	.
LT906441.1	397846	ACCCCGTG.CGCCCCGA_F	C	A	-	clade b 0	NS=7;AF=0.167	GT	.	1	.	.	.	.	.	.	.	.	.	1	.	1	.	.	.	.	.	.	0	.	1	.	.	.	.	1	0	.
LT906441.1	830712	ACCCCTCC.TGGGGTCG_F	C	T	-	clade b 0	NS=8;AF=0.067	GT	.	.	.	.	1	.	.	.	.	.	.	.	.	.	.	.	.	.	0	0	0	.	.	.	.	0	0	.	0	1
LT906441.1	1755741	ACCCCTCG.CATCGACG_F	T	C	-	clade b 0	NS=29;AF=0.767	GT	1	1	1	1	1	1	1	1	1	1	1	1	1	1	1	1	1	1	0	.	0	0	1	1	1	0	0	1	0	1
LT906441.1	1532081	ACCCCTGA.CTCGTCGA_R	G	A	-	clade b 0	NS=13;AF=0.200	GT	1	.	1	.	.	.	.	.	.	.	1	.	1	.	1	.	.	.	0	0	0	0	.	.	.	0	0	.	0	1
LT906441.1	1941868	ACCCGACG.CGAGCACC_F	A	C	-	clade b 0	NS=17;AF=0.433	GT	.	.	.	.	1	1	1	1	1	1	1	.	1	.	.	1	1	1	.	0	0	0	1	.	.	.	.	1	0	.
LT906441.1	1768638	ACCCGACG.GGAAGAGC_F	A	G	-	clade b 0	NS=5;AF=0.033	GT	.	.	.	.	.	.	.	.	.	.	.	.	.	.	.	.	.	.	0	.	0	.	.	.	1	0	.	.	0	.
LT906441.1	390653	ACCCGCAG.ACAGCGAG_F	A	C	clade a 1	clade b 0	NS=3;AF=0.033	GT	.	.	.	.	.	.	.	.	1	.	.	.	.	.	.	.	.	.	.	.	0	.	.	.	.	.	.	.	0	.
LT906441.1	1494019	ACCCGCCG.CCAGCAAG_R	T	C	clade a 1	-	NS=6;AF=0.033	GT	.	.	.	.	1	.	.	.	.	.	.	.	.	.	.	.	.	.	.	0	0	.	.	.	0	0	.	.	0	.
LT906441.1	1392038	ACCCGCGG.CTCATCGC_F	A	G	-	clade b 0	NS=29;AF=0.733	GT	1	1	1	1	1	1	1	1	1	1	1	1	1	1	1	1	1	1	0	0	0	0	1	1	.	0	0	1	0	1
LT906441.1	403191	ACCCGCTC.CCACGGCT_R	C	T	-	clade b 0	NS=8;AF=0.167	GT	.	.	.	.	.	.	1	1	.	.	.	.	.	.	.	.	1	1	.	0	0	.	.	1	.	.	.	.	0	.
LT906441.1	1971753	ACCCGGCT.CCACGACC_F	C	A	-	clade b 0	NS=20;AF=0.467	GT	.	1	.	.	1	1	1	1	1	.	.	1	1	.	.	1	1	1	0	0	0	.	1	1	.	0	0	1	0	.
LT906441.1	226898	ACCCGGGC.TCAATGAG_R	C	T	clade a 1	clade b 0	NS=3;AF=0.033	GT	.	.	.	.	.	.	.	1	.	.	.	.	.	.	.	.	.	.	.	.	0	.	.	.	.	.	.	.	0	.
LT906441.1	1551703	ACCCGGTG.CATCCCCG_R	A	G	-	clade b 0	NS=6;AF=0.033	GT	.	.	.	.	.	.	.	.	.	.	.	.	.	.	.	.	.	.	.	0	0	0	.	.	.	0	.	.	0	1
LT906441.1	1626718	ACCCGGTG.GGCTCTGG_F	A	T	-	clade b 0	NS=8;AF=0.033	GT	.	.	.	.	.	.	.	.	.	.	.	.	.	.	1	.	.	.	0	0	0	0	.	.	.	0	0	.	0	.
LT906441.1	1214132	ACCCGTCC.GGCGTGCA_R	C	T	-	clade b 0	NS=21;AF=0.467	GT	.	1	1	.	1	.	1	1	.	1	.	1	.	.	1	1	1	1	0	0	0	0	1	.	1	0	0	1	0	.
LT906441.1	1101247	ACCCGTGC.GTGCCCTC_F	A	G	-	clade b 0	NS=10;AF=0.100	GT	.	.	.	1	.	.	.	.	.	.	.	.	.	.	.	.	.	.	0	0	0	0	.	.	1	0	0	.	0	1
LT906441.1	121338	ACCCGTGG.ACGTGTCG_R	A	G	-	clade b 0	NS=19;AF=0.400	GT	.	1	.	1	1	.	1	1	1	1	.	1	.	1	.	.	1	1	0	0	0	0	.	1	.	0	0	.	0	.
LT906441.1	491994	ACCCGTTC.GTGTCCTG_F	C	T	clade a 1	-	NS=11;AF=0.100	GT	.	1	.	.	.	.	.	.	.	1	.	1	.	.	.	.	.	.	0	0	0	0	.	.	.	0	0	.	0	0
LT906441.1	1625300	ACCCTCAT.CTCGCCAC_R	C	G	-	clade b 0	NS=19;AF=0.400	GT	.	.	1	.	1	.	1	1	.	1	1	.	1	1	.	.	1	1	0	0	0	0	.	1	1	0	0	.	0	.
LT906441.1	2159794	ACCCTCCA.GATCCGGC_F	T	C	-	clade b 0	NS=12;AF=0.167	GT	.	.	1	1	.	.	.	.	.	.	.	.	1	.	1	.	.	.	0	0	0	0	.	1	.	0	0	.	0	.
LT906441.1	1495152	ACCCTCCG.CCGACCAT_R	C	A	-	clade b 0	NS=5;AF=0.033	GT	.	.	.	.	.	.	.	.	.	.	.	.	.	.	.	.	.	.	.	0	0	.	.	.	.	0	.	.	0	1
LT906441.1	1150287	ACCCTGCA.GGTGACAT_R	G	A	clade a 1	-	NS=15;AF=0.167	GT	.	.	0	.	.	.	1	1	1	.	.	.	0	.	0	.	1	1	0	0	0	0	.	.	.	.	0	.	0	0
LT906441.1	1494619	ACCCTGCC.CCCTCGCG_F	G	A	-	clade b 0	NS=6;AF=0.067	GT	.	.	.	.	1	.	.	.	.	.	.	.	.	.	.	.	.	.	.	0	0	.	.	.	.	0	.	.	0	1
LT906441.1	1607306	ACCCTGCC.GGCTCCCC_F	A	G	-	clade b 0	NS=9;AF=0.100	GT	.	1	.	1	.	.	.	.	.	.	.	1	.	.	.	.	.	.	0	0	0	0	.	.	.	.	0	.	0	.
LT906441.1	2160603	ACCCTGCT.CAGCCACT_R	T	C	-	clade b 0	NS=21;AF=0.500	GT	.	1	.	1	1	1	1	1	1	1	.	1	.	1	.	.	1	1	0	.	0	0	.	1	1	0	0	.	0	1
LT906441.1	963609	ACCCTGGG.GAGGTGGC_F	A	G	clade a 1	-	NS=8;AF=0.033	GT	.	.	.	.	.	.	.	.	1	.	.	.	.	.	.	.	.	.	0	0	0	0	.	0	.	0	.	.	0	.
LT906441.1	1414817	ACCCTTGA.GTCATGGA_R	A	G	-	clade b 0	NS=18;AF=0.367	GT	.	.	1	.	.	1	1	1	.	.	.	.	1	1	.	1	1	1	0	0	0	0	.	.	1	0	0	.	0	1
LT906441.1	189079	ACCGAATC.CCGGCCCC_F	G	A	-	clade b 0	NS=5;AF=0.067	GT	.	.	.	1	.	.	.	.	.	.	.	.	.	.	.	.	.	.	.	0	0	.	.	1	.	.	.	.	0	.
LT906441.1	119835	ACCGACAG.CACGGCAA_R	A	G	-	clade b 0	NS=3;AF=0.033	GT	1	.	.	.	.	.	.	.	.	.	.	.	.	.	.	.	.	.	.	.	0	.	.	.	.	.	.	.	0	.
LT906441.1	1173582	ACCGACAT.GAGGACGA_R	G	A	clade a 1	-	NS=8;AF=0.067	GT	.	1	.	.	.	.	.	.	.	.	.	1	.	.	.	.	.	.	0	0	0	.	.	.	0	.	.	.	0	0
LT906441.1	1533001	ACCGACGA.CGGGAGCA_R	A	G	-	clade b 0	NS=7;AF=0.033	GT	.	.	.	.	.	.	.	.	.	.	.	.	.	.	.	.	.	.	0	0	0	0	.	.	.	.	0	.	0	1
LT906441.1	194270	ACCGACGA.GATCATTG_F	C	G	clade a 1	-	NS=9;AF=0.033	GT	0	.	.	.	.	.	.	.	.	.	.	1	.	.	0	.	.	.	0	0	0	0	.	.	.	.	0	.	0	.
LT906441.1	482681	ACCGACGC.ACCTTCAG_F	T	C	-	clade b 0	NS=14;AF=0.267	GT	.	.	.	.	.	1	.	.	.	.	1	1	.	.	.	1	.	.	0	0	0	.	1	.	1	0	0	1	0	1
LT906441.1	129684	ACCGACGG.TTCATTGC_R	C	A	-	clade b 0	NS=8;AF=0.067	GT	.	.	1	.	.	.	.	.	.	.	.	.	.	.	.	.	.	.	0	0	0	0	.	.	1	.	0	.	0	.
LT906441.1	1170191	ACCGACTC.CCCAGAGC_F	C	G	-	clade b 0	NS=8;AF=0.200	GT	.	.	.	1	.	.	.	.	1	1	1	.	.	.	.	.	.	.	.	.	0	.	1	1	.	.	.	.	0	.
LT906441.1	2148918	ACCGAGCC.CGTTCGGG_F	C	T	-	clade b 0	NS=23;AF=0.700	GT	1	1	1	1	1	1	1	1	1	1	.	1	1	1	1	1	1	1	.	.	0	.	1	1	1	.	.	1	0	.
LT906441.1	1503498	ACCGAGCG.CGCAGTAT_F	T	G	-	clade b 0	NS=28;AF=0.733	GT	1	1	1	.	1	1	1	1	1	1	1	1	1	1	1	1	1	1	0	0	0	.	1	1	1	0	0	1	0	1
LT906441.1	1820527	ACCGAGGA.ATGGCCAC_R	C	T	-	clade b 0	NS=12;AF=0.200	GT	1	.	.	1	.	.	.	.	.	.	.	.	.	.	.	.	.	.	0	0	0	0	1	1	.	.	0	1	0	1
LT906441.1	1652161	ACCGAGGA.GCCGAGGC_F	T	C	-	clade b 0	NS=29;AF=0.733	GT	1	1	1	1	1	1	1	1	1	.	1	1	1	1	1	1	1	1	0	0	0	0	1	1	1	0	0	1	0	1
LT906441.1	194562	ACCGAGGC.CGGATGCA_F	C	T	clade a 1	-	NS=10;AF=0.033	GT	0	.	.	.	.	.	.	.	.	.	0	.	.	1	0	.	.	.	0	0	0	0	.	.	.	.	0	.	0	.
LT906441.1	1003010	ACCGAGGC.GCGCTCGA_R	G	A	clade a 1	-	NS=15;AF=0.067	GT	.	1	0	.	.	.	.	.	.	.	.	1	0	.	.	0	.	.	0	0	0	0	0	.	.	0	0	0	0	0
LT906441.1	1565571	ACCGAGGC.GGTATCAC_R	G	T	-	clade b 0	NS=9;AF=0.067	GT	.	.	.	.	.	.	.	.	.	.	1	.	.	.	.	.	.	.	0	0	0	0	.	.	.	0	0	.	0	1
LT906441.1	658586	ACCGAGGC.GTCGGCGA_F	G	T	-	clade b 0	NS=25;AF=0.700	GT	1	1	1	1	1	1	1	1	1	1	1	1	1	.	1	1	1	1	0	.	0	.	1	1	1	.	0	1	0	.
LT906441.1	2161950	ACCGAGGT.GCGGCTCA_R	A	C	-	clade b 0	NS=18;AF=0.400	GT	1	.	.	.	.	1	1	1	.	1	.	.	.	1	1	1	1	1	0	.	0	0	1	.	.	0	0	1	0	.
LT906441.1	709421	ACCGATCA.ATCCGGGC_R	A	G	-	clade b 0	NS=19;AF=0.400	GT	1	.	1	.	.	1	1	1	.	.	.	.	1	1	.	1	1	1	0	0	0	0	.	1	.	0	0	.	0	1
LT906441.1	944445	ACCGATCC.GACTGCGA_F	C	A	-	clade b 0	NS=8;AF=0.100	GT	.	1	.	.	.	.	.	.	.	.	.	1	1	.	.	.	.	.	.	0	0	0	.	.	.	.	0	.	0	.
LT906441.1	687997	ACCGATGA.ATCGACTC_F	G	C	-	clade b 0	NS=16;AF=0.433	GT	.	.	1	.	1	.	1	1	1	1	.	.	1	1	.	.	1	1	.	0	0	.	1	1	.	.	.	1	0	.
LT906441.1	988655	ACCGATGA.CAGCCCCG_R	G	T	-	clade b 0	NS=9;AF=0.067	GT	.	.	.	1	.	.	.	.	.	.	.	.	.	.	.	.	.	.	0	0	0	0	.	.	.	0	0	.	0	1
LT906441.1	1626045	ACCGATGG.GGCATTGG_R	A	G	-	clade b 0	NS=20;AF=0.433	GT	1	1	.	1	1	1	.	.	1	1	.	1	.	.	.	1	.	.	0	0	0	0	1	1	1	0	0	1	0	.
LT906441.1	1027786	ACCGCACC.AAGATCAT_R	T	C	-	clade b 0	NS=8;AF=0.033	GT	.	.	.	.	.	.	.	.	.	.	.	.	.	.	.	.	.	.	0	0	0	0	.	.	.	0	0	.	0	1
LT906441.1	1021907	ACCGCAGT.TGGCCGAG_F	C	T	clade a 1	-	NS=8;AF=0.033	GT	.	.	.	.	.	.	.	.	.	1	.	.	.	.	0	.	.	.	0	0	0	.	.	.	.	0	0	.	0	.
LT906441.1	1025351	ACCGCCAC.AGCTCATC_R	T	C	-	clade b 0	NS=9;AF=0.067	GT	1	.	.	.	.	.	.	.	.	.	1	.	.	.	.	.	.	.	0	0	0	0	.	.	.	0	0	.	0	.
LT906441.1	981484	ACCGCCAC.CCACGATG_R	C	T	-	clade b 0	NS=27;AF=0.667	GT	1	1	1	.	1	1	1	1	1	1	1	1	1	1	.	1	1	1	0	0	0	0	1	1	1	0	0	1	0	.
LT906441.1	70220	ACCGCCAG.ACGGTCCA_F	T	C	-	clade b 0	NS=9;AF=0.067	GT	.	.	.	.	.	.	.	.	.	1	.	.	.	.	.	.	.	.	0	0	0	0	.	.	.	0	0	.	0	1
LT906441.1	620151	ACCGCCAG.AGTACCGT_R	C	T	clade a 1	-	NS=17;AF=0.333	GT	.	1	0	.	1	0	1	1	1	1	.	1	0	1	.	0	1	1	.	0	0	.	.	.	.	.	.	.	0	.
LT906441.1	1130394	ACCGCCCC.CCGAAGGA_R	C	T	-	clade b 0	NS=5;AF=0.067	GT	1	.	.	.	.	.	.	.	.	.	.	.	.	.	1	.	.	.	.	0	0	.	.	.	.	.	.	.	0	.
LT906441.1	475695	ACCGCCCG.CACCCTCG_R	A	G	-	clade b 0	NS=4;AF=0.033	GT	.	.	.	.	.	.	.	.	.	.	.	.	.	.	.	.	.	.	0	.	0	.	.	.	.	.	.	.	0	1
LT906441.1	1493285	ACCGCCCT.CTCAGTGA_F	A	G	-	clade b 0	NS=11;AF=0.233	GT	.	1	.	.	.	1	.	.	.	.	.	1	.	.	.	1	.	.	.	0	0	.	1	.	.	0	.	1	0	1
LT906441.1	1095372	ACCGCCCT.GCCGCTGC_R	T	C	-	clade b 0	NS=19;AF=0.400	GT	1	1	1	1	.	1	.	.	.	.	1	1	.	.	1	1	.	.	0	0	0	0	1	.	.	0	0	1	0	1
LT906441.1	1902491	ACCGCCGT.CTGCGAAC_R	C	T	-	clade b 0	NS=10;AF=0.233	GT	1	.	.	.	1	1	.	.	.	.	1	.	.	.	1	1	.	.	.	0	0	.	.	.	1	.	.	.	0	.
LT906441.1	727346	ACCGCCGT.TGCCGGAG_F	G	C	-	clade b 0	NS=3;AF=0.033	GT	.	.	.	.	.	.	.	.	.	.	.	.	.	.	.	.	.	.	.	.	0	.	.	.	1	.	.	.	0	.
LT906441.1	573631	ACCGCCTG.TTGGCGGC_R	G	A	-	clade b 0	NS=9;AF=0.067	GT	.	.	.	.	.	.	.	.	.	.	.	.	.	.	.	.	.	.	0	0	0	0	.	.	1	0	0	.	0	1
LT906441.1	1618254	ACCGCGCC.GCAAGTCC_F	A	G	-	clade b 0	NS=28;AF=0.733	GT	1	1	1	1	1	1	1	1	1	1	1	1	1	1	1	.	1	1	.	0	0	0	1	1	1	0	0	1	0	1
LT906441.1	957996	ACCGCTCA.GACGGCGC_R	A	T	-	clade b 0	NS=6;AF=0.033	GT	.	.	.	.	.	.	.	.	.	.	.	.	.	.	.	.	.	.	.	0	0	0	.	.	1	.	0	.	0	.
LT906441.1	275576	ACCGCTCT.ACCGTCAT_R	C	G	clade a 1	-	NS=20;AF=0.067	GT	.	.	0	0	.	0	.	.	1	.	0	.	.	1	0	0	.	.	0	0	0	0	0	0	0	0	0	0	0	0
LT906441.1	486782	ACCGCTCT.GGTGTGCA_R	G	A	-	clade b 0	NS=16;AF=0.300	GT	.	1	1	.	.	1	.	.	.	.	.	1	.	.	.	1	.	.	0	0	0	0	1	.	1	0	0	1	0	1
LT906441.1	172592	ACCGCTGC.CAGAACCC_F	G	A	-	clade b 0	NS=7;AF=0.067	GT	.	.	.	.	.	.	.	.	.	.	.	.	.	.	.	.	.	.	0	0	0	.	.	1	.	.	0	.	0	1
LT906441.1	1661120	ACCGGAAC.CCGCGGGC_R	G	T	clade a 1	-	NS=29;AF=0.333	GT	0	1	.	0	1	0	1	1	1	1	0	1	0	1	0	0	1	1	0	0	0	0	0	0	0	0	0	0	0	0
LT906441.1	1043827	ACCGGACA.CTCGACGT_R	G	A	clade a 1	-	NS=7;AF=0.033	GT	.	.	.	0	.	.	.	.	.	.	.	.	.	1	.	0	.	.	.	.	0	.	.	0	.	.	.	.	0	0
LT906441.1	580940	ACCGGATC.GCCCACTA_F	T	C	-	clade b 0	NS=14;AF=0.300	GT	.	1	.	.	.	.	1	.	1	1	.	1	.	1	.	.	1	1	0	0	0	.	.	.	.	.	0	.	0	1
LT906441.1	1112262	ACCGGCAA.GGTGAATG_R	C	T	-	clade b 0	NS=7;AF=0.033	GT	.	.	.	.	.	.	.	.	.	.	.	.	.	.	.	.	.	.	0	0	0	.	.	1	.	0	0	.	0	.
LT906441.1	1396355	ACCGGCAG.GCGGCACC_F	T	C	-	clade b 0	NS=7;AF=0.067	GT	.	.	1	.	.	.	.	.	.	.	.	.	.	.	.	.	.	.	.	0	0	0	.	1	.	.	0	.	0	.
LT906441.1	2095502	ACCGGCAG.TCGATCCG_F	G	A	clade a 1	-	NS=10;AF=0.033	GT	.	.	.	.	.	.	.	.	.	.	.	.	.	1	0	.	.	.	0	0	0	0	.	.	.	0	0	.	0	0
LT906441.1	818155	ACCGGCAT.GGCCATCG_F	C	T	clade a 1	-	NS=9;AF=0.033	GT	.	.	.	.	.	.	.	.	1	.	.	.	.	.	.	.	.	.	0	0	0	0	.	.	.	0	0	.	0	0
LT906441.1	2152969	ACCGGCCA.AGCCGGGC_F	G	A	clade a 1	-	NS=10;AF=0.033	GT	.	.	.	.	.	.	.	.	1	.	.	.	.	.	.	.	.	.	0	0	0	0	.	.	0	0	0	.	0	0
LT906441.1	846677	ACCGGCCA.CCCCAGGG_F	G	T	-	clade b 0	NS=26;AF=0.700	GT	.	1	1	1	1	1	1	1	1	1	.	1	1	1	1	1	1	1	0	.	0	0	1	1	1	0	.	1	0	1
LT906441.1	2110347	ACCGGCCA.CCGGGTGA_F	G	A	-	clade b 0	NS=6;AF=0.033	GT	.	.	.	.	.	.	.	.	.	.	.	.	.	.	.	.	.	.	0	0	0	.	.	.	.	.	0	.	0	1
LT906441.1	941738	ACCGGCCC.AATGGCGC_F	C	G	-	clade b 0	NS=9;AF=0.133	GT	.	1	.	.	.	1	.	.	.	.	.	1	1	.	.	.	.	.	.	0	0	0	.	.	.	.	0	.	0	.
LT906441.1	1703734	ACCGGCGA.CACATCGA_R	C	T	-	clade b 0	NS=24;AF=0.567	GT	1	1	1	1	1	1	.	.	1	.	1	1	1	1	1	1	.	.	0	0	0	0	1	1	1	0	0	1	0	.
LT906441.1	811063	ACCGGCGC.CTCAAACC_F	G	A	-	clade b 0	NS=13;AF=0.200	GT	.	.	.	1	1	.	.	.	.	.	.	.	1	1	.	.	.	.	0	0	0	0	.	1	1	0	0	.	0	.
LT906441.1	981413	ACCGGCGG.AGTTTCGG_F	G	A	-	clade b 0	NS=25;AF=0.600	GT	.	1	1	.	1	1	1	1	1	1	1	1	1	.	.	1	1	1	0	0	0	0	1	1	1	0	0	1	0	.
LT906441.1	892114	ACCGGCTG.GACGCCCC_R	C	G	-	clade b 0	NS=23;AF=0.567	GT	.	.	1	1	1	1	1	1	1	1	1	.	1	1	.	1	1	1	0	.	0	0	1	.	1	0	0	1	0	.
LT906441.1	2164642	ACCGGGAG.CAAGAACA_F	T	C	-	clade b 0	NS=11;AF=0.133	GT	.	.	1	.	.	.	.	.	.	.	1	.	1	.	.	.	.	.	0	0	0	0	.	.	1	0	0	.	0	.
LT906441.1	226564	ACCGGGCA.GCGGAGTG_R	C	T	-	clade b 0	NS=3;AF=0.033	GT	.	.	.	.	.	.	.	.	.	.	.	.	.	.	.	.	.	.	.	.	0	.	.	.	.	.	.	.	0	1
LT906441.1	1389614	ACCGGGCA.TGCTGTTC_F	T	C	-	clade b 0	NS=4;AF=0.033	GT	.	.	.	.	.	.	.	.	.	.	.	.	.	.	.	.	.	.	.	0	0	.	.	.	.	.	.	.	0	1
LT906441.1	989912	ACCGGGCC.CAGCGCTG_R	C	A	-	clade b 0	NS=7;AF=0.033	GT	.	.	.	.	.	.	.	.	.	.	.	.	.	.	.	.	.	.	0	.	0	0	.	.	.	0	0	.	0	1
LT906441.1	842305	ACCGGGCG.CCACCGAT_R	C	T	-	clade b 0	NS=11;AF=0.167	GT	1	.	.	.	.	.	.	.	.	1	1	.	.	.	1	.	.	.	0	0	0	.	.	.	.	0	0	.	0	1
LT906441.1	258023	ACCGGGCG.CGGGGACA_R	T	C	-	clade b 0	NS=28;AF=0.700	GT	1	1	1	1	1	1	1	1	1	1	1	1	1	.	.	1	1	1	0	0	0	0	1	1	1	0	0	1	0	1
LT906441.1	948539	ACCGGGCG.GCTCGTCA_R	T	A	-	clade b 0	NS=7;AF=0.133	GT	.	1	.	.	.	1	.	.	.	.	.	1	1	.	.	.	.	.	.	0	0	.	.	.	.	.	.	.	0	.
LT906441.1	685004	ACCGGGCG.GTGCGTTA_R	T	C	-	clade b 0	NS=4;AF=0.033	GT	.	.	.	.	.	1	.	.	.	.	.	.	.	.	.	.	.	.	.	0	0	.	.	.	.	.	.	.	0	.
LT906441.1	581954	ACCGGGCG.TCACCGAC_F	G	A	-	clade b 0	NS=15;AF=0.333	GT	.	1	.	.	.	.	1	1	1	1	.	1	.	1	.	.	1	1	0	0	0	.	.	.	.	.	0	.	0	1
LT906441.1	1032629	ACCGGGGC.GCCCCCGA_F	T	A	-	clade b 0	NS=24;AF=0.567	GT	.	1	1	1	1	1	1	.	1	1	.	1	.	.	.	1	1	1	0	0	0	0	1	1	1	0	0	1	0	1
LT906441.1	2026989	ACCGGGTC.CCATCACC_F	G	A	-	clade b 0	NS=22;AF=0.567	GT	.	1	1	.	1	1	.	1	.	1	1	1	1	1	1	1	.	.	.	0	0	0	1	1	1	.	0	1	0	1
LT906441.1	2164605	ACCGGGTG.TTCCGTGG_F	T	G	clade a 1	clade b 0	NS=9;AF=0.067	GT	.	1	.	.	.	.	.	.	.	.	.	1	.	.	.	.	.	.	0	0	0	0	.	.	.	0	0	.	0	.
LT906441.1	479486	ACCGGTGA.CAACGCAT_R	C	T	-	clade b 0	NS=7;AF=0.033	GT	.	.	.	.	.	.	.	.	.	.	.	.	.	.	.	.	.	.	0	0	0	0	.	.	.	.	0	.	0	1
LT906441.1	2131596	ACCGGTGC.GCCGGAGT_R	C	A	-	clade b 0	NS=8;AF=0.033	GT	.	.	.	.	.	.	.	.	.	.	.	.	.	.	.	.	.	.	0	0	0	0	.	.	1	0	0	.	0	.
LT906441.1	580575	ACCGGTGC.TGGGGTCT_F	T	C	-	clade b 0	NS=15;AF=0.333	GT	.	1	.	.	.	.	1	1	1	1	.	1	.	1	.	.	1	1	0	0	0	.	.	.	.	.	0	.	0	1
LT906441.1	2022881	ACCGGTTG.GCGAGAAG_F	G	A	clade a 1	clade b 0	NS=8;AF=0.167	GT	.	1	.	.	1	.	.	.	.	1	.	1	.	1	.	.	.	.	.	0	0	.	.	.	.	.	.	.	0	.
LT906441.1	1503187	ACCGTACC.TCACCATC_R	A	G	-	clade b 0	NS=27;AF=0.700	GT	1	1	1	.	1	1	1	1	1	1	1	1	1	1	.	1	1	1	0	0	0	.	1	1	1	0	0	1	0	1
LT906441.1	396502	ACCGTCAA.GCCGCAAG_F	T	C	-	clade b 0	NS=13;AF=0.333	GT	.	.	.	1	.	.	1	1	.	.	.	.	.	.	.	.	1	1	.	.	0	.	1	1	1	0	.	1	0	1
LT906441.1	378399	ACCGTCCC.ACCGCGGC_F	C	G	clade a 1	-	NS=14;AF=0.167	GT	.	.	.	.	1	.	1	.	1	.	0	.	.	1	.	0	1	.	0	0	0	0	.	.	.	0	.	.	0	0
LT906441.1	2101165	ACCGTCCG.GCCTGACC_F	G	A	-	clade b 0	NS=5;AF=0.033	GT	.	.	.	.	.	.	.	.	.	.	.	.	.	.	.	.	.	.	.	0	0	0	.	.	.	.	.	.	0	1
LT906441.1	190036	ACCGTCGG.CACCTTGA_F	G	C	clade a 1	-	NS=7;AF=0.033	GT	0	.	.	.	.	.	.	.	.	.	.	1	.	.	0	.	.	.	0	.	0	.	.	.	.	.	0	.	0	.
LT906441.1	20689	ACCGTCGG.GCACCAGT_F	A	T	clade a 1	-	NS=9;AF=0.033	GT	.	.	.	.	.	.	.	.	1	.	.	.	.	.	.	.	.	.	0	0	0	0	.	.	0	0	0	.	0	.
LT906441.1	352976	ACCGTCGG.TTCGGTCA_R	G	A	-	clade b 0	NS=8;AF=0.100	GT	.	.	.	.	.	.	.	.	.	.	.	.	.	.	.	.	.	.	0	0	0	0	1	.	1	.	.	1	0	.
LT906441.1	1604048	ACCGTCGT.CTCACCGC_F	G	A	-	clade b 0	NS=28;AF=0.700	GT	1	1	1	1	1	1	1	1	1	1	.	1	1	1	.	1	1	1	0	0	0	0	1	1	1	0	0	1	0	1
LT906441.1	996960	ACCGTGAT.GCACAGCA_R	G	A	clade a 1	-	NS=17;AF=0.033	GT	.	.	0	0	.	0	.	.	1	.	.	.	0	.	0	0	.	.	0	0	0	0	0	0	.	0	0	0	0	.
LT906441.1	807327	ACCGTGCG.CTGCTCGA_F	G	A	-	clade b 0	NS=11;AF=0.133	GT	.	.	1	.	.	.	.	.	.	.	.	.	.	.	1	.	.	.	0	0	0	0	.	.	1	0	0	.	0	1
LT906441.1	226526	ACCGTGCG.TTGTGAGG_F	G	A	-	clade b 0	NS=4;AF=0.033	GT	.	.	.	.	.	.	.	.	.	.	.	.	.	.	.	.	.	.	.	.	0	0	.	1	.	.	.	.	0	.
LT906441.1	1581789	ACCGTGGG.CGGTGGAA_F	T	G	-	clade b 0	NS=9;AF=0.067	GT	.	.	.	.	.	.	.	.	.	.	.	.	.	.	.	.	.	.	0	0	0	0	1	.	.	0	0	1	0	.
LT906441.1	887422	ACCGTGGT.CCTCGTCC_R	C	T	-	clade b 0	NS=29;AF=0.733	GT	1	1	1	1	1	1	1	1	1	1	1	1	1	1	1	1	1	1	0	0	0	0	1	1	1	0	0	1	0	.
LT906441.1	1650996	ACCGTGGT.GGTACTCC_R	G	A	-	clade b 0	NS=8;AF=0.033	GT	.	.	.	.	.	.	.	.	.	.	.	.	.	.	.	.	.	.	0	0	0	0	.	.	.	0	0	.	0	1
LT906441.1	166031	ACCGTGTA.GTCTGCTC_F	G	A	-	clade b 0	NS=13;AF=0.300	GT	.	.	.	.	1	.	1	1	1	1	.	.	.	1	.	.	1	1	.	0	0	.	.	.	.	0	.	.	0	1
LT906441.1	1530249	ACCGTGTC.GCTCATCA_R	A	T	-	clade b 0	NS=8;AF=0.133	GT	.	.	1	.	.	.	.	.	.	.	.	.	1	.	.	.	.	.	.	0	0	0	1	.	.	.	.	1	0	.
LT906441.1	403379	ACCGTTCA.CGTTGGGG_F	G	T	-	clade b 0	NS=5;AF=0.033	GT	.	.	.	.	.	.	.	.	.	.	.	.	.	.	1	.	.	.	0	0	0	.	.	.	.	.	.	.	0	.
LT906441.1	1072208	ACCGTTGG.GAGCTGCC_F	C	T	-	clade b 0	NS=26;AF=0.633	GT	1	.	1	1	1	1	1	1	1	1	1	.	1	1	1	1	.	1	0	0	0	0	1	1	.	0	0	1	0	1
LT906441.1	1870244	ACCTATCA.GACCAGCC_F	A	C	clade a 1	clade b 0	NS=6;AF=0.067	GT	.	1	.	.	.	.	.	.	.	.	.	1	.	.	.	.	.	.	0	.	0	.	.	.	.	.	0	.	0	.
LT906441.1	230593	ACCTCACC.CGGTACCG_F	A	C	-	clade b 0	NS=5;AF=0.067	GT	.	.	.	.	.	.	.	.	.	.	.	.	1	1	.	.	.	.	.	0	0	.	.	.	.	.	.	.	0	.
LT906441.1	1590792	ACCTCACG.ACATGCTG_F	G	A	-	clade b 0	NS=23;AF=0.533	GT	.	1	.	1	1	.	1	1	1	.	1	1	.	1	1	.	1	1	0	0	0	0	1	1	1	0	0	1	0	.
LT906441.1	759742	ACCTCCAC.TCCGTAGC_R	C	T	clade a 1	-	NS=17;AF=0.200	GT	0	1	.	.	1	.	.	.	1	1	0	1	.	1	0	.	.	.	0	0	0	0	.	.	.	0	0	.	0	0
LT906441.1	1724600	ACCTCCGT.ACTCACCA_R	A	G	-	clade b 0	NS=6;AF=0.033	GT	1	.	.	.	.	.	.	.	.	.	.	.	.	.	.	.	.	.	.	.	0	0	.	.	.	0	0	.	0	.
LT906441.1	668586	ACCTCGAC.TGGGCGTC_F	G	C	clade a 1	clade b 0	NS=5;AF=0.033	GT	.	.	.	.	.	.	.	.	.	1	.	.	.	.	.	.	.	.	.	0	0	.	.	.	.	.	0	.	0	.
LT906441.1	682433	ACCTCGAC.TGGGCGTC_F	G	C	clade a 1	clade b 0	NS=5;AF=0.033	GT	.	.	.	.	.	.	.	.	.	1	.	.	.	.	.	.	.	.	.	0	0	.	.	.	.	.	0	.	0	.
LT906441.1	2016980	ACCTCGAT.ACCTCGGC_F	C	G	-	clade b 0	NS=6;AF=0.067	GT	.	.	.	.	.	.	.	1	.	.	.	.	.	.	.	.	.	.	0	.	0	.	.	.	.	0	.	.	0	1
LT906441.1	505420	ACCTCGCC.CCAAGATC_F	A	G	-	clade b 0	NS=17;AF=0.467	GT	.	.	1	.	1	1	1	1	.	.	.	.	1	1	1	1	1	1	.	0	0	.	1	1	.	.	.	1	0	.
LT906441.1	2162151	ACCTCGCC.TTGCCCGA_R	C	T	clade a 1	-	NS=13;AF=0.033	GT	.	.	.	0	.	0	.	.	1	.	.	.	.	.	.	0	.	.	0	.	0	0	0	0	.	0	0	0	0	.
LT906441.1	1128048	ACCTCGGA.CACGGCCC_R	G	A	-	clade b 0	NS=12;AF=0.233	GT	1	.	1	.	1	.	1	.	.	.	.	.	1	.	.	.	1	1	0	0	0	.	.	.	.	.	0	.	0	.
LT906441.1	732946	ACCTCGGG.ATCCGGAA_R	T	C	-	clade b 0	NS=26;AF=0.733	GT	1	1	1	1	1	1	1	1	1	1	1	1	1	1	1	1	1	1	0	.	0	0	1	.	1	.	.	1	0	1
LT906441.1	1507407	ACCTCGGG.ATGGTGAG_F	A	G	-	clade b 0	NS=7;AF=0.033	GT	.	.	.	.	.	.	.	.	.	.	.	.	.	.	.	.	.	.	0	0	0	0	.	.	.	.	0	.	0	1
LT906441.1	777973	ACCTCGGG.GACTCCGG_R	A	G	-	clade b 0	NS=13;AF=0.200	GT	.	.	.	1	.	.	.	.	.	.	.	.	.	.	.	.	.	.	0	0	0	0	1	1	1	0	0	1	0	1
LT906441.1	390257	ACCTCGGT.GATGACCA_R	A	G	-	clade b 0	NS=29;AF=0.767	GT	1	1	1	1	1	1	1	1	1	1	1	1	1	1	1	1	1	1	0	0	0	0	1	1	1	.	0	1	0	1
LT906441.1	818003	ACCTCGTC.CCAGGATG_F	A	G	-	clade b 0	NS=26;AF=0.633	GT	1	1	.	.	1	1	1	1	1	1	1	1	.	1	1	1	1	1	0	0	0	0	1	.	1	0	0	1	0	1
LT906441.1	1616549	ACCTCGTC.CTCGGGAC_R	T	C	-	clade b 0	NS=8;AF=0.067	GT	.	.	.	.	.	.	.	.	.	1	.	.	.	.	.	.	.	.	.	0	0	0	.	1	.	0	0	.	0	.
LT906441.1	1131741	ACCTCGTC.GTGAACAT_F	C	G	-	clade b 0	NS=5;AF=0.067	GT	.	.	.	.	.	.	.	.	.	1	.	.	.	.	.	.	.	.	.	0	0	.	1	.	.	.	.	.	0	.
LT906441.1	2128168	ACCTCTGA.CTTTGACC_F	T	C	-	clade b 0	NS=7;AF=0.033	GT	.	.	.	.	.	.	.	.	.	.	.	.	.	.	.	.	.	.	0	0	0	.	.	.	1	0	0	.	0	.
LT906441.1	1012734	ACCTGCCA.CCGGGCTC_R	C	T	-	clade b 0	NS=7;AF=0.033	GT	.	.	.	.	.	.	.	.	.	.	.	.	.	.	.	.	.	.	0	0	0	0	.	.	.	.	0	.	0	1
LT906441.1	1997352	ACCTGCCC.ATCTGCGG_R	T	C	-	clade b 0	NS=28;AF=0.700	GT	1	1	1	1	.	1	1	1	1	1	1	1	1	1	.	1	1	1	0	0	0	0	1	1	1	0	0	1	0	1
LT906441.1	189148	ACCTGCCG.TCAGCAGG_F	A	C	-	clade b 0	NS=9;AF=0.100	GT	1	.	.	.	.	.	.	.	.	.	1	.	.	.	1	.	.	.	0	0	0	0	.	.	.	.	0	.	0	.
LT906441.1	329632	ACCTGCGG.CCACCACC_F	G	A	-	clade b 0	NS=16;AF=0.433	GT	1	1	1	.	1	1	.	.	.	1	.	1	1	1	1	1	.	.	.	0	0	.	1	.	.	.	.	1	0	.
LT906441.1	552817	ACCTGCTG.CCCCGGTC_R	C	T	-	clade b 0	NS=4;AF=0.067	GT	1	.	.	.	.	.	.	.	.	.	.	.	.	.	1	.	.	.	.	.	0	.	.	.	.	.	.	.	0	.
LT906441.1	159141	ACCTGCTG.CCGGCACC_R	C	G	clade a 1	-	NS=9;AF=0.033	GT	.	.	.	0	.	.	.	.	.	1	.	.	.	.	0	.	.	.	0	0	0	0	.	.	.	.	0	.	0	.
LT906441.1	2027667	ACCTGCTG.GGGGTCTG_F	C	T	clade a 1	-	NS=12;AF=0.100	GT	.	1	.	.	.	.	.	.	.	1	.	1	.	.	.	.	.	.	0	0	0	0	.	0	0	0	0	.	0	.
LT906441.1	1255471	ACCTGGCG.GACAGCCG_R	G	A	-	clade b 0	NS=3;AF=0.033	GT	.	.	.	.	.	.	.	.	.	.	.	.	.	.	.	.	.	.	.	.	0	.	.	.	1	.	.	.	0	.
LT906441.1	1493426	ACCTGGGA.AGGAAGCT_R	A	T	-	clade b 0	NS=7;AF=0.100	GT	.	.	.	.	1	.	.	.	1	.	.	.	.	.	.	.	.	.	.	0	0	.	.	.	.	0	.	.	0	1
LT906441.1	1708592	ACCTGGGC.CCGTGTTC_F	A	G	-	clade b 0	NS=3;AF=0.033	GT	1	.	.	.	.	.	.	.	.	.	.	.	.	.	.	.	.	.	.	.	0	.	.	.	.	.	.	.	0	.
LT906441.1	123060	ACCTGGGG.TGGGTGAG_R	G	T	-	clade b 0	NS=6;AF=0.033	GT	1	.	.	.	.	.	.	.	.	.	.	.	.	.	.	.	.	.	0	.	0	0	.	.	.	.	0	.	0	.
LT906441.1	1801389	ACCTGGTC.GTGGTACC_R	C	T	-	clade b 0	NS=22;AF=0.500	GT	1	1	1	1	1	1	.	.	.	.	1	1	1	1	.	1	.	.	0	0	0	0	1	1	.	0	0	1	0	1
LT906441.1	1790604	ACCTGTTC.CCATTCGG_F	G	A	-	clade b 0	NS=9;AF=0.167	GT	.	.	.	.	.	.	1	1	.	.	.	.	.	.	.	.	1	1	.	.	0	.	.	.	1	0	0	.	0	.
LT906441.1	1509693	ACCTTCAC.GCCCCCTC_F	C	T	clade a 1	-	NS=26;AF=0.300	GT	0	1	0	0	1	0	1	1	1	1	0	1	.	.	0	0	1	1	0	0	0	0	0	0	.	0	0	0	0	.
LT906441.1	1210494	ACCTTCCG.CAAGACGT_R	T	C	-	clade b 0	NS=15;AF=0.267	GT	.	.	.	.	1	.	1	1	1	.	.	.	1	1	.	.	1	1	0	0	0	0	.	.	.	0	0	.	0	.
LT906441.1	2027025	ACCTTCGC.GGCAGCTC_F	G	A	clade a 1	clade b 0	NS=9;AF=0.133	GT	.	.	.	.	.	.	1	.	1	.	.	.	.	.	.	.	1	1	.	0	0	0	.	.	.	.	0	.	0	.
LT906441.1	165452	ACCTTCTA.GCCGACTG_R	G	A	-	clade b 0	NS=13;AF=0.300	GT	.	.	.	.	1	.	1	1	1	1	.	.	.	1	.	.	1	1	.	0	0	.	.	.	.	0	.	.	0	1
LT906441.1	126107	ACCTTCTC.CGTCCGGG_R	T	C	-	clade b 0	NS=29;AF=0.733	GT	.	1	1	1	1	1	1	1	1	1	1	1	1	1	1	1	1	1	0	0	0	0	1	1	1	0	0	1	0	1
LT906441.1	1640774	ACCTTCTC.GGGTCCAG_F	T	C	-	clade b 0	NS=30;AF=0.767	GT	1	1	1	1	1	1	1	1	1	1	1	1	1	1	1	1	1	1	0	0	0	0	1	1	1	0	0	1	0	1
LT906441.1	803714	ACCTTGAC.GCCGTGAG_F	A	G	-	clade b 0	NS=7;AF=0.033	GT	.	.	.	.	.	.	.	.	.	.	.	.	.	.	.	.	.	.	.	0	0	0	.	.	1	0	0	.	0	.
LT906441.1	1785113	ACCTTGAC.GCCGTGCC_F	T	G	-	clade b 0	NS=7;AF=0.167	GT	.	.	1	1	.	.	.	.	.	1	.	.	.	.	.	.	.	.	.	.	0	.	.	1	.	.	.	.	0	1
LT906441.1	230992	ACCTTGCC.CCCAGTCC_F	G	A	-	clade b 0	NS=4;AF=0.067	GT	.	.	.	.	.	.	.	.	.	.	1	.	.	.	.	.	.	.	.	.	0	.	.	.	1	.	.	.	0	.
LT906441.1	1076469	ACCTTGGA.CTGTTGTC_F	T	G	-	clade b 0	NS=28;AF=0.700	GT	1	1	1	1	1	1	1	1	1	1	1	1	1	1	1	1	.	1	0	0	0	0	1	1	.	0	0	1	0	1
LT906441.1	1490533	ACCTTGGC.TTGTCAGC_F	A	G	-	clade b 0	NS=5;AF=0.033	GT	.	.	.	.	.	.	.	.	.	.	.	.	.	.	.	.	.	.	.	0	0	0	.	.	.	.	.	.	0	1
LT906441.1	2164247	ACCTTGTC.ACGAAGTG_R	G	C	-	clade b 0	NS=22;AF=0.500	GT	1	1	1	.	.	.	.	1	.	1	1	1	1	.	1	1	.	.	0	0	0	0	1	1	1	0	0	1	0	1
LT906441.1	833515	ACCTTTGA.CTCGAACT_F	T	C	-	clade b 0	NS=7;AF=0.067	GT	.	.	.	.	.	.	.	.	.	.	.	.	.	.	.	.	.	.	.	0	0	.	.	1	.	0	0	.	0	1
LT906441.1	1506761	ACGAAACC.TCGAGGCG_F	G	A	-	clade b 0	NS=6;AF=0.033	GT	.	.	.	.	.	.	.	.	.	.	.	.	.	.	.	.	.	.	0	0	0	.	.	1	.	0	.	.	0	.
LT906441.1	113336	ACGAAAGC.CCCCTGGA_F	A	G	-	clade b 0	NS=30;AF=0.767	GT	1	1	1	1	1	1	1	1	1	1	1	1	1	1	1	1	1	1	0	0	0	0	1	1	1	0	0	1	0	1
LT906441.1	2101350	ACGAACCA.GGACGATG_F	A	G	-	clade b 0	NS=9;AF=0.067	GT	.	.	.	.	.	.	.	.	.	1	.	.	.	.	.	.	.	.	0	0	0	0	.	.	.	0	0	.	0	1
LT906441.1	328399	ACGAACCC.GCCGTGGC_F	C	T	clade a 1	-	NS=9;AF=0.033	GT	.	.	.	.	1	.	.	.	.	.	.	.	.	.	.	.	.	.	0	0	0	0	.	.	.	0	0	.	0	0
LT906441.1	1568547	ACGAACGG.GGGCGGCA_R	T	C	-	clade b 0	NS=28;AF=0.700	GT	1	.	1	1	1	1	1	1	1	1	1	.	1	1	1	1	1	1	0	0	0	0	1	1	1	0	0	1	0	1
LT906441.1	942310	ACGAAGAA.ATCACCGC_R	C	T	-	clade b 0	NS=9;AF=0.133	GT	.	1	.	.	.	1	.	.	.	.	.	1	1	.	.	.	.	.	.	0	0	0	.	.	.	.	0	.	0	.
LT906441.1	131750	ACGAAGAG.CGGGCACC_F	T	C	-	clade b 0	NS=19;AF=0.400	GT	.	1	.	.	1	1	1	1	1	1	.	1	.	1	.	.	1	1	0	0	0	0	.	.	1	0	0	.	0	.
LT906441.1	1022605	ACGAAGAG.CGGTCACC_R	A	G	-	clade b 0	NS=30;AF=0.767	GT	1	1	1	1	1	1	1	1	1	1	1	1	1	1	1	1	1	1	0	0	0	0	1	1	1	0	0	1	0	1
LT906441.1	98978	ACGAAGCC.GCCTTGTC_F	A	G	-	clade b 0	NS=21;AF=0.500	GT	1	.	1	.	1	1	.	.	1	1	1	.	1	1	1	1	.	.	0	0	0	.	1	1	1	0	0	1	0	.
LT906441.1	1672256	ACGAAGGC.GAGGACCT_R	A	G	-	clade b 0	NS=26;AF=0.633	GT	1	1	.	1	.	1	1	1	1	1	1	1	1	.	1	1	1	1	0	0	0	0	1	1	1	0	0	1	0	.
LT906441.1	1871443	ACGAATCC.CGACGAGG_R	C	A	-	clade b 0	NS=10;AF=0.200	GT	.	.	.	.	.	1	.	.	.	.	.	.	.	.	1	1	.	.	0	.	0	.	1	.	1	.	0	1	0	.
LT906441.1	1353237	ACGACACC.ACACCGGA_R	T	C	-	clade b 0	NS=4;AF=0.033	GT	.	.	.	.	.	.	.	.	.	.	.	.	.	.	.	.	.	.	.	0	0	.	1	.	.	.	.	.	0	.
LT906441.1	1626812	ACGACACC.TGCCGTTC_R	T	C	-	clade b 0	NS=6;AF=0.033	GT	.	.	.	.	.	.	.	.	.	.	.	.	.	.	.	.	.	.	.	0	0	.	1	.	.	0	0	.	0	.
LT906441.1	847748	ACGACAGG.CCCTCGAG_F	T	C	-	clade b 0	NS=6;AF=0.100	GT	.	.	.	1	.	.	.	.	.	.	.	.	.	.	.	.	.	.	.	.	0	0	.	1	.	.	.	.	0	1
LT906441.1	2158634	ACGACATC.CCACCGCC_F	A	G	-	clade b 0	NS=6;AF=0.033	GT	.	.	.	.	.	.	.	.	.	.	.	.	.	.	1	.	.	.	.	0	0	0	.	.	.	0	.	.	0	.
LT906441.1	1127996	ACGACATT.CCTTTGAG_F	T	C	-	clade b 0	NS=6;AF=0.067	GT	.	.	.	.	.	.	.	.	.	.	.	.	.	.	.	.	.	.	0	.	0	.	1	.	.	.	0	1	0	.
LT906441.1	1719747	ACGACCCT.CTGGCCAC_R	G	A	-	clade b 0	NS=8;AF=0.100	GT	.	.	.	.	.	.	.	.	.	1	.	.	.	.	.	.	.	.	.	.	0	0	1	.	.	0	0	1	0	.
LT906441.1	122096	ACGACCCT.GTCAACAG_F	T	C	-	clade b 0	NS=22;AF=0.500	GT	1	1	.	1	1	.	1	1	1	1	.	1	.	1	1	.	1	1	0	0	0	0	.	1	.	0	0	.	0	1
LT906441.1	1582054	ACGACCTC.CGGCGGCC_R	T	C	-	clade b 0	NS=18;AF=0.367	GT	1	.	1	.	1	1	.	.	1	1	.	.	1	.	1	.	.	.	0	0	0	0	.	1	1	0	0	.	0	1
LT906441.1	1237517	ACGACCTC.GCCGTCTC_F	A	G	-	clade b 0	NS=5;AF=0.067	GT	.	.	.	.	.	.	.	.	.	1	.	.	.	.	.	.	.	.	.	0	0	.	.	.	.	.	.	.	0	1
LT906441.1	1232060	ACGACGAG.CCACCTCG_F	C	G	clade a 1	-	NS=8;AF=0.033	GT	.	.	.	.	.	.	.	.	.	.	.	.	.	1	.	.	.	.	0	0	0	0	.	.	0	.	0	.	0	.
LT906441.1	667512	ACGACGCC.AGCGCGCC_F	A	G	clade a 1	-	NS=15;AF=0.033	GT	.	.	.	0	.	0	.	.	.	1	.	.	0	.	.	0	.	.	.	0	0	0	0	0	0	.	0	0	0	0
LT906441.1	1924810	ACGACGCG.TACTCGTC_R	A	G	clade a 1	clade b 0	NS=7;AF=0.133	GT	.	1	.	.	1	.	.	.	.	.	.	1	.	1	.	.	.	.	.	.	0	.	.	.	.	0	.	.	0	.
LT906441.1	245627	ACGACGGC.ATCACCCC_F	C	G	clade a 1	clade b 0	NS=6;AF=0.033	GT	.	.	.	.	.	.	.	.	1	.	.	.	.	.	.	.	.	.	0	0	0	0	.	.	.	.	.	.	0	.
LT906441.1	1961501	ACGACGTA.CAGACTCT_F	G	C	clade a 1	-	NS=10;AF=0.167	GT	.	.	.	.	.	.	1	1	.	.	.	.	.	1	0	.	1	1	.	0	0	.	.	.	.	0	.	.	0	.
LT906441.1	1297278	ACGACGTC.CCACCGAG_R	C	T	-	clade b 0	NS=16;AF=0.333	GT	1	.	1	1	1	1	.	.	.	.	1	.	.	.	.	1	.	.	0	0	0	.	1	.	1	0	0	1	0	.
LT906441.1	743136	ACGACGTC.CCGACGAG_R	C	A	clade a 1	clade b 0	NS=3;AF=0.033	GT	.	.	.	.	.	.	.	.	.	.	.	1	.	.	.	.	.	.	.	.	0	.	.	.	.	.	.	.	0	.
LT906441.1	2136996	ACGACGTC.CCGGTGAT_R	C	G	-	clade b 0	NS=8;AF=0.033	GT	.	.	.	.	.	.	.	.	.	.	.	.	.	.	.	.	.	.	0	0	0	0	1	.	.	0	0	.	0	.
LT906441.1	914013	ACGACGTG.TGGGCCAC_F	T	C	-	clade b 0	NS=27;AF=0.667	GT	1	1	1	1	1	1	1	1	1	1	.	1	.	1	1	.	1	1	0	0	0	0	1	1	1	0	0	1	0	1
LT906441.1	823495	ACGAGACG.CATGGATG_F	T	C	-	clade b 0	NS=26;AF=0.633	GT	.	1	1	1	1	1	1	1	1	1	.	1	1	1	.	1	1	1	0	0	0	0	1	1	.	0	0	1	0	1
LT906441.1	2122219	ACGAGATC.TCCACCTC_F	A	G	-	clade b 0	NS=11;AF=0.133	GT	1	.	.	1	.	.	.	.	.	.	1	.	.	.	.	.	.	.	0	0	0	0	.	.	.	0	0	.	0	1
LT906441.1	1943547	ACGAGCCA.GTCTGGCC_F	C	T	clade a 1	-	NS=8;AF=0.067	GT	.	1	.	.	.	.	.	.	.	.	.	1	.	.	0	.	.	.	.	0	0	.	.	.	.	0	.	.	0	0
LT906441.1	176631	ACGAGCCG.CCTGGCCG_F	A	T	clade a 1	-	NS=14;AF=0.033	GT	0	.	.	.	1	0	.	.	.	.	0	.	.	.	.	0	.	.	.	0	0	0	0	.	0	0	.	0	0	0
LT906441.1	639666	ACGAGCCG.TTGCCCAC_R	G	A	clade a 1	-	NS=14;AF=0.067	GT	0	1	0	.	.	.	.	.	.	.	0	1	0	.	0	.	.	.	0	0	0	0	.	.	.	0	0	.	0	.
LT906441.1	958317	ACGAGCTC.AGATCGTC_R	C	G	clade a 1	clade b 0	NS=8;AF=0.133	GT	.	1	.	.	1	.	.	.	.	1	.	1	.	.	.	.	.	.	.	0	0	.	.	.	.	.	0	.	0	.
LT906441.1	355116	ACGAGCTC.TCGCCGCC_R	T	C	clade a 1	clade b 0	NS=6;AF=0.133	GT	.	.	.	.	.	.	1	1	.	.	.	.	.	.	.	.	1	1	.	.	0	.	.	.	.	.	.	.	0	.
LT906441.1	614333	ACGAGCTC.TCGGAAGG_F	A	G	clade a 1	-	NS=15;AF=0.167	GT	.	.	.	.	1	.	1	1	.	.	.	.	0	.	.	.	1	1	0	0	0	0	0	.	.	0	0	0	0	.
LT906441.1	943247	ACGAGCTG.ACCAGGCC_R	T	G	clade a 1	clade b 0	NS=7;AF=0.067	GT	.	.	.	.	.	.	.	1	.	1	.	.	.	.	.	.	.	.	.	0	0	0	.	.	.	.	0	.	0	.
LT906441.1	942035	ACGAGGCG.TGGGCCTG_R	G	A	-	clade b 0	NS=6;AF=0.033	GT	.	.	.	.	.	1	.	.	.	.	.	.	.	.	.	.	.	.	.	0	0	0	.	.	.	.	0	.	0	.
LT906441.1	143019	ACGAGGGA.CGTCCCAA_F	A	G	clade a 1	-	NS=8;AF=0.033	GT	0	.	.	.	.	.	.	.	.	.	0	.	.	1	.	.	.	.	0	.	0	0	.	.	.	.	.	.	0	0
LT906441.1	1023434	ACGAGGGC.AGGTCGTC_F	C	G	clade a 1	clade b 0	NS=7;AF=0.033	GT	.	.	.	.	.	.	.	1	.	.	.	.	.	.	.	.	.	.	0	0	0	.	.	.	.	0	0	.	0	.
LT906441.1	1013546	ACGAGGTC.AGGCGGTC_R	A	G	-	clade b 0	NS=7;AF=0.033	GT	.	.	.	.	.	.	.	.	.	.	.	.	.	.	.	.	.	.	0	0	0	0	.	.	.	.	0	.	0	1
LT906441.1	1541040	ACGAGGTC.TCGACGTC_R	C	T	clade a 1	-	NS=9;AF=0.033	GT	.	.	.	.	.	.	.	1	.	.	.	.	.	.	.	.	.	.	0	0	0	0	.	.	0	0	0	.	0	.
LT906441.1	793916	ACGAGGTG.CCGACGTC_R	C	T	-	clade b 0	NS=4;AF=0.033	GT	.	.	.	.	.	.	.	.	.	.	.	.	.	.	.	.	.	.	.	0	0	.	.	.	.	.	.	.	0	1
LT906441.1	939210	ACGAGGTT.CGGGCGAC_F	A	C	-	clade b 0	NS=8;AF=0.133	GT	.	1	.	.	.	1	.	.	.	.	.	1	1	.	.	.	.	.	.	0	0	.	.	.	.	.	0	.	0	.
LT906441.1	1029906	ACGAGTTG.GAGCAACT_R	C	G	-	clade b 0	NS=7;AF=0.067	GT	.	.	1	.	.	.	.	.	.	.	.	.	1	.	.	.	.	.	0	0	0	.	.	.	.	.	0	.	0	.
LT906441.1	2016195	ACGATCAT.TCGCACTG_F	G	C	-	clade b 0	NS=30;AF=0.767	GT	1	1	1	1	1	1	1	1	1	1	1	1	1	1	1	1	1	1	0	0	0	0	1	1	1	0	0	1	0	1
LT906441.1	81625	ACGATCAT.TTGGGGGA_R	G	A	-	clade b 0	NS=4;AF=0.067	GT	.	.	.	.	.	.	.	.	1	.	.	.	1	.	.	.	.	.	.	.	0	.	.	.	.	.	.	.	0	.
LT906441.1	491919	ACGATCCA.GCAAGCAA_F	C	T	-	clade b 0	NS=8;AF=0.033	GT	.	.	.	.	.	.	.	.	.	.	.	.	.	.	.	.	.	.	0	0	0	0	.	.	.	0	0	.	0	1
LT906441.1	1666471	ACGATCCC.TCCTCGTG_R	G	A	-	clade b 0	NS=29;AF=0.733	GT	1	1	1	.	1	1	1	1	1	1	1	1	1	1	1	1	1	1	0	0	0	0	1	1	1	0	0	1	0	1
LT906441.1	1155973	ACGATCCC.TGACATCG_R	A	G	-	clade b 0	NS=6;AF=0.100	GT	.	.	.	.	.	1	.	.	.	.	.	.	.	.	.	1	.	.	.	0	0	.	.	.	.	.	.	.	0	1
LT906441.1	2061280	ACGATCGC.GCAAGGAT_F	C	T	-	clade b 0	NS=6;AF=0.033	GT	.	.	.	.	.	.	.	.	.	.	.	.	.	.	.	.	.	.	0	0	0	0	.	1	.	.	.	.	0	.
LT906441.1	113240	ACGATCGG.CGAAGCAT_R	T	C	-	clade b 0	NS=27;AF=0.667	GT	1	1	1	1	1	1	1	1	1	1	1	.	1	1	1	1	1	1	0	0	0	0	1	1	.	0	0	1	0	.
LT906441.1	1482601	ACGATCTC.ATGGCCAT_F	C	G	-	clade b 0	NS=8;AF=0.033	GT	.	.	.	.	.	.	.	.	.	.	.	.	.	.	.	.	.	.	0	0	0	0	1	.	.	0	0	.	0	.
LT906441.1	942170	ACGATGAC.ACCTTCCC_R	C	T	-	clade b 0	NS=7;AF=0.133	GT	.	1	.	.	.	1	.	.	.	.	.	1	1	.	.	.	.	.	.	0	0	.	.	.	.	.	.	.	0	.
LT906441.1	1640633	ACGATGAG.CCACGCTG_F	G	A	-	clade b 0	NS=30;AF=0.767	GT	1	1	1	1	1	1	1	1	1	1	1	1	1	1	1	1	1	1	0	0	0	0	1	1	1	0	0	1	0	1
LT906441.1	965706	ACGATGCC.TCACGGCC_F	G	A	clade a 1	-	NS=11;AF=0.133	GT	0	.	.	.	1	.	.	.	1	1	.	.	.	1	0	.	.	.	.	.	0	.	.	0	.	0	0	.	0	.
LT906441.1	1694648	ACGATGCG.TGCCTGCC_R	A	G	-	clade b 0	NS=6;AF=0.033	GT	.	.	.	.	.	.	.	.	.	.	.	.	.	.	.	.	.	.	0	0	0	.	.	.	.	.	0	.	0	1
LT906441.1	580712	ACGATGGA.CGCCATCG_R	T	C	-	clade b 0	NS=14;AF=0.300	GT	.	1	.	.	.	.	1	.	1	1	.	1	.	1	.	.	1	1	0	0	0	.	.	.	.	.	0	.	0	1
LT906441.1	2117836	ACGATGGC.CCGGCGTG_F	A	G	-	clade b 0	NS=30;AF=0.767	GT	1	1	1	1	1	1	1	1	1	1	1	1	1	1	1	1	1	1	0	0	0	0	1	1	1	0	0	1	0	1
LT906441.1	2117845	ACGATGGG.CACGCCGG_R	G	A	-	clade b 0	NS=30;AF=0.767	GT	1	1	1	1	1	1	1	1	1	1	1	1	1	1	1	1	1	1	0	0	0	0	1	1	1	0	0	1	0	1
LT906441.1	2088422	ACGATTCT.GTTCCTCG_R	C	G	-	clade b 0	NS=17;AF=0.367	GT	.	.	.	1	1	.	1	1	1	1	.	.	.	.	.	1	1	.	0	0	0	0	1	1	.	0	.	1	0	.
LT906441.1	2159502	ACGCAACC.CAGAGACG_F	T	C	-	clade b 0	NS=18;AF=0.400	GT	.	1	.	.	1	1	1	1	1	1	.	1	.	1	.	1	1	1	0	0	0	.	.	.	.	0	0	.	0	.
LT906441.1	303280	ACGCAACC.GTCTGGCC_F	A	C	-	clade b 0	NS=4;AF=0.033	GT	.	.	.	.	.	.	.	.	.	.	.	.	.	.	.	.	.	.	.	0	0	.	.	.	1	.	.	.	0	.
LT906441.1	581310	ACGCAACC.TGGTGACG_F	T	C	-	clade b 0	NS=14;AF=0.300	GT	.	1	.	.	.	.	1	.	1	1	.	1	.	1	.	.	1	1	0	0	0	.	.	.	.	.	0	.	0	1
LT906441.1	887401	ACGCACAC.TCCTTGCC_R	G	C	-	clade b 0	NS=14;AF=0.233	GT	.	.	1	1	1	1	.	.	.	.	.	.	1	.	.	1	.	.	0	0	0	0	.	1	.	0	0	.	0	.
LT906441.1	2133940	ACGCACCG.GGACGACG_F	A	T	-	clade b 0	NS=22;AF=0.567	GT	1	1	1	1	1	1	1	1	1	1	.	1	1	1	1	1	1	1	0	.	0	.	.	.	.	0	0	.	0	.
LT906441.1	303107	ACGCATGG.CAGTGGTG_R	A	G	-	clade b 0	NS=4;AF=0.033	GT	.	.	.	.	.	.	.	.	.	.	.	.	.	.	.	.	.	.	.	0	0	.	.	.	1	.	.	.	0	.
LT906441.1	886164	ACGCCACC.CCGACGAC_R	A	C	clade a 1	clade b 0	NS=7;AF=0.100	GT	.	.	.	.	.	.	1	.	.	.	.	.	.	1	.	.	1	.	0	0	0	.	.	.	.	.	.	.	0	.
LT906441.1	552655	ACGCCACC.CCGACGAG_R	T	C	-	clade b 0	NS=8;AF=0.033	GT	.	.	.	.	.	.	.	.	.	.	.	.	.	.	.	.	.	.	0	0	0	0	.	.	.	0	0	.	0	1
LT906441.1	2151333	ACGCCACG.CCCCAGAT_R	T	C	-	clade b 0	NS=30;AF=0.767	GT	1	1	1	1	1	1	1	1	1	1	1	1	1	1	1	1	1	1	0	0	0	0	1	1	1	0	0	1	0	1
LT906441.1	2127667	ACGCCATC.CGCCCGGG_R	C	G	-	clade b 0	NS=6;AF=0.033	GT	.	.	.	.	.	.	.	.	.	.	.	.	.	.	.	.	.	.	0	0	0	.	.	.	1	0	.	.	0	.
LT906441.1	1131421	ACGCCATC.CGTTCTCG_R	C	A	clade a 1	-	NS=10;AF=0.033	GT	0	.	.	0	.	.	.	.	.	.	.	1	.	.	0	.	.	.	0	0	0	.	.	0	.	.	0	.	0	.
LT906441.1	87353	ACGCCCAG.CACGTGTC_F	G	A	clade a 1	clade b 0	NS=4;AF=0.067	GT	.	1	.	.	.	.	.	.	.	.	.	1	.	.	.	.	.	.	.	.	0	.	.	.	.	.	.	.	0	.
LT906441.1	989648	ACGCCCCA.CCATCGAG_R	G	A	-	clade b 0	NS=8;AF=0.033	GT	.	.	.	.	.	.	.	.	.	.	.	.	.	.	.	.	.	.	0	0	0	0	.	.	.	0	0	.	0	1
LT906441.1	1078201	ACGCCCCA.GCGTCGCA_F	A	G	-	clade b 0	NS=27;AF=0.667	GT	1	1	1	1	.	1	1	1	1	1	1	1	1	1	1	1	.	1	0	0	0	0	1	1	.	0	0	1	0	1
LT906441.1	2031321	ACGCCCCC.CGATCTAC_F	A	T	-	clade b 0	NS=25;AF=0.633	GT	.	1	1	1	1	1	1	1	1	1	1	1	1	1	1	1	1	1	0	0	0	0	1	.	.	0	.	1	0	.
LT906441.1	183381	ACGCCCCG.CAACGGCG_R	T	C	-	clade b 0	NS=4;AF=0.033	GT	.	.	.	.	.	.	.	.	.	.	.	.	.	.	.	.	.	.	.	.	0	0	.	.	.	.	.	.	0	1
LT906441.1	1967966	ACGCCCCG.CCCCCAAC_F	C	A	clade a 1	-	NS=17;AF=0.267	GT	.	1	.	0	1	0	1	1	.	1	.	1	.	.	.	.	1	1	0	0	0	.	.	0	.	0	0	.	0	.
LT906441.1	1454810	ACGCCCGG.GAGCTCGG_F	C	T	-	clade b 0	NS=16;AF=0.367	GT	.	1	.	.	.	.	1	1	.	.	1	1	1	.	.	.	1	1	0	0	0	.	1	1	.	.	0	1	0	.
LT906441.1	947660	ACGCCGAT.ACCCCACC_R	G	C	-	clade b 0	NS=5;AF=0.033	GT	.	.	.	.	.	.	.	.	.	.	.	.	.	.	1	.	.	.	.	0	0	.	.	.	.	.	0	.	0	.
LT906441.1	1601547	ACGCCGGG.ACGTCCAG_R	G	C	-	clade b 0	NS=26;AF=0.667	GT	.	1	1	1	1	1	1	1	1	1	1	1	1	1	.	1	1	1	0	0	0	.	1	1	1	0	0	1	0	.
LT906441.1	2163451	ACGCCGGG.TCACGGAT_R	G	A	-	clade b 0	NS=17;AF=0.400	GT	1	.	1	.	1	.	1	1	1	1	.	.	.	.	.	.	1	1	.	0	0	0	1	.	.	0	.	1	0	1
LT906441.1	615752	ACGCCGTC.TGCTCGCC_F	C	A	clade a 1	-	NS=21;AF=0.067	GT	0	1	0	0	.	0	.	.	.	.	0	1	0	.	0	0	.	.	0	0	0	0	0	0	0	0	0	0	0	.
LT906441.1	1494327	ACGCGACG.CCATCACC_R	T	C	-	clade b 0	NS=5;AF=0.033	GT	.	.	.	.	.	.	.	.	.	.	.	.	.	.	.	.	.	.	.	0	0	.	.	.	1	0	.	.	0	.
LT906441.1	911228	ACGCGACG.CGCATCCC_R	T	C	clade a 1	-	NS=11;AF=0.033	GT	0	.	.	.	.	.	.	.	.	.	.	.	.	1	0	.	.	.	0	0	0	0	.	0	.	0	0	.	0	.
LT906441.1	1591121	ACGCGAGT.GGGAAGTC_F	T	C	-	clade b 0	NS=28;AF=0.700	GT	.	1	1	1	1	1	1	1	1	1	1	1	.	1	1	1	1	1	0	0	0	0	1	1	1	0	0	1	0	1
LT906441.1	1600859	ACGCGCTG.CCCAGCAG_F	A	G	-	clade b 0	NS=19;AF=0.400	GT	.	1	.	1	.	.	1	1	.	.	.	1	.	.	.	.	1	1	0	0	0	0	1	1	1	0	0	1	0	1
LT906441.1	169978	ACGCGGCC.CGCCACCG_F	C	T	-	clade b 0	NS=4;AF=0.033	GT	.	.	.	.	.	.	.	.	.	.	.	.	.	.	.	.	.	.	.	0	0	.	.	.	1	.	.	.	0	.
LT906441.1	1000713	ACGCGTCG.CACGGTCC_F	T	A	-	clade b 0	NS=8;AF=0.033	GT	.	.	.	.	.	.	.	.	.	.	.	.	.	.	1	.	.	.	0	0	0	0	.	.	.	0	0	.	0	.
LT906441.1	1830353	ACGCTACG.GCAGTTGC_R	C	T	-	clade b 0	NS=3;AF=0.033	GT	.	.	.	1	.	.	.	.	.	.	.	.	.	.	.	.	.	.	.	.	0	.	.	.	.	.	.	.	0	.
LT906441.1	939093	ACGCTCCA.GTGGTGAA_F	G	C	-	clade b 0	NS=8;AF=0.133	GT	.	1	.	.	.	1	.	.	.	.	.	1	1	.	.	.	.	.	.	0	0	.	.	.	.	.	0	.	0	.
LT906441.1	988834	ACGCTCGG.CGCATGGG_F	A	G	-	clade b 0	NS=29;AF=0.733	GT	1	1	1	1	1	1	1	1	1	1	1	1	1	1	.	1	1	1	0	0	0	0	1	1	1	0	0	1	0	1
LT906441.1	1072343	ACGCTCTG.GCGCACAC_R	T	C	-	clade b 0	NS=28;AF=0.700	GT	1	1	1	1	1	1	1	1	1	1	1	1	1	1	1	1	.	1	0	0	0	0	1	1	.	0	0	1	0	1
LT906441.1	122003	ACGCTGAG.TCTTCCGA_R	T	C	-	clade b 0	NS=19;AF=0.400	GT	.	1	.	1	1	.	1	1	1	1	.	1	.	1	.	.	1	1	0	0	0	0	.	1	.	0	0	.	0	.
LT906441.1	1718313	ACGCTGGC.CGCTCATC_R	C	T	-	clade b 0	NS=9;AF=0.167	GT	.	1	.	.	1	.	.	.	.	1	.	1	.	.	.	.	.	.	.	.	0	0	.	.	.	.	0	.	0	1
LT906441.1	1847214	ACGCTGGC.CTTCATGG_R	T	G	-	clade b 0	NS=26;AF=0.667	GT	1	1	1	1	1	1	1	1	1	1	1	1	.	1	1	1	1	1	0	0	0	.	1	.	1	0	0	1	0	.
LT906441.1	380394	ACGCTGTA.AATCCGGA_R	G	A	-	clade b 0	NS=5;AF=0.033	GT	.	.	.	.	.	.	.	.	.	.	.	.	.	.	.	.	.	.	.	.	0	0	.	.	.	0	.	.	0	1
LT906441.1	1961124	ACGCTTGC.CCGCCTGC_F	C	T	-	clade b 0	NS=4;AF=0.033	GT	1	.	.	.	.	.	.	.	.	.	.	.	.	.	.	.	.	.	.	0	0	.	.	.	.	.	.	.	0	.
LT906441.1	585975	ACGGACAT.AGGTTCTC_F	C	T	clade a 1	-	NS=14;AF=0.300	GT	.	1	.	.	.	.	1	1	1	1	.	1	.	1	.	.	1	1	.	0	0	.	.	.	.	.	0	.	0	0
LT906441.1	1581849	ACGGACGA.CGAGGAAT_R	G	A	-	clade b 0	NS=29;AF=0.733	GT	1	1	1	1	1	1	1	1	1	1	1	1	1	1	1	1	1	1	0	0	0	0	1	.	1	0	0	1	0	1
LT906441.1	709384	ACGGACGA.TCGGACAG_R	C	T	-	clade b 0	NS=28;AF=0.700	GT	1	1	1	1	1	1	.	1	1	1	1	1	1	1	1	1	.	1	0	0	0	0	1	1	1	0	0	1	0	1
LT906441.1	1798699	ACGGAGAA.CAACAAGG_R	T	C	-	clade b 0	NS=16;AF=0.400	GT	.	1	.	1	1	.	1	1	1	.	.	1	.	.	.	.	1	1	0	.	0	.	1	1	.	.	0	1	0	.
LT906441.1	2164769	ACGGAGCA.CTGACCGG_R	G	A	-	clade b 0	NS=15;AF=0.267	GT	.	1	1	.	.	.	.	.	.	1	1	1	1	.	.	.	.	.	0	0	0	0	1	.	.	0	0	.	0	1
LT906441.1	1131159	ACGGATCC.GGAAGACG_F	G	T	-	clade b 0	NS=4;AF=0.033	GT	.	.	.	.	.	.	.	.	.	.	.	.	.	.	.	.	.	.	.	0	0	.	.	.	1	.	.	.	0	.
LT906441.1	897540	ACGGATCG.GCTGCGGC_R	C	A	-	clade b 0	NS=7;AF=0.033	GT	.	.	.	.	.	.	.	.	.	.	.	.	.	.	.	.	.	.	0	.	0	0	.	.	.	0	0	.	0	1
LT906441.1	1430656	ACGGATGT.CGAAGCAA_R	T	C	-	clade b 0	NS=15;AF=0.433	GT	1	.	1	1	1	1	.	.	.	1	1	.	.	.	1	1	.	.	.	.	0	.	1	1	1	.	.	1	0	.
LT906441.1	631447	ACGGCAAC.TCGATCAT_R	A	G	-	clade b 0	NS=19;AF=0.400	GT	1	.	1	1	.	1	.	.	.	.	1	.	1	.	1	1	.	.	0	0	0	0	1	1	1	0	0	1	0	.
LT906441.1	1666643	ACGGCACG.CTCATCGG_R	A	G	-	clade b 0	NS=25;AF=0.600	GT	1	1	1	1	.	.	1	1	1	1	1	1	1	1	1	.	1	1	0	0	0	0	.	1	1	0	0	.	0	1
LT906441.1	1161648	ACGGCACG.TCGATGGC_F	G	C	clade a 1	-	NS=11;AF=0.100	GT	.	.	.	.	.	.	1	.	.	.	.	.	.	.	.	.	1	1	0	0	0	0	.	.	0	.	0	.	0	0
LT906441.1	131780	ACGGCACG.TTCCTTGC_R	T	C	-	clade b 0	NS=29;AF=0.733	GT	1	1	1	1	1	1	1	1	1	1	1	1	.	1	1	1	1	1	0	0	0	0	1	1	1	0	0	1	0	1
LT906441.1	1422244	ACGGCAGG.ACCGCTCC_F	C	T	-	clade b 0	NS=11;AF=0.167	GT	.	.	.	.	.	.	.	.	1	.	.	.	1	1	.	.	.	.	0	0	0	.	1	.	.	0	0	1	0	.
LT906441.1	1038376	ACGGCATG.TTTGGCAC_F	C	G	clade a 1	-	NS=7;AF=0.033	GT	.	.	.	.	.	.	.	.	1	.	.	.	.	.	.	.	.	.	0	0	0	.	0	.	.	.	0	.	0	.
LT906441.1	1775396	ACGGCATG.TTTGGCAC_R	C	G	clade a 1	-	NS=7;AF=0.033	GT	.	.	.	.	.	.	.	.	1	.	.	.	.	.	.	.	.	.	0	0	0	.	0	.	.	.	0	.	0	.
LT906441.1	617207	ACGGCCAC.CACTCGAC_R	C	T	clade a 1	-	NS=14;AF=0.033	GT	.	.	0	.	.	0	.	.	.	.	0	.	0	1	0	0	.	.	0	0	0	.	.	.	.	0	0	.	0	0
LT906441.1	2138046	ACGGCCAG.CTCAGCAC_R	G	A	-	clade b 0	NS=7;AF=0.067	GT	1	.	.	.	.	.	.	.	.	.	.	.	.	.	1	.	.	.	0	.	0	.	.	.	.	0	0	.	0	.
LT906441.1	1540848	ACGGCCGC.GGCGACAT_F	A	C	-	clade b 0	NS=10;AF=0.167	GT	1	.	.	.	.	.	.	.	.	.	.	.	.	.	.	.	.	.	0	0	0	.	1	1	.	.	0	1	0	1
LT906441.1	857662	ACGGCCGG.AGTACGTG_F	G	C	-	clade b 0	NS=6;AF=0.033	GT	.	.	.	.	.	.	.	.	.	.	.	.	.	.	.	.	.	.	0	0	0	.	.	.	1	.	0	.	0	.
LT906441.1	1210304	ACGGCGAC.GGTTCCGA_F	T	C	-	clade b 0	NS=13;AF=0.333	GT	.	1	.	.	1	.	1	1	1	.	.	1	1	1	.	.	1	1	.	0	0	.	.	.	.	.	.	.	0	.
LT906441.1	328808	ACGGCGAC.TGGGCGAC_R	A	G	-	clade b 0	NS=29;AF=0.733	GT	1	1	1	1	1	1	1	1	1	1	1	1	.	1	1	1	1	1	0	0	0	0	1	1	1	0	0	1	0	1
LT906441.1	1262052	ACGGCGAG.TCCACGGC_F	T	C	-	clade b 0	NS=22;AF=0.667	GT	1	1	1	.	1	1	1	1	1	1	1	1	1	1	1	1	1	1	.	.	0	.	1	.	1	.	.	1	0	.
LT906441.1	793806	ACGGCGCG.CGAGCCTC_F	G	T	clade a 1	-	NS=6;AF=0.067	GT	.	1	.	.	.	.	.	.	.	.	.	1	0	.	.	.	.	.	.	0	0	.	.	.	.	.	.	.	0	.
LT906441.1	389151	ACGGCGCG.GTGACGGC_R	T	C	-	clade b 0	NS=3;AF=0.033	GT	.	.	.	.	.	.	.	.	.	.	.	.	.	.	.	.	.	.	.	.	0	.	.	.	.	.	.	.	0	1
LT906441.1	631684	ACGGCGCT.GTGCTTGA_F	C	G	clade a 1	-	NS=27;AF=0.333	GT	0	1	0	.	1	0	1	1	1	1	0	1	0	1	0	0	1	1	0	0	0	0	0	.	0	0	0	0	0	.
LT906441.1	2150024	ACGGCGGT.GGAGTTTC_F	A	G	-	clade b 0	NS=7;AF=0.067	GT	.	.	.	.	.	.	.	.	.	.	.	.	.	.	.	.	.	.	.	0	0	0	.	.	1	0	.	.	0	1
LT906441.1	1109215	ACGGCGTG.CGATCATC_F	A	C	-	clade b 0	NS=15;AF=0.267	GT	.	1	.	.	.	.	.	1	1	1	.	1	.	.	.	1	.	1	0	0	0	0	.	.	.	0	0	.	0	1
LT906441.1	1404776	ACGGCTCG.CGATGTGC_R	A	C	clade a 1	clade b 0	NS=8;AF=0.067	GT	.	1	.	.	.	.	.	.	.	.	.	1	.	.	.	.	.	.	0	0	0	.	.	.	.	0	0	.	0	.
LT906441.1	2121857	ACGGCTCT.CACCTGGG_R	A	C	-	clade b 0	NS=9;AF=0.067	GT	.	.	.	1	.	.	.	.	.	.	.	.	.	.	.	.	.	.	0	0	0	0	.	1	.	0	0	.	0	.
LT906441.1	736381	ACGGCTTT.GGACCGTC_F	T	G	-	clade b 0	NS=28;AF=0.733	GT	1	1	1	1	1	1	1	1	1	1	1	1	1	1	1	1	1	1	0	.	0	0	1	1	.	0	0	1	0	1
LT906441.1	549594	ACGGGAAG.TCGGCCAG_F	C	A	clade a 1	-	NS=7;AF=0.100	GT	.	.	.	.	.	.	1	.	.	.	.	.	.	.	.	.	1	1	.	0	0	.	.	.	.	.	.	.	0	0
LT906441.1	491821	ACGGGACG.AACGACAT_F	A	C	-	clade b 0	NS=8;AF=0.033	GT	.	.	.	.	.	.	.	.	.	.	1	.	.	.	.	.	.	.	0	0	0	0	.	.	.	0	0	.	0	.
LT906441.1	2051667	ACGGGACG.ACCCACCA_R	A	G	-	clade b 0	NS=15;AF=0.333	GT	.	.	1	.	.	.	1	1	.	1	.	.	.	.	1	.	1	1	0	0	0	.	1	.	1	.	0	1	0	.
LT906441.1	785869	ACGGGAGC.CCGACGGC_R	C	T	clade a 1	-	NS=13;AF=0.067	GT	0	.	.	0	1	0	.	.	.	.	.	.	.	1	0	0	.	.	0	0	0	.	.	.	.	.	0	.	0	0
LT906441.1	1421731	ACGGGATG.GGTGTGGC_R	A	G	-	clade b 0	NS=10;AF=0.133	GT	1	.	.	.	.	.	.	.	.	.	.	.	.	.	1	.	.	.	0	0	0	.	.	.	1	0	0	.	0	1
LT906441.1	1104889	ACGGGCAG.CGTCGCCC_R	T	C	-	clade b 0	NS=6;AF=0.033	GT	.	.	.	.	.	.	.	.	.	.	.	.	.	.	.	.	.	.	0	0	0	.	.	.	.	.	0	.	0	1
LT906441.1	151775	ACGGGCAG.GCACCACC_R	G	A	-	clade b 0	NS=9;AF=0.200	GT	.	1	1	.	.	1	.	.	.	.	.	1	.	.	.	1	.	.	0	.	0	.	.	.	1	.	.	.	0	.
LT906441.1	1134570	ACGGGCCA.CTCCCGCA_F	G	A	-	clade b 0	NS=4;AF=0.033	GT	.	.	.	.	.	.	.	.	.	.	.	.	.	.	.	.	.	.	.	0	0	.	.	.	.	.	.	.	0	1
LT906441.1	903173	ACGGGCCC.ACCCCTCA_R	G	T	clade a 1	clade b 0	NS=4;AF=0.033	GT	.	.	.	.	.	.	.	.	.	.	.	.	.	1	.	.	.	.	.	0	0	.	.	.	.	.	.	.	0	.
LT906441.1	796672	ACGGGCCG.CCGCAGCC_F	C	A	-	clade b 0	NS=5;AF=0.033	GT	.	.	1	.	.	.	.	.	.	.	.	.	.	.	.	.	.	.	.	.	0	0	.	.	.	0	.	.	0	.
LT906441.1	1747096	ACGGGCGA.CTGATCGG_F	A	G	-	clade b 0	NS=26;AF=0.700	GT	1	1	1	1	1	1	1	1	.	1	1	1	1	1	1	1	1	1	.	.	0	0	1	1	1	0	0	1	0	.
LT906441.1	108515	ACGGGGAC.CCTGCGGA_F	C	T	clade a 1	-	NS=26;AF=0.300	GT	0	1	0	.	1	0	1	1	1	1	0	1	0	.	.	0	1	1	0	0	0	0	0	.	0	0	0	0	0	0
LT906441.1	995455	ACGGGGCC.GGATCGCG_R	C	T	clade a 1	-	NS=12;AF=0.067	GT	0	.	.	.	.	.	.	.	1	1	.	.	.	.	0	.	.	.	0	0	0	.	.	0	.	0	0	.	0	0
LT906441.1	1685345	ACGGGTCC.CATGGTGC_F	G	T	-	clade b 0	NS=29;AF=0.733	GT	1	1	1	1	1	1	1	1	1	1	1	1	1	1	1	.	1	1	0	0	0	0	1	1	1	0	0	1	0	1
LT906441.1	1725633	ACGGTCCC.TGGCTGGG_R	T	A	clade a 1	-	NS=13;AF=0.100	GT	0	1	0	.	.	.	.	.	.	1	.	1	.	.	0	.	.	.	.	0	0	0	.	.	.	0	0	.	0	0
LT906441.1	1627103	ACGGTCGA.TCCCCAGC_F	A	G	-	clade b 0	NS=29;AF=0.767	GT	1	1	1	1	1	1	1	1	1	1	1	1	1	1	1	1	1	1	0	0	0	0	1	1	1	0	.	1	0	1
LT906441.1	1837937	ACGGTCGA.TCGCCCAG_R	T	C	-	clade b 0	NS=7;AF=0.100	GT	1	.	.	.	.	.	.	.	.	.	.	.	.	.	1	.	.	.	.	0	0	0	.	.	.	.	.	.	0	1
LT906441.1	487606	ACGGTCTG.TGTCTGAA_R	G	A	-	clade b 0	NS=17;AF=0.333	GT	.	1	1	.	.	1	.	.	.	.	1	1	.	.	.	1	.	1	0	0	0	0	.	1	1	0	0	.	0	1
LT906441.1	633564	ACGGTGAC.ACCCGCTC_R	C	T	clade a 1	-	NS=28;AF=0.300	GT	0	1	0	0	1	0	1	.	1	1	.	1	0	1	0	0	1	1	0	0	0	0	0	0	0	0	0	0	0	0
LT906441.1	122623	ACGGTGAC.CCCACCGC_F	A	G	-	clade b 0	NS=11;AF=0.167	GT	.	.	.	.	.	.	1	1	.	.	.	.	.	.	.	.	1	1	.	0	0	0	.	.	.	0	0	.	0	1
LT906441.1	931931	ACGGTGAC.TCGTTGAA_R	A	C	-	clade b 0	NS=7;AF=0.067	GT	.	.	.	.	.	1	.	.	.	.	.	.	.	.	1	.	.	.	0	0	0	0	.	.	.	.	.	.	0	.
LT906441.1	639573	ACGGTGCG.GTCGATCT_F	G	C	clade a 1	-	NS=15;AF=0.033	GT	0	.	0	0	.	.	.	.	.	.	0	.	0	1	0	.	.	.	0	0	0	0	.	.	0	0	0	.	0	.
LT906441.1	2160651	ACGGTGCG.TCCTGCGC_R	G	T	-	clade b 0	NS=8;AF=0.067	GT	.	.	.	.	.	.	.	.	.	.	1	.	.	.	.	.	.	.	0	.	0	0	.	1	.	0	0	.	0	.
LT906441.1	395650	ACGGTGGC.CAGGAGAA_R	G	A	-	clade b 0	NS=22;AF=0.533	GT	1	.	1	1	.	1	1	1	1	.	1	.	1	1	1	1	1	1	0	0	0	.	.	.	1	0	0	.	0	1
LT906441.1	546631	ACGGTGTC.TCGAACAA_F	G	A	-	clade b 0	NS=5;AF=0.033	GT	.	.	.	.	.	.	.	.	.	.	.	.	.	.	.	.	.	.	.	.	0	.	.	.	.	0	0	.	0	1
LT906441.1	142955	ACGGTTAC.TCTTCGCG_R	T	C	clade a 1	-	NS=7;AF=0.033	GT	.	.	.	.	.	.	.	.	.	.	0	.	.	1	.	.	.	.	0	.	0	0	.	.	.	.	.	.	0	0
LT906441.1	2128823	ACGGTTGA.CTGCGGGC_F	C	T	clade a 1	-	NS=8;AF=0.033	GT	.	.	.	.	.	.	.	.	.	.	.	.	.	1	.	.	.	.	0	0	0	.	.	.	0	0	0	.	0	.
LT906441.1	1696070	ACGGTTGC.CCCCGGCT_F	C	G	-	clade b 0	NS=9;AF=0.133	GT	1	.	.	.	.	1	.	.	1	1	.	.	.	.	.	.	.	.	0	.	0	.	.	.	.	0	0	.	0	.
LT906441.1	930119	ACGGTTGG.GCCAGGAT_F	T	G	-	clade b 0	NS=30;AF=0.767	GT	1	1	1	1	1	1	1	1	1	1	1	1	1	1	1	1	1	1	0	0	0	0	1	1	1	0	0	1	0	1
LT906441.1	1506754	ACGGTTTC.TGGGCCTC_R	C	T	-	clade b 0	NS=6;AF=0.033	GT	.	.	.	.	.	.	.	.	.	.	.	.	.	.	1	.	.	.	0	0	0	.	.	.	.	0	.	.	0	.
LT906441.1	992770	ACGTAGAG.TGCTCGTC_R	C	T	-	clade b 0	NS=30;AF=0.767	GT	1	1	1	1	1	1	1	1	1	1	1	1	1	1	1	1	1	1	0	0	0	0	1	1	1	0	0	1	0	1
LT906441.1	2135869	ACGTAGCC.GGCTCGCC_F	G	A	clade a 1	-	NS=8;AF=0.033	GT	0	.	.	.	1	.	.	.	.	.	.	.	.	.	0	.	.	.	.	0	0	0	.	.	.	0	.	.	0	.
LT906441.1	2111686	ACGTAGGC.TCGATCTC_F	A	G	clade a 1	-	NS=13;AF=0.067	GT	.	1	.	.	.	0	.	.	.	.	.	1	.	.	.	0	.	.	0	0	0	0	.	.	0	0	0	.	0	0
LT906441.1	781508	ACGTAGGG.TTGGTAGC_F	A	T	clade a 1	clade b 0	NS=15;AF=0.333	GT	.	1	.	.	1	.	1	1	1	1	.	1	.	1	.	.	1	1	0	0	0	.	.	.	.	.	0	.	0	.
LT906441.1	1066040	ACGTCAAG.AGACTCAC_F	G	A	-	clade b 0	NS=12;AF=0.200	GT	.	.	.	.	.	.	.	.	1	.	.	1	.	.	.	.	.	1	0	0	0	.	1	1	.	0	0	1	0	.
LT906441.1	1346203	ACGTCACC.ACCAGGCG_R	G	A	-	clade b 0	NS=10;AF=0.233	GT	.	.	1	.	.	.	.	.	1	1	.	.	1	1	1	.	.	.	.	0	0	.	.	1	.	.	.	.	0	.
LT906441.1	785847	ACGTCACC.CGGGTGAA_F	C	T	-	clade b 0	NS=5;AF=0.067	GT	.	.	1	.	.	.	.	.	.	.	.	.	.	.	.	.	.	.	.	0	0	.	.	.	.	.	.	.	0	1
LT906441.1	1113147	ACGTCACT.GTCTGCTC_R	G	C	-	clade b 0	NS=13;AF=0.300	GT	1	1	.	1	1	.	.	.	1	.	.	1	.	1	.	.	.	.	0	.	0	.	.	1	.	.	0	.	0	1
LT906441.1	1059474	ACGTCATA.CCTTCAGA_R	A	G	-	clade b 0	NS=7;AF=0.033	GT	.	.	.	.	.	.	.	.	.	.	.	.	.	.	.	.	.	.	0	0	0	0	.	.	1	0	.	.	0	.
LT906441.1	1584171	ACGTCATG.GCAAGGGG_R	C	T	-	clade b 0	NS=22;AF=0.633	GT	1	1	1	1	1	1	1	1	1	1	1	1	1	1	1	1	1	1	.	0	0	.	.	.	.	.	.	.	0	1
LT906441.1	945890	ACGTCCAG.CCGCCGAC_R	A	T	clade a 1	clade b 0	NS=5;AF=0.033	GT	.	.	.	.	.	.	.	.	1	.	.	.	.	.	.	.	.	.	.	0	0	.	.	.	.	.	0	.	0	.
LT906441.1	586350	ACGTCCCA.CTCAAGGG_F	G	A	clade a 1	-	NS=9;AF=0.133	GT	.	1	.	.	.	.	.	.	1	.	.	1	.	1	.	.	.	.	.	0	0	.	.	.	.	.	0	.	0	0
LT906441.1	1223296	ACGTCCCG.CGACCTGC_F	G	A	-	clade b 0	NS=6;AF=0.100	GT	.	.	1	.	.	1	.	.	.	.	.	.	1	.	.	.	.	.	.	0	0	.	.	.	.	.	.	.	0	.
LT906441.1	373938	ACGTCCTC.CGTTCGTG_R	T	C	clade a 1	-	NS=12;AF=0.100	GT	0	.	.	.	1	0	.	.	1	.	.	.	.	1	0	0	.	.	.	.	0	.	0	.	.	.	0	0	0	.
LT906441.1	1481807	ACGTCCTC.TCGGCGGC_F	A	G	clade a 1	clade b 0	NS=4;AF=0.033	GT	.	.	.	.	.	.	.	.	1	.	.	.	.	.	.	.	.	.	.	0	0	.	.	.	.	.	.	.	0	.
LT906441.1	1808483	ACGTCCTG.GTGCAACC_F	T	C	-	clade b 0	NS=15;AF=0.267	GT	1	1	1	.	.	1	.	.	.	.	.	1	1	.	1	1	.	.	0	0	0	0	.	.	.	0	0	.	0	.
LT906441.1	2145133	ACGTCGCC.TCGACCTG_R	C	G	clade a 1	-	NS=20;AF=0.067	GT	0	.	0	0	.	0	.	.	.	1	0	.	0	1	0	0	.	.	0	0	0	0	0	.	0	0	0	0	0	.
LT906441.1	658911	ACGTCGCC.TGCTGCAG_R	T	G	-	clade b 0	NS=7;AF=0.033	GT	.	.	.	1	.	.	.	.	.	.	.	.	.	.	.	.	.	.	0	.	0	0	.	.	.	0	0	.	0	.
LT906441.1	577354	ACGTCGGA.CCCAGCCG_R	C	T	-	clade b 0	NS=6;AF=0.100	GT	1	.	.	.	.	.	.	.	.	.	1	.	.	.	1	.	.	.	.	.	0	.	.	.	.	.	0	.	0	.
LT906441.1	790963	ACGTCGGG.CCACGTCC_R	T	C	-	clade b 0	NS=24;AF=0.633	GT	.	1	1	1	1	1	1	1	1	1	1	1	1	1	.	1	1	1	.	0	0	0	1	.	1	0	.	1	0	.
LT906441.1	953712	ACGTCGTC.TGACCGAC_R	G	C	-	clade b 0	NS=9;AF=0.167	GT	.	.	.	.	.	1	.	.	.	.	.	.	.	.	.	1	.	.	.	0	0	.	1	.	1	.	0	1	0	.
LT906441.1	2159199	ACGTCGTC.TGATCGTG_R	A	T	-	clade b 0	NS=10;AF=0.133	GT	.	.	.	.	.	.	.	.	.	.	1	.	.	.	1	.	.	.	0	0	0	.	1	.	.	0	0	1	0	.
LT906441.1	823487	ACGTCTCG.ACCCAGCC_R	A	G	-	clade b 0	NS=10;AF=0.100	GT	1	.	.	.	.	.	.	.	.	.	1	.	.	.	.	.	.	.	0	0	0	0	.	.	1	0	0	.	0	.
LT906441.1	1999792	ACGTCTCT.CCCTCGAA_F	A	G	-	clade b 0	NS=8;AF=0.100	GT	.	.	.	.	.	.	.	.	.	1	.	.	.	.	.	.	.	.	0	0	0	.	1	.	.	.	0	1	0	.
LT906441.1	1699732	ACGTCTGG.TTGTCGGC_F	T	G	-	clade b 0	NS=9;AF=0.067	GT	.	.	.	1	.	.	.	.	.	.	.	.	.	.	.	.	.	.	0	0	0	0	.	1	.	0	0	.	0	.
LT906441.1	2106964	ACGTCTTC.AGTCCGAC_R	G	C	-	clade b 0	NS=7;AF=0.067	GT	.	.	.	.	.	.	.	.	.	.	1	.	.	.	.	1	.	.	0	.	0	0	.	.	.	.	0	.	0	.
LT906441.1	1613693	ACGTCTTC.CATCCGAG_R	G	A	-	clade b 0	NS=8;AF=0.033	GT	.	.	.	.	.	.	.	.	.	.	.	.	.	.	.	.	.	.	0	0	0	0	.	.	.	0	0	.	0	1
LT906441.1	1534750	ACGTGAGT.CCTGCCCA_R	G	T	-	clade b 0	NS=8;AF=0.033	GT	.	.	.	.	.	.	.	.	.	.	.	.	.	.	.	1	.	.	0	0	0	0	.	.	.	0	0	.	0	.
LT906441.1	1069567	ACGTGATG.GGCCAGCT_F	A	G	-	clade b 0	NS=21;AF=0.467	GT	1	.	1	1	.	1	1	1	.	1	1	.	.	.	1	1	.	1	0	0	0	0	1	1	.	0	0	1	0	.
LT906441.1	1843881	ACGTGCCC.GATCATCT_R	C	T	-	clade b 0	NS=29;AF=0.767	GT	1	1	1	1	1	1	1	1	1	1	1	1	1	1	1	1	1	1	0	0	0	.	1	1	1	0	0	1	0	1
LT906441.1	833814	ACGTGCGG.TGCCCCCC_F	A	G	-	clade b 0	NS=14;AF=0.300	GT	1	.	.	1	1	.	.	.	1	.	.	.	.	1	.	.	.	.	.	0	0	.	1	1	1	0	0	1	0	.
LT906441.1	1858462	ACGTGCTG.GCCGATGG_F	C	T	-	clade b 0	NS=5;AF=0.033	GT	.	.	.	1	.	.	.	.	.	.	.	.	.	.	.	.	.	.	0	.	0	.	.	.	.	.	0	.	0	.
LT906441.1	2101465	ACGTGGCA.CGAGGTAC_F	A	G	-	clade b 0	NS=9;AF=0.067	GT	.	.	.	.	.	.	.	.	.	1	.	.	.	.	.	.	.	.	0	0	0	0	.	.	.	0	0	.	0	1
LT906441.1	2160912	ACGTGGCG.CCCAGGAA_F	T	C	-	clade b 0	NS=13;AF=0.267	GT	.	.	1	.	1	.	.	.	.	.	.	.	.	.	.	1	.	.	0	.	0	.	1	1	1	0	0	1	0	1
LT906441.1	1214006	ACGTGGGT.GCGTGGTC_F	C	T	-	clade b 0	NS=12;AF=0.167	GT	.	.	.	.	.	1	.	.	.	.	.	.	.	.	.	1	.	.	0	0	0	0	1	1	.	0	0	1	0	.
LT906441.1	717667	ACGTGTTG.TGGCATCG_F	T	G	-	clade b 0	NS=14;AF=0.267	GT	.	.	.	.	.	.	1	1	.	1	1	.	.	1	.	.	1	1	0	0	0	0	.	.	.	.	0	.	0	1
LT906441.1	1668887	ACGTTCCT.GCCAGCTC_F	C	T	-	clade b 0	NS=6;AF=0.100	GT	.	.	.	.	.	1	.	.	.	.	.	.	1	.	.	1	.	.	.	0	0	.	.	.	.	.	.	.	0	.
LT906441.1	2170055	ACGTTCGT.CCGCCGAG_F	C	G	-	clade b 0	NS=8;AF=0.033	GT	.	.	.	.	.	.	.	.	.	.	.	.	.	.	.	.	.	.	0	0	0	0	.	.	.	0	0	.	0	1
LT906441.1	64965	ACGTTCTC.GCCATCCT_F	A	C	clade a 1	clade b 0	NS=6;AF=0.033	GT	.	.	.	.	.	.	.	.	.	1	.	.	.	.	.	.	.	.	0	.	0	0	.	.	.	.	0	.	0	.
LT906441.1	1410155	ACGTTGAC.CCTTCGGG_R	A	T	-	clade b 0	NS=4;AF=0.033	GT	.	.	.	.	.	.	.	.	.	.	.	.	.	.	.	.	.	.	.	0	0	.	.	.	.	.	.	.	0	1
LT906441.1	964058	ACGTTGGT.CAGCCGCA_R	T	C	-	clade b 0	NS=11;AF=0.167	GT	1	1	.	.	.	.	.	.	.	.	1	1	.	.	1	.	.	.	0	0	0	0	.	.	.	0	.	.	0	.
LT906441.1	897467	ACTACAAC.AGCAGAAG_F	C	A	-	clade b 0	NS=29;AF=0.733	GT	1	1	1	1	1	1	1	1	1	1	1	1	1	1	.	1	1	1	0	0	0	0	1	1	1	0	0	1	0	1
LT906441.1	950906	ACTACCGG.TCTCGGGA_F	C	T	-	clade b 0	NS=5;AF=0.033	GT	.	.	.	.	.	.	.	.	.	.	.	.	.	.	.	.	.	.	.	0	0	.	.	.	.	.	0	.	0	1
LT906441.1	1602031	ACTACTGG.GATACAAC_F	G	C	-	clade b 0	NS=16;AF=0.367	GT	1	.	1	.	.	.	1	1	1	.	1	.	1	.	1	.	1	1	0	0	0	.	.	.	.	.	0	.	0	1
LT906441.1	485143	ACTATTAG.AGTTTTAT_F	C	A	-	clade b 0	NS=8;AF=0.033	GT	.	.	.	.	.	.	.	.	.	.	.	.	.	.	1	.	.	.	0	0	0	0	.	.	.	0	0	.	0	.
LT906441.1	1601935	ACTCACCA.GTGCTCGA_R	T	C	-	clade b 0	NS=8;AF=0.067	GT	1	.	.	.	.	.	.	.	.	.	.	.	.	.	.	.	.	.	0	0	0	.	.	1	.	0	0	.	0	.
LT906441.1	1599310	ACTCATCA.GGATCTCG_F	T	C	-	clade b 0	NS=13;AF=0.233	GT	1	.	1	.	.	.	.	.	.	.	.	.	1	.	1	.	.	.	0	0	0	0	1	.	.	.	0	1	0	1
LT906441.1	1016454	ACTCATGG.TGCCGTAC_R	G	A	-	clade b 0	NS=16;AF=0.300	GT	.	1	1	1	1	.	.	.	.	.	.	1	.	.	.	.	.	.	0	0	0	0	1	1	1	0	0	1	0	.
LT906441.1	380630	ACTCCAGA.CGGCACTC_R	T	C	-	clade b 0	NS=4;AF=0.033	GT	.	.	.	.	.	.	.	.	.	.	.	.	.	.	.	.	.	.	.	.	0	0	.	.	.	.	.	.	0	1
LT906441.1	2161990	ACTCCAGG.CGAGGGGG_R	G	A	-	clade b 0	NS=17;AF=0.367	GT	.	.	.	.	.	1	1	1	1	1	.	.	.	1	.	1	1	1	0	.	0	0	1	.	.	0	0	1	0	.
LT906441.1	1923589	ACTCCATC.CGAAGAAG_F	T	A	-	clade b 0	NS=4;AF=0.033	GT	.	.	.	.	.	1	.	.	.	.	.	.	.	.	.	.	.	.	.	.	0	.	.	.	.	0	.	.	0	.
LT906441.1	1123626	ACTCCCCG.CGGCGTCA_R	G	C	-	clade b 0	NS=22;AF=0.633	GT	1	1	1	.	1	1	1	1	1	1	1	1	1	1	.	1	1	1	.	0	0	.	1	.	1	.	.	1	0	.
LT906441.1	898999	ACTCCCGC.ACGCAGAG_R	A	G	-	clade b 0	NS=9;AF=0.133	GT	.	.	1	.	.	1	.	.	.	.	.	.	1	.	.	1	.	.	0	.	0	.	.	.	.	0	0	.	0	.
LT906441.1	1933061	ACTCGCCA.GGCATCCA_F	A	G	-	clade b 0	NS=13;AF=0.367	GT	1	.	.	.	.	1	1	1	.	.	1	.	.	.	1	1	1	1	.	.	0	.	.	1	.	.	.	.	0	1
LT906441.1	1730500	ACTCGGCC.TCTTGGCA_F	T	G	-	clade b 0	NS=3;AF=0.033	GT	.	.	.	.	.	.	.	.	.	.	.	.	.	.	.	.	.	.	.	.	0	.	.	.	.	.	.	.	0	1
LT906441.1	582025	ACTCGGGA.GGACGTTC_R	G	A	-	clade b 0	NS=15;AF=0.333	GT	.	1	.	.	.	.	1	1	1	1	.	1	.	1	.	.	1	1	0	0	0	.	.	.	.	.	0	.	0	1
LT906441.1	132854	ACTCGGTG.CACGGGAC_R	T	C	clade a 1	clade b 0	NS=8;AF=0.033	GT	.	.	.	.	.	.	.	.	.	.	.	1	.	.	.	.	.	.	0	0	0	0	.	.	.	0	0	.	0	.
LT906441.1	1221013	ACTCGTCG.AGGCATGG_F	A	G	clade a 1	clade b 0	NS=4;AF=0.033	GT	.	.	.	.	.	.	.	.	.	.	.	1	.	.	.	.	.	.	.	0	0	.	.	.	.	.	.	.	0	.
LT906441.1	830395	ACTCGTCG.GCTGGGGC_F	A	G	-	clade b 0	NS=7;AF=0.033	GT	.	.	.	.	.	.	.	.	.	.	.	.	.	.	.	.	.	.	0	.	0	0	.	.	.	0	0	.	0	1
LT906441.1	326624	ACTCGTGC.CGAGGCGC_R	A	G	-	clade b 0	NS=7;AF=0.033	GT	.	.	.	.	.	.	.	.	.	.	.	.	.	.	.	.	.	.	0	0	0	.	.	.	1	0	0	.	0	.
LT906441.1	128148	ACTCGTGT.TGCCAGTC_F	A	T	-	clade b 0	NS=5;AF=0.033	GT	.	.	.	.	.	.	.	.	.	.	.	.	.	.	.	.	.	.	0	.	0	.	.	.	.	0	.	.	0	1
LT906441.1	1454119	ACTCGTTG.CAGCCGGG_F	A	C	clade a 1	-	NS=12;AF=0.033	GT	0	.	.	.	.	.	.	.	.	.	.	1	.	.	0	.	.	.	0	0	0	.	.	0	0	0	0	.	0	0
LT906441.1	952189	ACTCTCCC.CCGGGATG_F	A	C	-	clade b 0	NS=9;AF=0.167	GT	.	1	.	.	1	1	.	.	.	.	.	1	.	.	1	.	.	.	.	0	0	.	.	.	.	.	0	.	0	.
LT906441.1	1502663	ACTCTCGA.GAGGTGCT_F	T	C	-	clade b 0	NS=28;AF=0.733	GT	1	1	1	.	1	1	1	1	1	1	1	1	1	1	1	1	1	1	0	0	0	.	1	1	1	0	0	1	0	1
LT906441.1	945836	ACTCTGTT.CGGCTCAT_F	C	T	-	clade b 0	NS=8;AF=0.133	GT	.	1	.	.	.	1	.	.	.	.	.	1	1	.	.	.	.	.	.	0	0	.	.	.	.	.	0	.	0	.
LT906441.1	805159	ACTCTTGG.AATAGTGA_F	T	C	-	clade b 0	NS=16;AF=0.300	GT	.	.	.	.	.	.	1	1	.	.	1	.	.	1	.	.	1	1	0	0	0	0	1	.	.	0	0	1	0	1
LT906441.1	1499647	ACTGAAGG.TTCTACAA_F	A	T	clade a 1	clade b 0	NS=11;AF=0.233	GT	.	1	.	.	.	.	1	1	.	.	.	1	.	1	.	.	1	1	.	0	0	.	.	.	.	0	.	.	0	.
LT906441.1	833317	ACTGACGA.CCAAGGAC_R	T	C	-	clade b 0	NS=14;AF=0.233	GT	.	.	1	.	.	1	.	.	.	.	.	.	1	.	.	1	.	.	0	0	0	0	.	1	1	0	0	.	0	1
LT906441.1	326727	ACTGACTA.CACTGACG_F	T	C	-	clade b 0	NS=7;AF=0.033	GT	.	.	.	.	.	.	.	.	.	.	.	.	.	.	.	.	.	.	0	0	0	.	.	.	.	0	0	.	0	1
LT906441.1	390940	ACTGAGGT.CCGGGTCC_F	G	T	-	clade b 0	NS=13;AF=0.367	GT	1	.	.	1	.	1	.	.	1	1	.	.	.	1	1	1	.	.	.	.	0	.	1	1	.	.	.	1	0	.
LT906441.1	2100485	ACTGATGA.GCTGATCA_R	C	G	-	clade b 0	NS=15;AF=0.367	GT	.	.	1	1	.	1	.	.	.	.	.	.	1	1	1	1	.	.	.	0	0	0	1	1	.	.	.	1	0	1
LT906441.1	183413	ACTGCACG.CTGCTCAA_F	T	C	-	clade b 0	NS=19;AF=0.567	GT	1	1	1	1	1	1	.	.	.	1	1	1	1	1	1	1	.	.	.	.	0	.	1	1	1	.	.	1	0	.
LT906441.1	1199609	ACTGCAGG.GATCGACG_F	A	G	-	clade b 0	NS=3;AF=0.033	GT	.	.	.	.	.	.	.	.	.	.	.	.	.	.	.	.	.	.	.	.	0	.	.	.	.	.	.	.	0	1
LT906441.1	2030728	ACTGCCAA.CCCAGCTG_F	C	T	-	clade b 0	NS=10;AF=0.100	GT	.	.	.	.	.	.	.	.	.	.	.	.	.	.	.	1	.	.	0	0	0	0	1	.	.	0	0	1	0	.
LT906441.1	1579264	ACTGCCGA.CGGAACAG_R	A	C	-	clade b 0	NS=27;AF=0.667	GT	.	1	1	1	1	1	1	1	1	1	.	1	1	1	.	1	1	1	0	0	0	0	1	1	1	0	0	1	0	1
LT906441.1	1190945	ACTGCCGC.GTCTCAGC_R	A	G	-	clade b 0	NS=5;AF=0.067	GT	1	.	.	.	.	.	.	.	.	.	1	.	.	.	.	.	.	.	0	.	0	.	.	.	.	.	.	.	0	.
LT906441.1	397539	ACTGCCGC.TCAGGACC_F	C	T	-	clade b 0	NS=3;AF=0.033	GT	.	.	.	.	.	.	.	.	.	.	.	.	.	.	.	.	.	.	.	.	0	.	.	.	1	.	.	.	0	.
LT906441.1	1384296	ACTGCGCC.CCCCTGAT_R	T	C	-	clade b 0	NS=23;AF=0.667	GT	.	1	1	1	1	1	1	1	1	1	1	1	1	.	1	1	1	1	.	0	0	.	1	1	1	.	.	1	0	.
LT906441.1	1478483	ACTGCGGC.GGAGCTCT_F	G	A	-	clade b 0	NS=4;AF=0.033	GT	.	.	.	.	.	.	.	.	.	.	1	.	.	.	.	.	.	.	.	0	0	.	.	.	.	.	.	.	0	.
LT906441.1	1666497	ACTGCTCG.GCAGCTGG_F	C	A	-	clade b 0	NS=13;AF=0.200	GT	.	.	.	.	.	.	1	1	.	.	.	.	1	.	.	.	1	1	0	0	0	0	.	.	.	0	0	.	0	1
LT906441.1	1996158	ACTGGATG.GTGTCGCC_F	G	A	clade a 1	-	NS=11;AF=0.033	GT	.	.	0	.	.	.	.	.	.	.	0	1	.	.	0	.	.	.	0	0	0	.	.	0	.	0	0	.	0	.
LT906441.1	479642	ACTGGCCG.ACTCACCA_R	C	T	-	clade b 0	NS=5;AF=0.033	GT	.	.	.	.	.	.	.	.	.	.	.	.	.	.	.	.	.	.	.	0	0	0	.	.	.	.	.	.	0	1
LT906441.1	927208	ACTGGCTG.CATGTTGG_R	G	C	-	clade b 0	NS=6;AF=0.100	GT	1	.	.	.	1	.	.	.	.	.	.	.	.	.	1	.	.	.	.	0	0	.	.	.	.	.	.	.	0	.
LT906441.1	929856	ACTGGGAG.GATCCTGG_F	T	C	-	clade b 0	NS=8;AF=0.033	GT	.	.	.	.	.	.	.	.	.	.	.	.	.	.	.	.	.	.	0	0	0	0	.	.	.	0	0	.	0	1
LT906441.1	1028835	ACTGGGAG.GTTCTGGA_F	G	A	-	clade b 0	NS=26;AF=0.700	GT	1	1	1	1	1	1	1	1	1	1	1	1	1	.	1	1	1	1	0	0	0	.	1	1	1	.	0	1	0	.
LT906441.1	2167841	ACTGGGCT.ACTGAGCG_F	C	T	-	clade b 0	NS=17;AF=0.367	GT	1	.	1	.	.	1	.	.	.	1	1	.	1	1	1	1	.	.	0	0	0	0	1	.	.	.	0	1	0	.
LT906441.1	1635393	ACTGGTGA.TGCCAGCA_R	T	C	-	clade b 0	NS=6;AF=0.033	GT	.	.	.	.	.	.	.	.	.	.	.	.	.	.	.	.	.	.	0	0	0	0	.	.	.	.	.	.	0	1
LT906441.1	234066	ACTGGTGT.TTGGGACG_R	G	A	-	clade b 0	NS=3;AF=0.033	GT	.	.	.	.	.	.	.	.	.	.	.	.	.	.	.	.	.	.	.	.	0	.	.	.	.	.	.	.	0	1
LT906441.1	1389566	ACTGTGCC.GGCCGCTG_F	G	C	clade a 1	-	NS=13;AF=0.133	GT	.	.	0	.	.	.	1	1	.	.	0	.	0	.	0	.	1	1	0	.	0	.	.	0	.	.	.	.	0	0
LT906441.1	1349707	ACTGTGTG.ATTACCTG_F	C	A	-	clade b 0	NS=21;AF=0.567	GT	1	1	1	.	1	.	1	1	1	.	1	1	1	1	1	1	.	1	0	0	0	.	.	1	1	.	.	.	0	1
LT906441.1	164432	ACTTCACC.GAGGTGGG_R	G	A	-	clade b 0	NS=12;AF=0.267	GT	.	.	.	.	1	.	1	1	.	1	.	.	.	1	.	.	1	1	.	0	0	.	.	.	.	0	.	.	0	1
LT906441.1	206415	ACTTCGAC.CCGGGGGC_F	G	A	-	clade b 0	NS=5;AF=0.067	GT	1	.	.	.	.	.	.	.	.	.	.	.	.	.	1	.	.	.	.	.	0	0	.	.	.	.	.	.	0	.
LT906441.1	489171	ACTTGCTG.CTTGTGGA_R	C	T	-	clade b 0	NS=13;AF=0.200	GT	.	.	.	.	.	.	1	1	.	.	.	.	.	.	.	.	1	.	0	0	0	0	.	1	1	0	0	.	0	1
LT906441.1	226790	ACTTGTAG.CTGCTGTC_F	G	A	-	clade b 0	NS=3;AF=0.033	GT	.	.	.	.	.	.	.	.	.	.	.	.	.	.	.	.	.	.	.	.	0	.	.	.	.	.	.	.	0	1
LT906441.1	1588990	ACTTTCTC.CTGCTGCC_R	G	A	-	clade b 0	NS=5;AF=0.033	GT	.	.	.	.	.	.	.	.	.	.	.	.	.	.	.	.	.	.	.	0	0	.	.	1	.	.	0	.	0	.
LT906441.1	489589	ACTTTTGC.GTTGATAC_R	A	G	-	clade b 0	NS=17;AF=0.467	GT	.	1	1	.	.	1	1	1	.	.	1	1	.	.	.	1	1	1	.	.	0	.	1	1	1	0	.	1	0	.
LT906441.1	533927	AGAAACAT.GTCACGCC_F	C	T	clade a 1	-	NS=10;AF=0.100	GT	0	1	.	.	.	.	.	.	.	.	.	1	.	1	.	.	.	.	0	0	0	0	.	.	.	.	0	.	0	.
LT906441.1	1707254	AGAAACGA.TCACCGAG_R	G	A	-	clade b 0	NS=7;AF=0.033	GT	.	.	.	.	.	.	.	.	.	.	.	.	.	.	.	.	.	.	0	.	0	0	.	.	1	0	0	.	0	.
LT906441.1	980666	AGAAAGGC.TCGCAGTA_R	T	C	-	clade b 0	NS=26;AF=0.633	GT	1	.	1	1	1	1	1	1	1	1	.	.	1	1	.	1	1	1	0	0	0	0	1	1	1	0	0	1	0	1
LT906441.1	1420716	AGAACAGC.GTCAGGCC_R	C	T	-	clade b 0	NS=7;AF=0.033	GT	.	.	.	.	.	1	.	.	.	.	.	.	.	.	.	.	.	.	0	0	0	.	.	.	.	0	0	.	0	.
LT906441.1	1501036	AGAACAGT.ATGCACGG_R	C	T	-	clade b 0	NS=24;AF=0.567	GT	1	1	.	.	.	1	1	1	1	1	1	1	.	1	.	1	1	1	0	0	0	0	1	1	1	0	0	1	0	.
LT906441.1	1923380	AGAACATC.CGGCTCCC_R	T	G	-	clade b 0	NS=21;AF=0.633	GT	.	1	1	1	1	1	1	1	.	1	1	1	1	1	.	1	1	1	.	.	0	.	1	1	1	.	.	1	0	.
LT906441.1	625456	AGAACATT.GGGAAGGA_R	T	C	-	clade b 0	NS=12;AF=0.300	GT	.	1	.	.	.	.	1	1	.	.	.	1	.	.	.	.	1	1	.	.	0	.	1	.	1	.	0	1	0	.
LT906441.1	1691830	AGAACCCT.CCATAGCT_R	G	A	-	clade b 0	NS=28;AF=0.700	GT	1	1	1	1	.	1	1	1	1	1	1	1	1	1	1	1	1	1	0	0	0	0	1	1	1	0	0	1	0	.
LT906441.1	1801923	AGAACTGC.GTGTTTCC_F	A	G	clade a 1	-	NS=10;AF=0.067	GT	.	1	.	.	.	.	.	.	.	.	.	1	.	.	.	.	.	.	0	0	0	0	.	.	.	0	0	.	0	0
LT906441.1	1540870	AGAAGCCG.CTCGCCCC_F	A	G	-	clade b 0	NS=13;AF=0.200	GT	1	.	.	.	.	.	.	.	.	.	1	.	.	.	.	.	.	.	0	0	0	0	1	1	.	0	0	1	0	1
LT906441.1	1570786	AGAAGCGT.ACGAGGAT_R	T	G	-	clade b 0	NS=30;AF=0.767	GT	1	1	1	1	1	1	1	1	1	1	1	1	1	1	1	1	1	1	0	0	0	0	1	1	1	0	0	1	0	1
LT906441.1	1485131	AGAAGGAA.GCGGTTGG_F	G	A	-	clade b 0	NS=8;AF=0.033	GT	.	.	.	.	.	.	.	.	.	.	.	.	.	.	.	.	.	.	0	0	0	0	.	.	.	0	0	.	0	1
LT906441.1	2162452	AGAATATT.GTTTTATG_R	C	T	-	clade b 0	NS=19;AF=0.400	GT	1	1	.	.	1	.	1	1	1	1	.	1	.	1	.	.	1	1	0	0	0	0	.	.	.	0	0	.	0	1
LT906441.1	1453717	AGAATCCG.GGTGTGGA_F	C	G	clade a 1	-	NS=10;AF=0.033	GT	0	.	.	.	.	.	.	.	.	.	.	1	.	.	0	.	.	.	0	0	0	.	.	.	.	0	0	.	0	0
LT906441.1	1639018	AGAATCTC.ACGATCGC_F	G	A	clade a 1	clade b 0	NS=11;AF=0.133	GT	.	.	.	.	.	.	1	1	.	.	.	.	.	.	.	.	1	1	0	0	0	0	.	.	.	0	0	.	0	.
LT906441.1	2166773	AGACACCG.TCGGCGTC_F	G	A	-	clade b 0	NS=30;AF=0.767	GT	1	1	1	1	1	1	1	1	1	1	1	1	1	1	1	1	1	1	0	0	0	0	1	1	1	0	0	1	0	1
LT906441.1	490663	AGACACGC.GAGGCAAG_F	A	G	-	clade b 0	NS=17;AF=0.333	GT	.	1	.	.	.	.	1	1	.	.	1	1	.	.	.	.	1	1	0	0	0	0	1	1	.	0	0	1	0	.
LT906441.1	625467	AGACAGAA.TAAGAACA_R	C	G	-	clade b 0	NS=11;AF=0.300	GT	.	1	.	.	.	.	1	1	.	.	.	1	.	.	.	.	1	1	.	.	0	.	1	.	1	.	.	1	0	.
LT906441.1	522734	AGACAGCT.GGCGTCGG_F	G	C	clade a 1	-	NS=9;AF=0.133	GT	.	.	.	.	.	.	1	.	.	.	.	.	.	1	.	.	1	1	0	0	0	.	.	.	.	.	.	.	0	0
LT906441.1	397264	AGACCAAG.GCCCCCGG_F	T	G	-	clade b 0	NS=3;AF=0.033	GT	.	.	.	.	.	.	.	.	.	.	.	.	.	.	.	.	.	.	.	.	0	.	.	1	.	.	.	.	0	.
LT906441.1	908618	AGACCACC.CCCTGGAA_R	C	T	-	clade b 0	NS=4;AF=0.033	GT	1	.	.	.	.	.	.	.	.	.	.	.	.	.	.	.	.	.	.	0	0	.	.	.	.	.	.	.	0	.
LT906441.1	616066	AGACCAGC.GTCGCATC_R	G	A	-	clade b 0	NS=20;AF=0.600	GT	.	1	.	1	1	1	1	1	1	1	1	1	.	1	.	1	1	1	.	.	0	.	1	1	1	.	.	1	0	.
LT906441.1	829046	AGACCATC.GGGTGATC_R	G	C	-	clade b 0	NS=3;AF=0.033	GT	.	.	.	.	.	1	.	.	.	.	.	.	.	.	.	.	.	.	.	.	0	.	.	.	.	.	.	.	0	.
LT906441.1	545086	AGACCCGA.GGGAATCG_R	C	T	-	clade b 0	NS=6;AF=0.033	GT	.	.	.	.	.	.	.	.	.	.	.	.	.	.	.	.	.	.	.	.	0	0	.	.	.	0	0	.	0	1
LT906441.1	119909	AGACCGAG.AGACCGAC_R	T	C	-	clade b 0	NS=8;AF=0.100	GT	.	.	.	.	.	.	.	.	.	.	.	.	.	.	1	.	.	1	0	0	0	.	.	.	1	.	0	.	0	.
LT906441.1	1014777	AGACCGAT.GGGTGGAC_R	C	G	-	clade b 0	NS=27;AF=0.700	GT	1	1	1	1	1	1	1	1	1	1	.	1	.	1	1	1	1	1	0	0	0	0	1	1	1	.	0	1	0	1
LT906441.1	1101690	AGACCGCA.ACATTCCG_R	G	T	-	clade b 0	NS=6;AF=0.033	GT	.	.	.	.	.	.	.	.	.	.	.	.	.	.	.	.	.	.	0	0	0	.	.	.	.	.	0	.	0	1
LT906441.1	803776	AGACCGGA.ACGTTGAC_R	T	C	-	clade b 0	NS=19;AF=0.433	GT	1	.	1	.	1	1	1	1	1	.	.	.	.	1	.	1	1	1	.	0	0	0	.	1	.	0	0	.	0	1
LT906441.1	850295	AGACCGTC.TGGAAATC_F	T	C	clade a 1	-	NS=21;AF=0.300	GT	0	1	.	.	1	0	1	1	1	.	0	1	.	1	0	0	1	1	0	0	0	0	.	.	.	0	0	.	0	.
LT906441.1	119801	AGACCTTC.ACGCCGCT_R	T	C	-	clade b 0	NS=8;AF=0.033	GT	1	.	.	.	.	.	.	.	.	.	.	.	.	.	.	.	.	.	0	0	0	0	.	.	.	0	0	.	0	.
LT906441.1	1129343	AGACCTTC.TGGCTGCC_F	T	C	clade a 1	-	NS=7;AF=0.067	GT	.	1	.	0	.	.	.	.	.	.	.	1	.	.	.	.	.	.	.	0	0	.	.	.	.	.	.	.	0	0
LT906441.1	393819	AGACGACG.ATGAGGTC_F	A	C	clade a 1	clade b 0	NS=5;AF=0.033	GT	.	.	.	.	.	.	.	.	.	.	.	1	.	.	.	.	.	.	.	.	0	0	.	.	.	0	.	.	0	.
LT906441.1	825489	AGACGACG.CCTCCTTG_R	A	T	-	clade b 0	NS=4;AF=0.033	GT	.	.	.	.	.	.	.	.	.	.	.	.	.	.	1	.	.	.	.	.	0	0	.	.	.	.	.	.	0	.
LT906441.1	1202338	AGACGACG.TCACCTTG_F	T	C	clade a 1	clade b 0	NS=6;AF=0.033	GT	.	.	.	.	.	.	.	.	.	1	.	.	.	.	.	.	.	.	0	.	0	0	.	.	.	.	0	.	0	.
LT906441.1	1566524	AGACGATC.TCCTGGGG_R	T	C	-	clade b 0	NS=28;AF=0.733	GT	1	1	1	1	1	1	1	1	1	1	1	1	1	1	.	1	1	1	0	.	0	0	1	1	1	0	0	1	0	1
LT906441.1	1755064	AGACGATG.GCGAGGGG_R	C	T	-	clade b 0	NS=30;AF=0.767	GT	1	1	1	1	1	1	1	1	1	1	1	1	1	1	1	1	1	1	0	0	0	0	1	1	1	0	0	1	0	1
LT906441.1	1059842	AGACGCAG.TTACAAAT_F	T	C	-	clade b 0	NS=8;AF=0.100	GT	.	1	.	.	.	.	.	.	.	.	.	1	.	.	.	.	.	.	0	0	0	.	.	.	1	0	.	.	0	.
LT906441.1	1566435	AGACGCCA.GGCACTAA_R	T	C	-	clade b 0	NS=25;AF=0.633	GT	1	1	1	.	.	1	1	1	1	1	1	1	1	1	.	1	1	1	0	.	0	0	1	1	1	0	0	1	0	.
LT906441.1	396177	AGACGGCC.GCGTCGCC_R	G	T	-	clade b 0	NS=3;AF=0.033	GT	.	.	.	.	.	.	.	.	.	.	.	.	.	.	.	.	.	.	.	.	0	.	.	.	1	.	.	.	0	.
LT906441.1	1858389	AGACGTCC.CGGTCCTG_F	G	C	clade a 1	clade b 0	NS=3;AF=0.033	GT	.	.	.	.	.	.	.	.	.	1	.	.	.	.	.	.	.	.	.	.	0	.	.	.	.	.	.	.	0	.
LT906441.1	1576725	AGACGTCC.GCACCAGG_R	G	A	-	clade b 0	NS=27;AF=0.733	GT	1	1	1	1	1	1	1	1	1	1	1	1	1	1	.	1	1	1	.	.	0	0	1	1	1	0	0	1	0	1
LT906441.1	1015623	AGACGTCC.TCGGAGGC_R	G	A	-	clade b 0	NS=14;AF=0.233	GT	.	.	.	.	.	.	1	1	1	1	1	.	.	.	.	.	1	1	0	0	0	0	.	.	.	0	0	.	0	.
LT906441.1	984970	AGACGTCT.TGGTTCAC_F	C	T	-	clade b 0	NS=10;AF=0.100	GT	.	.	.	.	.	1	.	.	.	.	.	.	.	.	.	1	.	.	0	0	0	0	.	.	1	0	0	.	0	.
LT906441.1	877352	AGACGTTG.GTGGCCAG_F	G	A	clade a 1	clade b 0	NS=10;AF=0.100	GT	.	.	.	.	.	.	.	1	.	1	.	.	.	.	.	.	.	1	0	0	0	0	.	.	.	0	0	.	0	.
LT906441.1	2092773	AGACTCTC.AGGGTCGG_F	G	A	-	clade b 0	NS=16;AF=0.300	GT	.	.	1	.	1	.	.	.	.	1	.	.	1	1	1	.	.	.	0	0	0	0	1	.	.	0	0	1	0	1
LT906441.1	488497	AGAGAGCC.GACTTCAC_R	A	G	-	clade b 0	NS=15;AF=0.267	GT	.	1	.	.	.	1	.	.	.	.	.	1	.	.	.	1	.	.	0	0	0	0	1	.	1	0	0	1	0	1
LT906441.1	1869381	AGAGAGTT.CTTATGTG_R	G	A	clade a 1	clade b 0	NS=6;AF=0.067	GT	.	1	.	.	.	.	.	.	.	.	.	1	.	.	.	.	.	.	0	.	0	.	.	.	.	.	0	.	0	.
LT906441.1	1191617	AGAGATGT.CTGAGCGA_R	G	A	clade a 1	clade b 0	NS=8;AF=0.167	GT	.	.	.	.	.	.	1	1	1	.	.	.	.	.	.	.	1	1	0	.	0	.	.	.	.	.	.	.	0	.
LT906441.1	1656298	AGAGCACC.ACCCTGGC_F	G	A	clade a 1	clade b 0	NS=6;AF=0.033	GT	.	.	.	.	.	.	.	.	.	1	.	.	.	.	.	.	.	.	0	0	0	.	.	.	.	.	0	.	0	.
LT906441.1	897640	AGAGCACC.TTGCCCGC_R	C	T	-	clade b 0	NS=28;AF=0.700	GT	1	1	1	1	1	1	1	1	1	1	1	1	1	1	.	1	1	1	0	0	0	0	1	1	.	0	0	1	0	1
LT906441.1	1751812	AGAGCATC.GACCACGG_F	T	C	-	clade b 0	NS=21;AF=0.533	GT	.	1	1	1	1	1	.	.	1	.	1	1	1	1	1	1	.	.	.	.	0	0	1	1	1	0	0	1	0	.
LT906441.1	1431384	AGAGCATG.CTGGCACA_R	G	C	-	clade b 0	NS=10;AF=0.267	GT	.	1	1	1	1	.	.	.	1	.	.	1	.	1	.	.	.	.	.	.	0	.	.	1	.	.	.	.	0	.
LT906441.1	1164368	AGAGCCCC.GGGACATC_F	C	T	-	clade b 0	NS=25;AF=0.633	GT	.	1	1	1	.	1	1	1	1	1	.	1	1	1	.	1	1	1	0	0	0	0	1	1	1	.	0	1	0	1
LT906441.1	1504431	AGAGCGGA.AGCAGGGC_F	A	C	-	clade b 0	NS=7;AF=0.067	GT	.	.	.	.	.	.	.	.	.	.	.	.	.	.	.	.	.	.	0	0	0	.	1	.	.	.	0	1	0	.
LT906441.1	1586850	AGAGGAAC.GGTGTCAT_R	T	C	-	clade b 0	NS=22;AF=0.533	GT	1	.	1	.	.	1	1	1	1	1	.	.	1	1	.	1	1	1	0	0	0	0	1	1	.	.	0	1	0	1
LT906441.1	598088	AGAGGACT.CGACGATC_F	G	A	clade a 1	-	NS=8;AF=0.133	GT	.	.	.	0	.	.	1	1	.	.	.	.	.	.	.	.	1	1	.	0	0	.	.	.	.	.	.	.	0	.
LT906441.1	1478241	AGAGGGCC.GCCGACTG_F	A	T	-	clade b 0	NS=8;AF=0.033	GT	.	.	.	.	.	.	.	.	.	.	.	.	.	.	.	.	.	.	0	0	0	0	.	.	.	0	0	.	0	1
LT906441.1	2025028	AGAGGGGT.GGCGGTGA_F	A	G	-	clade b 0	NS=25;AF=0.600	GT	1	1	1	1	.	1	1	1	.	1	1	.	1	1	1	.	1	1	0	0	0	0	1	1	1	0	0	1	0	.
LT906441.1	579852	AGAGTCAG.TCGTTGAC_R	G	A	-	clade b 0	NS=15;AF=0.333	GT	.	1	.	.	.	.	1	1	1	1	.	1	.	1	.	.	1	1	0	0	0	.	.	.	.	.	0	.	0	1
LT906441.1	1005295	AGAGTCTG.GCGTCGTC_F	T	C	-	clade b 0	NS=16;AF=0.333	GT	1	.	.	1	1	.	1	1	.	.	.	.	.	.	1	.	1	1	0	0	0	0	.	1	.	.	0	.	0	1
LT906441.1	488436	AGATCAGA.ACTCTGGA_R	T	G	-	clade b 0	NS=14;AF=0.233	GT	.	.	1	.	.	.	1	1	.	.	1	.	.	.	.	.	1	.	0	0	0	0	.	1	.	0	0	.	0	1
LT906441.1	1407241	AGATCCAG.CCTTGGTC_F	G	A	-	clade b 0	NS=4;AF=0.033	GT	.	.	.	1	.	.	.	.	.	.	.	.	.	.	.	.	.	.	.	0	0	.	.	.	.	.	.	.	0	.
LT906441.1	47743	AGATCCTG.TCGACGGC_R	G	A	-	clade b 0	NS=4;AF=0.033	GT	.	.	.	.	.	.	.	.	.	.	.	.	.	.	.	1	.	.	.	0	0	.	.	.	.	.	.	.	0	.
LT906441.1	1768458	AGATCCTT.GCTGCCAA_R	A	G	-	clade b 0	NS=5;AF=0.033	GT	.	.	.	.	.	.	.	.	.	.	.	.	.	.	.	.	.	.	0	.	0	.	.	.	.	0	.	.	0	1
LT906441.1	400057	AGATCGAC.ACACGCCG_F	G	C	-	clade b 0	NS=5;AF=0.033	GT	.	.	.	.	.	1	.	.	.	.	.	.	.	.	.	.	.	.	.	0	0	0	.	.	.	.	.	.	0	.
LT906441.1	1614556	AGATCGAG.TCGTCGAC_F	T	C	-	clade b 0	NS=28;AF=0.700	GT	.	1	1	1	1	1	1	1	1	1	1	1	1	1	1	1	1	1	0	0	0	0	1	1	1	0	0	1	0	.
LT906441.1	132180	AGATCGAG.TTGTCGAT_F	T	C	clade a 1	clade b 0	NS=8;AF=0.067	GT	.	1	.	.	.	.	.	.	.	.	.	1	.	.	.	.	.	.	0	.	0	0	.	.	.	0	0	.	0	.
LT906441.1	1614528	AGATCGCC.GCTGGGAG_R	T	A	-	clade b 0	NS=28;AF=0.700	GT	.	1	1	1	1	1	1	1	1	1	1	1	1	1	1	1	1	1	0	0	0	0	1	1	1	0	0	1	0	.
LT906441.1	111742	AGATCGGG.TGACGTTG_R	G	A	-	clade b 0	NS=22;AF=0.500	GT	1	.	1	.	.	.	1	1	1	1	1	.	1	1	1	.	1	1	0	0	0	0	1	.	1	0	0	1	0	.
LT906441.1	980957	AGATCTCC.CCCAGGAC_R	C	T	-	clade b 0	NS=28;AF=0.700	GT	1	1	1	1	1	1	1	1	1	1	1	1	1	1	.	1	1	1	0	0	0	0	1	1	1	0	0	1	0	.
LT906441.1	480747	AGATGAAA.ACTGCGGC_F	T	C	-	clade b 0	NS=22;AF=0.600	GT	.	1	1	1	.	1	1	1	.	1	1	1	1	1	.	1	1	1	0	0	0	.	1	1	1	.	.	1	0	.
LT906441.1	957931	AGATGACG.GCTTGCCG_F	G	A	-	clade b 0	NS=16;AF=0.367	GT	1	.	1	1	1	.	.	.	1	1	1	.	1	.	1	.	.	.	.	0	0	0	.	1	.	.	0	.	0	1
LT906441.1	494000	AGATGAGG.GGTCCCGA_F	C	T	-	clade b 0	NS=28;AF=0.733	GT	.	1	1	1	1	1	1	1	1	1	1	1	1	1	1	1	1	1	0	0	0	.	1	1	1	0	0	1	0	1
LT906441.1	489522	AGATGATG.GACACATC_R	G	A	-	clade b 0	NS=17;AF=0.333	GT	.	.	1	.	.	.	1	1	.	.	.	.	.	.	.	.	1	1	0	0	0	0	1	1	1	0	0	1	0	1
LT906441.1	489670	AGATGGAT.TCTACGTC_F	G	A	-	clade b 0	NS=18;AF=0.367	GT	.	1	1	.	.	1	.	.	.	.	1	1	.	.	.	1	.	1	0	0	0	0	1	1	1	0	0	1	0	.
LT906441.1	664342	AGATGGCC.TGCGCCAG_R	C	T	clade a 1	-	NS=8;AF=0.033	GT	0	.	.	0	.	.	.	.	.	1	.	.	.	.	.	.	.	.	.	0	0	.	.	0	.	.	.	.	0	0
LT906441.1	1243268	AGATTCAG.CACGGGGC_F	A	G	-	clade b 0	NS=5;AF=0.067	GT	1	.	.	.	.	.	.	.	.	.	.	.	.	.	1	.	.	.	.	0	0	.	.	.	.	.	.	.	0	.
LT906441.1	2113942	AGATTCCC.GTGCCCAA_F	A	G	-	clade b 0	NS=6;AF=0.033	GT	.	.	.	1	.	.	.	.	.	.	.	.	.	.	.	.	.	.	0	0	0	.	.	.	.	.	0	.	0	.
LT906441.1	1798078	AGATTCGC.ATGGATTC_R	C	T	-	clade b 0	NS=5;AF=0.033	GT	.	.	.	.	.	.	.	.	.	.	.	.	.	.	.	.	.	.	.	0	0	0	.	.	.	.	.	.	0	1
LT906441.1	482291	AGATTGCT.CCTGCATC_R	T	C	-	clade b 0	NS=4;AF=0.033	GT	.	.	.	.	.	.	.	.	.	.	.	.	.	.	.	.	.	.	.	0	0	.	.	.	.	.	.	.	0	1
LT906441.1	125177	AGCAACAT.GTGCGGTG_F	G	T	-	clade b 0	NS=27;AF=0.733	GT	1	1	1	1	1	1	1	1	1	1	1	1	1	1	1	1	1	1	0	.	0	0	1	1	1	0	.	1	0	.
LT906441.1	1867553	AGCAAGAA.ATGTGCGC_R	G	A	clade a 1	clade b 0	NS=6;AF=0.067	GT	.	1	.	.	.	.	.	.	.	.	.	1	.	.	.	.	.	.	0	.	0	.	.	.	.	.	0	.	0	.
LT906441.1	802100	AGCAAGAT.TATGGTTC_R	A	G	-	clade b 0	NS=20;AF=0.467	GT	.	1	1	.	1	1	.	.	1	1	1	1	.	1	.	1	.	.	.	0	0	0	1	1	.	0	0	1	0	1
LT906441.1	2117896	AGCAAGCC.GTCGTCGG_R	C	G	clade a 1	-	NS=10;AF=0.067	GT	.	1	.	.	.	.	.	.	.	.	.	1	.	.	.	.	.	.	0	0	0	0	.	.	0	0	0	.	0	.
LT906441.1	1386684	AGCAAGGG.CTGGAGCT_F	T	C	-	clade b 0	NS=6;AF=0.033	GT	.	.	.	.	.	.	.	.	.	.	.	.	.	.	1	.	.	.	.	0	0	0	.	.	.	0	.	.	0	.
LT906441.1	3832	AGCACATG.CCCAATTC_F	C	G	-	clade b 0	NS=5;AF=0.033	GT	.	.	.	.	.	.	.	.	.	.	.	.	.	.	.	.	.	.	0	.	0	.	.	.	.	.	0	.	0	1
LT906441.1	1059006	AGCACATG.TGACCACT_R	G	A	-	clade b 0	NS=7;AF=0.033	GT	.	.	.	.	.	.	.	.	.	.	.	.	.	.	1	.	.	.	0	0	0	0	.	.	.	0	.	.	0	.
LT906441.1	1794686	AGCACCAC.CCGACCGC_F	C	T	clade a 1	-	NS=19;AF=0.100	GT	.	.	0	0	1	0	.	.	1	.	.	.	0	1	.	0	.	.	0	0	0	0	0	0	.	0	0	0	0	0
LT906441.1	21965	AGCACCAC.GGCACGGC_F	A	G	clade a 1	clade b 0	NS=8;AF=0.033	GT	.	.	.	.	.	.	.	.	.	.	.	.	.	1	.	.	.	.	0	0	0	0	.	.	.	0	0	.	0	.
LT906441.1	615076	AGCACCAG.CCGAGGAT_R	T	C	-	clade b 0	NS=17;AF=0.433	GT	1	1	.	.	1	.	1	1	1	1	1	1	.	1	.	.	1	1	.	0	0	.	.	.	.	0	.	.	0	1
LT906441.1	513938	AGCACCAG.TCGTCTCC_F	T	C	clade a 1	-	NS=9;AF=0.133	GT	.	.	.	.	.	.	1	1	.	.	.	.	.	.	.	.	1	1	0	0	0	.	.	.	.	.	.	.	0	0
LT906441.1	262032	AGCACCAT.CGTCCGAC_F	A	G	-	clade b 0	NS=8;AF=0.033	GT	.	.	.	1	.	.	.	.	.	.	.	.	.	.	.	.	.	.	0	0	0	0	.	.	.	0	0	.	0	.
LT906441.1	1234049	AGCACCTG.AACCCCCC_R	T	C	-	clade b 0	NS=12;AF=0.300	GT	1	1	.	.	.	.	1	1	.	.	.	1	.	.	1	.	1	1	.	0	0	.	.	.	.	.	.	.	0	1
LT906441.1	2128212	AGCACGAG.GCCGGTGA_R	T	C	-	clade b 0	NS=7;AF=0.033	GT	.	.	.	.	.	.	.	.	.	.	.	.	.	.	.	.	.	.	0	0	0	.	.	.	1	0	0	.	0	.
LT906441.1	400933	AGCACGCC.TCCTTCGC_F	G	T	-	clade b 0	NS=8;AF=0.033	GT	.	.	.	.	.	.	.	.	.	.	.	.	.	.	.	.	.	.	0	0	0	0	.	.	.	0	0	.	0	1
LT906441.1	454571	AGCAGAAC.ACTGGACA_F	G	A	clade a 1	-	NS=9;AF=0.033	GT	.	.	.	.	.	.	.	.	.	1	.	.	.	.	.	.	.	.	0	0	0	0	.	.	.	0	0	.	0	0
LT906441.1	1194805	AGCAGACA.CACCGGAC_R	C	A	-	clade b 0	NS=4;AF=0.033	GT	.	.	.	1	.	.	.	.	.	.	.	.	.	.	.	.	.	.	.	0	0	.	.	.	.	.	.	.	0	.
LT906441.1	865933	AGCAGACG.AGGTAGAC_F	T	C	-	clade b 0	NS=18;AF=0.500	GT	1	1	1	1	.	1	.	.	1	1	1	1	1	1	1	.	.	.	.	0	0	.	1	1	.	.	.	1	0	.
LT906441.1	826750	AGCAGACG.CCGGGGCG_F	T	C	clade a 1	-	NS=12;AF=0.100	GT	.	.	.	.	.	.	.	.	1	1	.	.	.	1	0	.	.	.	0	0	0	0	.	.	.	0	0	.	0	0
LT906441.1	488089	AGCAGACG.TCGGGTGG_F	A	G	-	clade b 0	NS=17;AF=0.333	GT	.	1	1	.	.	1	.	.	.	.	1	1	.	.	.	1	.	.	0	0	0	0	1	.	1	0	0	1	0	1
LT906441.1	557831	AGCAGATG.CGATGATC_F	A	C	-	clade b 0	NS=7;AF=0.133	GT	.	.	.	1	.	1	.	1	1	.	.	.	.	.	.	.	.	.	.	0	0	.	.	.	.	.	.	.	0	.
LT906441.1	1754504	AGCAGCAC.AGACGCAG_F	A	G	-	clade b 0	NS=28;AF=0.733	GT	1	1	1	1	1	1	1	1	.	1	1	1	1	1	1	1	1	1	0	0	0	0	1	1	1	0	.	1	0	1
LT906441.1	391142	AGCAGCCC.CGATGTGG_F	C	T	-	clade b 0	NS=3;AF=0.033	GT	.	.	.	.	.	.	.	.	.	.	.	.	.	.	.	.	.	.	.	.	0	.	.	.	.	.	.	.	0	1
LT906441.1	2080027	AGCAGCCG.CCTCGACG_R	T	C	-	clade b 0	NS=23;AF=0.633	GT	1	1	.	1	1	1	1	1	1	1	.	1	1	.	1	.	1	1	.	0	0	.	1	1	1	0	.	1	0	1
LT906441.1	960205	AGCAGCGG.GCAATGCG_R	T	C	-	clade b 0	NS=30;AF=0.767	GT	1	1	1	1	1	1	1	1	1	1	1	1	1	1	1	1	1	1	0	0	0	0	1	1	1	0	0	1	0	1
LT906441.1	516109	AGCAGCTT.GCGACGAG_F	G	C	-	clade b 0	NS=4;AF=0.033	GT	.	.	.	.	.	.	.	.	.	.	.	.	.	.	.	.	.	.	.	0	0	.	.	.	.	.	.	.	0	1
LT906441.1	897208	AGCAGGAA.CCGACCGA_R	A	G	-	clade b 0	NS=30;AF=0.767	GT	1	1	1	1	1	1	1	1	1	1	1	1	1	1	1	1	1	1	0	0	0	0	1	1	1	0	0	1	0	1
LT906441.1	1688462	AGCAGGGT.CGTGGGCT_R	C	T	-	clade b 0	NS=24;AF=0.567	GT	1	1	1	1	1	.	1	.	1	.	.	1	1	1	1	.	1	1	0	0	0	0	1	1	.	0	0	1	0	1
LT906441.1	1644	AGCAGGTC.GCGGGGTG_R	G	A	clade a 1	-	NS=9;AF=0.033	GT	.	.	.	.	.	0	.	.	.	.	.	.	.	1	.	.	.	.	0	0	0	.	.	.	.	0	0	.	0	0
LT906441.1	103881	AGCAGTAG.CCAGCTCG_F	A	C	-	clade b 0	NS=3;AF=0.033	GT	.	.	.	.	.	.	.	.	.	.	.	.	.	.	1	.	.	.	.	.	0	.	.	.	.	.	.	.	0	.
LT906441.1	1666631	AGCAGTCG.CTGCCGAT_F	T	C	-	clade b 0	NS=23;AF=0.533	GT	.	1	1	1	.	.	1	1	1	1	1	1	1	1	.	.	1	1	0	0	0	0	.	1	1	0	0	.	0	1
LT906441.1	1066399	AGCAGTTC.GTGCCACG_F	T	G	clade a 1	-	NS=8;AF=0.033	GT	.	.	.	0	.	.	.	.	1	.	.	.	.	.	.	.	.	.	0	0	0	.	.	.	.	0	0	.	0	.
LT906441.1	1626954	AGCATCCA.GGGCCCGG_F	A	G	-	clade b 0	NS=8;AF=0.033	GT	.	.	.	.	.	.	.	.	.	.	.	.	.	.	.	.	.	.	0	0	0	0	.	.	.	0	0	.	0	1
LT906441.1	939628	AGCATCCT.GGATTCGC_R	C	G	-	clade b 0	NS=8;AF=0.133	GT	.	1	.	.	.	1	.	.	.	.	.	1	1	.	.	.	.	.	.	0	0	.	.	.	.	.	0	.	0	.
LT906441.1	899050	AGCATCGT.CCGAGCAG_R	T	G	-	clade b 0	NS=24;AF=0.600	GT	1	1	1	.	.	1	1	1	.	1	1	1	1	1	1	1	1	1	0	0	0	.	1	.	1	0	0	1	0	.
LT906441.1	591358	AGCATGAG.TCGTCACC_F	G	A	-	clade b 0	NS=6;AF=0.033	GT	.	.	.	.	.	.	.	.	.	.	1	.	.	.	.	.	.	.	0	0	0	.	.	.	.	.	0	.	0	.
LT906441.1	815252	AGCATGCC.ATGACGTC_F	A	G	-	clade b 0	NS=8;AF=0.067	GT	.	.	.	1	.	.	.	.	.	.	.	.	.	.	.	.	.	.	0	0	0	0	.	1	.	.	0	.	0	.
LT906441.1	122719	AGCATGGC.TTGACCGG_F	A	C	-	clade b 0	NS=10;AF=0.133	GT	.	.	1	.	.	1	.	.	.	.	.	.	.	.	.	1	.	.	0	0	0	0	.	1	.	.	0	.	0	.
LT906441.1	1564491	AGCATGTC.GGGTCGCC_F	C	G	-	clade b 0	NS=30;AF=0.767	GT	1	1	1	1	1	1	1	1	1	1	1	1	1	1	1	1	1	1	0	0	0	0	1	1	1	0	0	1	0	1
LT906441.1	2037943	AGCCACCG.GACAAGCT_F	G	A	-	clade b 0	NS=16;AF=0.400	GT	1	.	1	.	1	.	1	1	1	.	1	.	1	1	.	.	1	1	0	0	0	.	.	.	1	.	.	.	0	.
LT906441.1	131112	AGCCACCT.GAGCAGCC_F	G	C	-	clade b 0	NS=9;AF=0.067	GT	.	.	.	1	.	.	.	.	.	.	.	.	.	.	.	.	.	.	0	0	0	0	.	.	1	0	0	.	0	.
LT906441.1	123351	AGCCACGA.CAGGGCAA_F	G	A	-	clade b 0	NS=8;AF=0.100	GT	.	1	1	.	.	.	.	.	.	.	.	1	.	.	.	.	.	.	.	0	0	0	.	.	.	.	0	.	0	.
LT906441.1	1611985	AGCCACGG.TCCACGTC_R	C	T	-	clade b 0	NS=8;AF=0.033	GT	1	.	.	.	.	.	.	.	.	.	.	.	.	.	.	.	.	.	0	0	0	0	.	.	.	0	0	.	0	.
LT906441.1	1688474	AGCCACGT.TCCAGCAG_R	A	G	-	clade b 0	NS=29;AF=0.733	GT	1	1	1	1	1	1	1	.	1	1	1	1	1	1	1	1	1	1	0	0	0	0	1	1	1	0	0	1	0	1
LT906441.1	630991	AGCCAGCC.CCCAGTGC_R	C	T	-	clade b 0	NS=16;AF=0.333	GT	1	.	1	.	.	1	.	.	.	.	1	.	1	.	1	1	.	.	0	0	0	0	1	.	1	.	0	1	0	.
LT906441.1	1666358	AGCCAGCC.GTGACGGC_F	G	A	clade a 1	clade b 0	NS=10;AF=0.100	GT	.	.	.	.	.	.	1	.	.	.	.	.	.	.	.	.	1	1	0	0	0	0	.	.	.	0	0	.	0	.
LT906441.1	527259	AGCCAGCG.GGTTGGCG_F	A	G	-	clade b 0	NS=9;AF=0.200	GT	.	.	.	1	.	1	.	.	.	1	.	.	.	1	1	1	.	.	.	0	0	.	.	.	.	.	.	.	0	.
LT906441.1	1020935	AGCCAGGG.GTCGGTGC_R	G	C	-	clade b 0	NS=8;AF=0.033	GT	.	.	.	1	.	.	.	.	.	.	.	.	.	.	.	.	.	.	0	0	0	0	.	.	.	0	0	.	0	.
LT906441.1	641259	AGCCCAGC.CTCTTCCC_F	A	G	-	clade b 0	NS=29;AF=0.767	GT	1	1	1	1	1	1	1	1	1	1	1	1	1	1	1	1	1	1	.	0	0	0	1	1	1	0	0	1	0	1
LT906441.1	1824336	AGCCCAGG.CGCGGGCG_F	T	G	clade a 1	-	NS=9;AF=0.033	GT	.	.	.	.	.	.	.	.	.	1	.	.	.	.	0	.	.	.	0	0	0	.	.	.	.	0	0	.	0	0
LT906441.1	553178	AGCCCCAG.TCGGTGTC_F	G	A	clade a 1	-	NS=13;AF=0.167	GT	.	.	.	.	.	.	1	1	.	1	.	.	.	.	.	.	1	1	0	0	0	0	.	.	.	0	0	.	0	0
LT906441.1	520980	AGCCCCTC.GCACTCAT_F	G	A	-	clade b 0	NS=8;AF=0.133	GT	.	.	.	.	.	.	.	.	.	.	.	.	.	.	.	.	.	.	0	0	0	.	1	1	1	.	.	1	0	.
LT906441.1	1748973	AGCCCCTG.CTCGACCA_R	G	A	-	clade b 0	NS=9;AF=0.067	GT	.	.	.	.	.	.	.	.	.	.	.	.	.	.	.	.	.	.	0	0	0	0	.	1	.	0	0	.	0	1
LT906441.1	941135	AGCCCGAA.GCCAGCTC_R	T	C	-	clade b 0	NS=9;AF=0.133	GT	.	1	.	.	.	1	.	.	.	.	.	1	1	.	.	.	.	.	.	0	0	0	.	.	.	.	0	.	0	.
LT906441.1	1512715	AGCCCGAC.AGAGGCTG_R	G	T	-	clade b 0	NS=27;AF=0.700	GT	1	1	1	1	1	.	1	1	1	1	.	1	1	1	1	1	1	1	0	0	0	.	1	1	1	0	0	1	0	1
LT906441.1	557502	AGCCCGGC.ACCGAGCG_F	G	C	-	clade b 0	NS=27;AF=0.667	GT	.	1	1	1	1	.	1	1	.	1	1	1	1	1	1	1	1	1	0	0	0	0	1	1	1	0	0	1	0	1
LT906441.1	306686	AGCCCGGC.CCGGGGCG_R	A	C	-	clade b 0	NS=6;AF=0.033	GT	.	.	.	.	.	.	.	.	.	.	.	.	.	.	.	.	.	.	0	0	0	.	.	.	.	.	0	.	0	1
LT906441.1	70271	AGCCCGGG.CGCAGCCG_F	G	A	-	clade b 0	NS=8;AF=0.033	GT	.	.	.	.	.	.	.	.	.	.	.	.	.	.	.	.	.	.	0	0	0	0	.	.	.	0	0	.	0	1
LT906441.1	918453	AGCCCGGG.GCGAGGAC_R	C	T	-	clade b 0	NS=9;AF=0.067	GT	.	.	.	.	.	1	.	.	.	.	.	.	.	.	.	.	.	.	0	0	0	0	.	.	1	0	0	.	0	.
LT906441.1	298931	AGCCCGGG.GTCTTGGG_R	T	C	-	clade b 0	NS=14;AF=0.333	GT	1	.	.	.	.	.	1	1	.	.	.	.	.	1	1	.	1	1	.	0	0	0	1	.	.	.	.	1	0	1
LT906441.1	552878	AGCCCGTC.GGCAGGTC_F	A	G	-	clade b 0	NS=27;AF=0.667	GT	.	1	1	1	1	1	1	1	.	1	.	1	1	1	1	1	1	1	0	0	0	0	1	1	1	0	0	1	0	1
LT906441.1	937613	AGCCCGTG.CGAACCAT_R	G	A	-	clade b 0	NS=8;AF=0.100	GT	1	.	.	.	.	.	.	.	.	.	.	.	.	.	1	.	.	.	.	0	0	0	.	1	.	.	0	.	0	.
LT906441.1	391114	AGCCCTCC.CCTGATGG_F	T	C	-	clade b 0	NS=3;AF=0.033	GT	.	.	.	.	.	.	.	.	.	.	.	.	.	.	.	.	.	.	.	.	0	.	.	.	1	.	.	.	0	.
LT906441.1	118930	AGCCCTCC.GGGCCTTG_F	G	T	-	clade b 0	NS=3;AF=0.033	GT	.	.	.	.	.	.	.	.	.	.	.	.	.	.	.	.	.	.	.	.	0	.	.	.	.	.	.	.	0	1
LT906441.1	945352	AGCCCTCG.CTCGGCCG_R	C	G	clade a 1	-	NS=7;AF=0.033	GT	.	.	.	.	.	.	.	1	.	.	.	.	.	.	.	.	.	.	.	0	0	0	.	.	.	0	.	.	0	0
LT906441.1	2117291	AGCCCTGC.CGGCAAGA_F	A	G	-	clade b 0	NS=11;AF=0.133	GT	.	.	.	1	.	.	.	.	.	.	.	.	.	.	.	.	.	.	0	0	0	0	.	1	1	0	0	.	0	1
LT906441.1	1019670	AGCCCTGT.CTCGCCCT_F	C	T	-	clade b 0	NS=25;AF=0.600	GT	1	1	1	1	1	.	1	1	1	1	1	1	1	1	.	.	1	1	0	0	0	0	1	.	1	0	0	1	0	.
LT906441.1	1299422	AGCCGAGC.GGTCGAGG_F	A	T	-	clade b 0	NS=6;AF=0.067	GT	1	.	.	.	.	.	.	.	.	.	.	.	.	.	1	.	.	.	0	.	0	.	.	.	.	.	0	.	0	.
LT906441.1	1273416	AGCCGATC.TGAGCCCG_R	G	A	-	clade b 0	NS=25;AF=0.767	GT	1	1	1	1	1	1	1	1	1	1	1	1	1	1	1	1	1	1	.	.	0	.	1	1	1	.	.	1	0	1
LT906441.1	406261	AGCCGCAG.TTCGTGCC_R	C	G	clade a 1	-	NS=11;AF=0.133	GT	.	.	.	.	.	.	1	1	.	.	.	.	.	.	.	.	1	1	.	0	0	0	.	.	0	.	0	.	0	0
LT906441.1	1739929	AGCCGCCA.GAGCGGGC_F	C	G	-	clade b 0	NS=7;AF=0.033	GT	.	.	.	.	.	.	.	.	.	.	.	.	1	.	.	.	.	.	0	.	0	0	.	.	.	0	0	.	0	.
LT906441.1	790015	AGCCGCCG.TGCCACAC_F	C	T	clade a 1	-	NS=11;AF=0.033	GT	0	.	.	.	1	.	.	.	.	.	.	.	.	.	0	.	.	.	0	0	0	0	.	.	.	0	0	.	0	0
LT906441.1	1033442	AGCCGCTT.GGTCCGGG_F	C	T	-	clade b 0	NS=23;AF=0.600	GT	1	1	1	1	1	1	1	1	1	1	.	1	1	1	.	1	1	1	0	0	0	.	1	.	1	.	0	.	0	.
LT906441.1	1780330	AGCCGCTT.GGTCCGGG_R	C	T	-	clade b 0	NS=23;AF=0.600	GT	1	1	1	1	1	1	1	1	1	1	.	1	1	1	.	1	1	1	0	0	0	.	1	.	1	.	0	.	0	.
LT906441.1	756910	AGCCGGAG.TTGCGTTG_F	C	T	clade a 1	clade b 0	NS=6;AF=0.133	GT	.	.	.	.	.	.	1	1	.	.	.	.	.	.	.	.	1	1	.	.	0	.	.	.	.	.	.	.	0	.
LT906441.1	2054283	AGCCGGGG.GACGAGGC_R	T	C	clade a 1	-	NS=10;AF=0.033	GT	.	.	.	0	.	.	.	.	.	1	.	.	.	.	.	.	.	.	0	0	0	0	.	0	.	0	0	.	0	.
LT906441.1	795466	AGCCGTCA.AGGGTTGA_F	G	A	clade a 1	-	NS=9;AF=0.067	GT	.	1	.	.	.	.	.	.	.	.	.	1	.	.	.	.	.	.	.	0	0	0	.	.	.	0	0	.	0	0
LT906441.1	500927	AGCCGTCC.CCAGCACG_R	C	G	-	clade b 0	NS=15;AF=0.333	GT	1	.	.	.	.	1	1	1	.	.	1	.	.	1	.	1	1	1	0	.	0	.	1	.	.	0	0	.	0	.
LT906441.1	802510	AGCCGTGG.TCAGGTGG_F	A	T	-	clade b 0	NS=21;AF=0.500	GT	.	1	1	.	1	1	1	1	.	1	1	1	.	1	.	1	1	1	.	0	0	0	.	1	.	0	0	.	0	1
LT906441.1	122609	AGCCTCAC.CACCGACG_F	G	A	clade a 1	clade b 0	NS=8;AF=0.067	GT	.	.	.	.	1	.	.	.	.	.	.	.	.	1	.	.	.	.	.	0	0	0	.	.	.	0	0	.	0	.
LT906441.1	2164185	AGCCTCCA.GAGCGGAT_R	A	G	clade a 1	clade b 0	NS=8;AF=0.033	GT	.	.	.	.	.	.	.	.	.	1	.	.	.	.	.	.	.	.	0	0	0	0	.	.	.	0	0	.	0	.
LT906441.1	581660	AGCCTCCC.TGGTGAGG_F	C	T	-	clade b 0	NS=13;AF=0.300	GT	.	1	.	.	.	.	1	.	1	1	.	1	.	1	.	.	1	1	0	.	0	.	.	.	.	.	0	.	0	1
LT906441.1	397106	AGCCTCCG.CCGGAAAG_F	C	T	clade a 1	clade b 0	NS=5;AF=0.100	GT	.	.	.	.	1	.	.	.	1	.	.	.	.	1	.	.	.	.	.	.	0	.	.	.	.	.	.	.	0	.
LT906441.1	122513	AGCCTCCG.TTGATTGA_F	T	C	-	clade b 0	NS=7;AF=0.033	GT	.	.	.	.	.	.	.	.	.	.	.	.	.	.	.	.	.	.	.	0	0	0	.	.	.	0	0	.	0	1
LT906441.1	2135639	AGCCTCGA.ACACTCGG_R	T	C	clade a 1	-	NS=9;AF=0.033	GT	0	.	.	.	1	.	.	.	.	.	.	.	.	.	0	.	.	.	.	0	0	0	.	.	.	0	0	.	0	.
LT906441.1	1535928	AGCCTCGA.GGGCTCGG_F	T	C	-	clade b 0	NS=6;AF=0.033	GT	.	.	.	.	.	.	.	.	.	.	.	.	.	.	.	.	.	.	0	0	0	.	.	.	1	.	0	.	0	.
LT906441.1	715026	AGCCTCGT.CACCGAGC_R	G	A	-	clade b 0	NS=7;AF=0.033	GT	.	.	.	.	.	.	.	.	.	.	.	.	.	.	.	.	.	.	0	0	0	0	.	.	.	.	0	.	0	1
LT906441.1	460918	AGCCTGCG.GAGTCCGC_F	T	C	clade a 1	-	NS=13;AF=0.033	GT	.	.	.	0	.	0	.	.	.	.	.	.	.	1	0	0	.	.	0	0	0	0	.	0	0	0	.	.	0	.
LT906441.1	1024485	AGCCTTGC.GTGGAGCG_R	A	G	-	clade b 0	NS=10;AF=0.100	GT	.	.	1	.	.	.	.	.	.	.	.	.	.	.	.	.	.	.	0	0	0	0	.	.	1	0	0	.	0	1
LT906441.1	1976743	AGCCTTGG.ACGTGCCT_R	A	G	clade a 1	-	NS=26;AF=0.333	GT	0	1	.	0	1	.	1	1	1	1	0	1	.	1	0	0	1	1	0	0	0	0	0	0	0	0	0	0	0	.
LT906441.1	781728	AGCGAACA.CAGGTGAC_R	T	C	-	clade b 0	NS=16;AF=0.367	GT	1	.	1	1	1	.	1	1	1	.	.	.	.	.	1	.	1	1	0	0	0	.	.	1	.	.	0	.	0	.
LT906441.1	1676553	AGCGAACA.CCTGGCCG_F	G	A	-	clade b 0	NS=30;AF=0.767	GT	1	1	1	1	1	1	1	1	1	1	1	1	1	1	1	1	1	1	0	0	0	0	1	1	1	0	0	1	0	1
LT906441.1	49558	AGCGACCG.CCGTAGCA_F	G	T	-	clade b 0	NS=11;AF=0.200	GT	.	.	.	.	.	.	1	1	1	.	.	.	.	.	.	.	1	1	0	.	0	0	.	.	1	.	0	.	0	.
LT906441.1	1477957	AGCGACGA.GGCGAACC_R	G	A	-	clade b 0	NS=8;AF=0.033	GT	.	.	.	.	.	.	.	.	.	.	.	.	.	.	.	.	.	.	0	0	0	0	.	.	.	0	0	.	0	1
LT906441.1	1815965	AGCGACGT.GTCGAGGC_R	C	G	-	clade b 0	NS=6;AF=0.100	GT	.	1	.	.	.	.	.	.	.	.	.	1	.	.	.	.	.	.	0	.	0	.	.	.	1	.	.	.	0	.
LT906441.1	1107125	AGCGAGAC.GCCCCCGG_F	G	A	clade a 1	-	NS=11;AF=0.033	GT	0	.	0	.	.	.	.	.	1	.	.	.	0	.	.	.	.	.	.	.	0	0	.	0	0	0	.	.	0	0
LT906441.1	1079419	AGCGAGCC.CTGGGCTC_F	G	T	-	clade b 0	NS=6;AF=0.100	GT	.	.	.	.	.	.	.	.	.	.	1	.	.	.	1	.	.	.	.	0	0	.	.	.	.	.	.	.	0	1
LT906441.1	1094499	AGCGAGCC.GGACCGGC_R	T	A	-	clade b 0	NS=4;AF=0.067	GT	.	.	.	.	.	1	.	1	.	.	.	.	.	.	.	.	.	.	.	.	0	.	.	.	.	.	.	.	0	.
LT906441.1	1749005	AGCGATCA.CGACCGGG_F	G	C	-	clade b 0	NS=9;AF=0.067	GT	.	.	1	.	.	.	.	.	.	.	.	.	1	.	.	.	.	.	0	0	0	0	.	.	.	0	0	.	0	.
LT906441.1	1711815	AGCGATCA.CGGGCGCC_F	C	A	-	clade b 0	NS=4;AF=0.067	GT	1	.	.	.	.	.	.	.	.	.	.	.	.	.	1	.	.	.	.	.	0	.	.	.	.	.	.	.	0	.
LT906441.1	2089631	AGCGATTT.ATCGAACA_R	C	T	-	clade b 0	NS=6;AF=0.033	GT	.	.	1	.	.	.	.	.	.	.	.	.	.	.	.	.	.	.	0	0	0	.	.	.	.	0	.	.	0	.
LT906441.1	1494199	AGCGCAGC.GACCCGGC_R	A	T	clade a 1	clade b 0	NS=5;AF=0.033	GT	.	.	.	.	1	.	.	.	.	.	.	.	.	.	.	.	.	.	.	0	0	.	.	.	.	0	.	.	0	.
LT906441.1	1621909	AGCGCATG.CGGCCGCC_R	A	C	-	clade b 0	NS=8;AF=0.067	GT	.	.	.	.	.	.	.	.	.	.	.	.	.	.	.	.	.	.	0	0	0	0	.	1	.	.	0	.	0	1
LT906441.1	1827249	AGCGCCAG.ACCTCGTC_F	G	A	-	clade b 0	NS=11;AF=0.167	GT	.	1	.	.	1	.	.	.	.	.	1	1	.	1	.	.	.	.	0	.	0	0	.	.	.	0	0	.	0	.
LT906441.1	1069764	AGCGCCCC.GTGGGATC_F	G	A	-	clade b 0	NS=25;AF=0.600	GT	.	1	1	.	1	1	1	1	1	1	1	1	1	1	.	1	.	1	0	0	0	0	1	1	.	0	0	1	0	1
LT906441.1	1131931	AGCGCCGG.CCAGGACC_R	A	C	-	clade b 0	NS=5;AF=0.067	GT	.	.	.	1	.	.	.	.	.	.	.	.	.	.	.	.	.	.	.	0	0	.	.	1	.	.	.	.	0	.
LT906441.1	212117	AGCGCCTG.TTCGCCTG_R	T	C	clade a 1	-	NS=10;AF=0.033	GT	.	.	0	.	1	.	.	.	.	.	.	.	.	.	.	0	.	.	0	0	0	0	.	.	.	.	0	.	0	0
LT906441.1	124726	AGCGCGAA.AGAAAGTA_R	C	T	clade a 1	-	NS=26;AF=0.333	GT	0	1	0	.	1	0	1	1	1	1	0	1	0	1	0	0	1	1	0	.	0	0	0	.	0	0	.	0	0	0
LT906441.1	683386	AGCGCGCC.AGTCGACG_F	C	A	-	clade b 0	NS=4;AF=0.067	GT	.	.	.	1	.	.	.	.	.	.	.	.	.	.	.	.	.	.	.	.	0	.	.	1	.	.	.	.	0	.
LT906441.1	788244	AGCGCGGC.TTGATCGC_R	C	T	-	clade b 0	NS=7;AF=0.033	GT	.	.	.	.	.	.	.	.	.	.	.	.	.	.	.	.	.	.	0	0	0	.	.	.	1	0	0	.	0	.
LT906441.1	2101120	AGCGCTGG.CCGTAGGC_R	T	G	-	clade b 0	NS=20;AF=0.533	GT	.	.	1	1	1	1	1	1	.	.	.	.	.	1	1	1	1	1	.	0	0	0	1	1	1	.	.	1	0	1
LT906441.1	805075	AGCGGAAG.GCGGTAGG_R	A	C	-	clade b 0	NS=17;AF=0.333	GT	1	.	.	.	.	.	1	1	.	.	1	.	.	.	.	.	1	1	0	0	0	0	1	1	.	0	0	1	0	1
LT906441.1	925944	AGCGGAGT.GACGAGGA_R	A	G	-	clade b 0	NS=10;AF=0.233	GT	.	.	.	1	.	.	1	1	.	1	.	.	.	.	.	.	1	1	.	0	0	.	.	1	.	.	.	.	0	.
LT906441.1	1016241	AGCGGATC.GGCCTCAG_R	C	G	-	clade b 0	NS=24;AF=0.600	GT	1	1	1	1	.	1	1	1	1	1	1	1	1	1	1	1	1	1	0	0	0	0	.	.	.	0	.	.	0	1
LT906441.1	554903	AGCGGCAG.CCGCGGGA_F	T	G	-	clade b 0	NS=5;AF=0.100	GT	.	.	.	.	.	.	.	.	.	.	.	.	.	.	.	.	.	.	.	.	0	.	1	.	.	.	.	1	0	1
LT906441.1	693054	AGCGGCAG.GCCGATGG_R	T	C	-	clade b 0	NS=16;AF=0.433	GT	1	.	1	.	1	.	1	1	1	1	.	.	1	.	1	.	1	1	.	0	0	.	.	.	1	.	.	.	0	1
LT906441.1	814519	AGCGGCCC.TCGCTGTC_R	T	C	-	clade b 0	NS=11;AF=0.133	GT	1	.	.	.	.	.	.	.	.	.	.	.	.	.	1	.	.	.	0	0	0	0	1	.	.	0	0	1	0	.
LT906441.1	773109	AGCGGCGG.CTCGCACC_R	G	A	-	clade b 0	NS=17;AF=0.333	GT	.	.	1	1	.	.	1	1	.	.	.	.	1	.	.	.	1	1	0	0	0	0	1	1	.	0	0	1	0	.
LT906441.1	1450768	AGCGGCGG.GAGGCCAG_R	T	C	clade a 1	-	NS=10;AF=0.033	GT	0	.	.	.	.	.	.	.	1	.	.	.	.	.	0	.	.	.	0	0	0	.	.	.	.	0	0	.	0	0
LT906441.1	1688808	AGCGGCTG.GTCGGCAA_F	T	G	-	clade b 0	NS=6;AF=0.067	GT	.	.	.	.	.	1	.	.	.	.	.	.	.	.	1	.	.	.	.	0	0	.	.	.	.	0	.	.	0	.
LT906441.1	2101542	AGCGGGCT.CCGAAGAC_R	C	T	-	clade b 0	NS=8;AF=0.033	GT	.	.	.	.	.	.	.	.	.	.	.	.	.	.	1	.	.	.	0	0	0	0	.	.	.	0	0	.	0	.
LT906441.1	552895	AGCGGTGA.GGTGACCG_F	G	C	-	clade b 0	NS=18;AF=0.533	GT	.	1	1	1	1	1	1	1	.	1	.	1	1	1	1	.	1	1	.	.	0	.	.	1	1	.	.	.	0	.
LT906441.1	900195	AGCGGTGC.GCTTGGGC_R	C	T	-	clade b 0	NS=4;AF=0.033	GT	.	.	.	.	.	.	.	.	.	.	1	.	.	.	.	.	.	.	.	0	0	.	.	.	.	.	.	.	0	.
LT906441.1	1724443	AGCGGTTT.CCCGTGGG_F	T	C	-	clade b 0	NS=10;AF=0.167	GT	.	.	.	.	.	1	.	.	.	1	.	.	.	.	.	1	.	.	.	.	0	0	1	.	.	0	0	1	0	.
LT906441.1	2039390	AGCGTCCC.TCGGCGGC_R	A	C	-	clade b 0	NS=23;AF=0.633	GT	1	1	1	.	1	1	1	1	1	1	1	1	1	1	.	1	1	1	0	0	0	.	1	.	1	.	.	1	0	.
LT906441.1	1208434	AGCGTCCC.TTGTGGGG_R	T	C	clade a 1	-	NS=11;AF=0.067	GT	0	1	.	.	.	.	.	.	.	.	0	1	.	.	.	.	.	.	0	0	0	0	.	.	.	0	0	.	0	.
LT906441.1	562970	AGCGTCCT.GCTGATGA_F	T	C	clade a 1	-	NS=14;AF=0.233	GT	.	1	.	.	1	.	1	1	.	.	.	1	.	.	.	.	1	1	0	0	0	.	.	.	.	0	0	.	0	0
LT906441.1	2124322	AGCGTGGC.TCTCGTTC_F	A	G	clade a 1	-	NS=14;AF=0.067	GT	0	.	.	.	.	0	.	.	1	1	0	.	.	.	0	.	.	.	0	0	0	0	.	.	0	0	0	.	0	.
LT906441.1	1130784	AGCGTGGC.TTCGTCGG_F	C	A	-	clade b 0	NS=5;AF=0.067	GT	1	.	.	.	.	.	.	.	.	.	.	.	.	.	1	.	.	.	.	0	0	.	.	.	.	.	.	.	0	.
LT906441.1	1601355	AGCGTGTC.GGCATGCA_R	C	T	-	clade b 0	NS=29;AF=0.733	GT	1	1	1	1	1	1	1	1	1	1	1	1	1	1	.	1	1	1	0	0	0	0	1	1	1	0	0	1	0	1
LT906441.1	1028230	AGCTCAAC.GCACGGCC_F	G	T	-	clade b 0	NS=10;AF=0.100	GT	1	.	.	.	.	.	.	.	.	.	1	.	.	.	1	.	.	.	0	0	0	0	.	.	.	0	0	.	0	.
LT906441.1	698280	AGCTCACC.TCGAGGTC_F	C	G	-	clade b 0	NS=8;AF=0.100	GT	.	1	.	.	.	.	.	.	.	.	.	1	.	.	.	.	.	.	0	.	0	0	.	.	1	.	0	.	0	.
LT906441.1	1097567	AGCTCAGC.CGATCGAC_F	A	G	-	clade b 0	NS=18;AF=0.367	GT	.	1	.	.	1	.	1	1	1	1	.	1	1	.	.	.	1	1	0	0	0	0	.	.	.	0	0	.	0	1
LT906441.1	1005452	AGCTCATC.CCAAAGCA_R	G	C	-	clade b 0	NS=7;AF=0.033	GT	.	.	.	.	.	1	.	.	.	.	.	.	.	.	.	.	.	.	0	0	0	0	.	.	.	.	0	.	0	.
LT906441.1	1321671	AGCTCCCA.GAAGGGTA_R	C	T	clade a 1	-	NS=15;AF=0.133	GT	.	.	.	.	.	.	1	1	.	.	0	.	.	.	.	.	1	1	.	0	0	0	0	.	0	0	0	0	0	0
LT906441.1	1502061	AGCTCCGC.CGCCGCCG_R	A	G	-	clade b 0	NS=21;AF=0.500	GT	1	1	1	.	.	.	1	1	1	1	1	1	1	1	1	.	1	1	0	0	0	.	.	.	1	0	0	.	0	.
LT906441.1	2028470	AGCTCCGC.GCCACCTC_F	C	T	-	clade b 0	NS=7;AF=0.067	GT	1	.	.	.	.	.	.	.	.	.	.	.	.	.	1	.	.	.	.	0	0	.	.	.	.	0	0	.	0	.
LT906441.1	1828131	AGCTCCTA.TTGTCGTC_F	G	A	-	clade b 0	NS=22;AF=0.533	GT	1	.	1	1	.	1	1	1	1	1	1	.	1	1	.	.	1	1	0	.	0	0	.	1	1	0	0	.	0	1
LT906441.1	1044727	AGCTCGAC.ACCTCAAG_R	A	C	clade a 1	-	NS=11;AF=0.033	GT	0	.	.	0	.	.	.	.	.	.	.	.	.	1	0	.	.	.	0	0	0	0	.	.	.	0	0	.	0	.
LT906441.1	593376	AGCTCGAC.CCGCGGTG_F	A	C	-	clade b 0	NS=22;AF=0.533	GT	1	1	1	1	1	1	.	.	.	1	1	1	.	1	1	1	.	.	0	0	0	.	1	1	.	0	0	1	0	1
LT906441.1	940485	AGCTCGCG.ACTGCCAT_R	G	A	-	clade b 0	NS=9;AF=0.133	GT	.	1	.	.	.	1	.	.	.	.	.	1	1	.	.	.	.	.	.	0	0	0	.	.	.	.	0	.	0	.
LT906441.1	793692	AGCTCGGC.GCCAACGG_F	T	G	clade a 1	-	NS=5;AF=0.033	GT	.	.	.	.	.	.	.	.	.	.	.	.	0	1	.	.	.	.	.	0	0	.	.	.	.	.	.	.	0	.
LT906441.1	1616388	AGCTCGGC.GCCCGCAG_F	T	C	clade a 1	-	NS=10;AF=0.100	GT	.	.	.	.	.	.	1	.	.	.	.	.	.	.	.	.	1	1	0	0	0	.	.	.	.	0	0	.	0	0
LT906441.1	1780887	AGCTCGTA.AGTTCGGC_F	G	C	-	clade b 0	NS=8;AF=0.067	GT	1	.	.	.	.	.	.	.	.	.	.	.	.	.	1	.	.	.	0	0	0	0	.	.	.	0	.	.	0	.
LT906441.1	151279	AGCTCGTC.TACCGGTC_F	G	C	clade a 1	clade b 0	NS=6;AF=0.033	GT	.	.	.	.	.	.	.	1	.	.	.	.	.	.	.	.	.	.	0	0	0	.	.	.	.	.	0	.	0	.
LT906441.1	1097648	AGCTCGTG.CCGGTGTC_F	G	A	-	clade b 0	NS=3;AF=0.033	GT	.	.	.	.	.	.	.	.	.	.	.	.	.	.	.	.	.	.	.	.	0	.	.	.	1	.	.	.	0	.
LT906441.1	1658166	AGCTGAGA.CTGCAGAA_F	A	C	-	clade b 0	NS=7;AF=0.033	GT	.	.	.	.	.	.	.	.	.	.	.	.	.	.	.	.	.	.	0	0	0	0	.	.	.	.	0	.	0	1
LT906441.1	515713	AGCTGAGC.TGCCCCAG_R	A	G	-	clade b 0	NS=23;AF=0.667	GT	1	1	1	1	1	.	1	1	1	1	1	1	1	1	1	.	1	1	.	0	0	.	1	1	1	.	.	1	0	.
LT906441.1	570986	AGCTGCAT.GGTGAACC_R	A	G	-	clade b 0	NS=7;AF=0.067	GT	.	.	.	1	.	.	.	.	.	.	.	.	.	.	.	.	.	.	0	.	0	0	.	1	.	.	0	.	0	.
LT906441.1	394044	AGCTGCTC.CCGACCCG_R	A	C	-	clade b 0	NS=12;AF=0.267	GT	.	.	.	.	.	1	.	.	1	.	.	.	.	.	.	1	.	.	.	.	0	0	1	1	1	0	.	1	0	1
LT906441.1	680762	AGCTGCTC.CCGGATCG_R	C	T	-	clade b 0	NS=4;AF=0.067	GT	.	.	.	1	.	.	.	.	.	.	.	.	.	.	.	.	.	.	.	.	0	.	.	1	.	.	.	.	0	.
LT906441.1	2004029	AGCTGGAG.GTGCCGGG_R	C	T	-	clade b 0	NS=13;AF=0.233	GT	.	.	.	1	.	.	1	1	.	.	.	.	.	.	.	.	1	1	0	0	0	.	.	1	.	0	0	.	0	1
LT906441.1	1079835	AGCTGGAT.CGGTTGAG_F	G	A	-	clade b 0	NS=5;AF=0.067	GT	1	.	.	.	.	.	.	.	.	.	.	.	.	.	.	.	.	.	.	0	0	.	.	.	.	.	.	.	0	1
LT906441.1	542641	AGCTGGGA.TGTTCCCG_R	A	G	clade a 1	-	NS=15;AF=0.200	GT	0	.	.	.	1	.	1	1	1	.	.	.	.	.	0	.	1	1	0	0	0	.	.	0	.	.	0	.	0	0
LT906441.1	1923627	AGCTGGGG.GTTCGGAT_F	A	G	-	clade b 0	NS=5;AF=0.067	GT	.	.	.	.	.	.	.	.	.	.	.	.	.	.	.	.	.	.	.	.	0	.	1	.	.	0	.	1	0	.
LT906441.1	932846	AGCTGGGG.TTGATCGA_R	A	G	clade a 1	-	NS=18;AF=0.133	GT	0	.	.	.	.	0	1	1	.	.	0	.	.	.	0	0	1	1	0	0	0	0	.	0	.	0	0	.	0	0
LT906441.1	1084706	AGCTGGGT.CGACAGTC_F	A	G	-	clade b 0	NS=11;AF=0.267	GT	.	.	1	.	.	1	.	.	.	.	1	.	.	.	.	1	.	.	.	0	0	.	1	1	.	.	.	1	0	1
LT906441.1	581891	AGCTGGTC.ACGAGCAG_F	A	G	-	clade b 0	NS=15;AF=0.333	GT	.	1	.	.	.	.	1	1	1	1	.	1	.	1	.	.	1	1	0	0	0	.	.	.	.	.	0	.	0	1
LT906441.1	131085	AGCTGGTC.GAACGGAT_F	A	C	-	clade b 0	NS=27;AF=0.667	GT	1	1	1	1	1	1	1	1	1	1	1	1	.	.	1	1	1	1	0	0	0	0	1	.	1	0	0	1	0	1
LT906441.1	1518945	AGCTGGTT.CCACCGTC_R	T	C	-	clade b 0	NS=27;AF=0.700	GT	1	1	1	1	1	1	1	1	1	1	1	1	1	1	.	1	1	1	0	0	0	.	1	.	1	0	0	1	0	1
LT906441.1	1095872	AGCTGTGC.CTGGATCG_F	G	C	-	clade b 0	NS=28;AF=0.700	GT	1	1	1	1	1	1	1	1	1	1	.	1	1	1	.	1	1	1	0	0	0	0	1	1	1	0	0	1	0	1
LT906441.1	855727	AGCTGTTG.GAACTCTA_F	C	T	-	clade b 0	NS=29;AF=0.733	GT	1	1	1	1	1	1	1	1	1	1	1	1	1	1	1	1	1	1	0	0	0	0	1	1	1	0	0	1	0	.
LT906441.1	1677477	AGCTTCTC.GAGGCACT_R	C	A	-	clade b 0	NS=13;AF=0.300	GT	.	1	1	.	1	1	.	.	1	1	.	1	1	1	.	.	.	.	.	0	0	.	.	.	.	0	.	.	0	.
LT906441.1	120057	AGCTTGAA.GTGATTCC_F	G	A	-	clade b 0	NS=9;AF=0.067	GT	1	.	.	.	.	.	.	.	.	.	.	.	.	.	1	.	.	.	0	0	0	0	.	.	.	0	0	.	0	.
LT906441.1	1433262	AGCTTGGC.GACTCGTC_F	C	G	-	clade b 0	NS=30;AF=0.767	GT	1	1	1	1	1	1	1	1	1	1	1	1	1	1	1	1	1	1	0	0	0	0	1	1	1	0	0	1	0	1
LT906441.1	1435224	AGCTTGGG.GGCAGGTG_R	T	C	-	clade b 0	NS=3;AF=0.033	GT	.	.	.	.	.	.	.	.	.	.	.	.	.	.	.	.	.	.	.	.	0	.	.	.	.	.	.	.	0	1
LT906441.1	778627	AGGAAACC.AATCGGTG_F	A	G	-	clade b 0	NS=4;AF=0.033	GT	.	.	.	.	.	.	.	.	.	.	.	.	.	.	1	.	.	.	.	0	0	.	.	.	.	.	.	.	0	.
LT906441.1	808549	AGGAAATA.GCCAACCC_R	G	A	-	clade b 0	NS=10;AF=0.100	GT	1	.	.	.	.	.	.	.	.	.	1	.	.	.	1	.	.	.	0	0	0	0	.	.	.	0	0	.	0	.
LT906441.1	1392229	AGGAACCC.GCTCGATC_R	T	C	-	clade b 0	NS=21;AF=0.467	GT	.	.	1	.	.	1	1	1	1	.	1	.	1	1	.	1	1	1	0	0	0	0	1	.	1	0	0	1	0	.
LT906441.1	413203	AGGAACCG.TGCACAGA_R	A	G	-	clade b 0	NS=10;AF=0.133	GT	.	1	.	.	.	.	.	.	.	.	.	1	.	.	.	.	.	.	0	0	0	0	1	.	.	0	.	1	0	.
LT906441.1	2122186	AGGAAGGC.GGCAGGGA_F	G	C	-	clade b 0	NS=29;AF=0.733	GT	1	1	1	1	1	1	1	1	1	1	1	1	1	1	1	.	1	1	0	0	0	0	1	1	1	0	0	1	0	1
LT906441.1	974894	AGGAATCT.CCGGGAGC_F	G	T	-	clade b 0	NS=6;AF=0.133	GT	.	.	.	.	.	1	.	.	.	.	.	.	.	.	.	1	.	.	.	.	0	.	1	.	.	.	.	1	0	.
LT906441.1	2165367	AGGAATTG.TGGCCCGC_F	C	T	-	clade b 0	NS=9;AF=0.067	GT	.	.	.	.	.	.	.	.	.	1	.	.	.	.	.	1	.	.	0	0	0	0	.	.	.	0	0	.	0	.
LT906441.1	1407528	AGGAATTT.GAGGAACG_R	A	G	clade a 1	-	NS=7;AF=0.067	GT	.	.	.	.	1	.	.	.	.	.	.	.	.	1	.	.	.	.	.	0	0	.	0	.	.	.	.	0	0	.
LT906441.1	1568571	AGGACACC.AGGTGACC_R	C	G	-	clade b 0	NS=30;AF=0.767	GT	1	1	1	1	1	1	1	1	1	1	1	1	1	1	1	1	1	1	0	0	0	0	1	1	1	0	0	1	0	1
LT906441.1	1769478	AGGACCCC.GTGTCGTC_R	G	C	clade a 1	clade b 0	NS=7;AF=0.033	GT	.	.	.	.	.	.	.	.	.	.	.	1	.	.	.	.	.	.	0	.	0	0	.	.	.	0	0	.	0	.
LT906441.1	2128815	AGGACGAC.CGGTTGAC_F	A	G	clade a 1	-	NS=11;AF=0.133	GT	.	.	.	.	.	.	1	1	.	.	.	.	.	.	.	.	1	1	0	0	0	.	.	.	0	0	0	.	0	.
LT906441.1	1598861	AGGACGAC.GGGCCGTG_R	T	G	-	clade b 0	NS=22;AF=0.500	GT	1	1	1	.	1	1	.	.	.	1	1	1	1	.	1	1	.	.	0	0	0	0	1	.	1	0	0	1	0	1
LT906441.1	2162878	AGGACGAC.GGGTTTTG_R	A	G	-	clade b 0	NS=6;AF=0.133	GT	.	.	.	.	.	1	.	.	.	.	.	.	.	.	.	1	.	.	.	.	0	.	1	.	.	.	.	1	0	.
LT906441.1	2027010	AGGACGAG.TTGCGCAC_F	T	C	clade a 1	clade b 0	NS=9;AF=0.133	GT	.	.	.	.	.	.	1	.	1	.	.	.	.	.	.	.	1	1	.	0	0	0	.	.	.	.	0	.	0	.
LT906441.1	2153954	AGGACGCG.TGGCCCGC_R	G	T	clade a 1	-	NS=17;AF=0.067	GT	0	1	0	.	.	0	.	.	.	.	0	1	.	.	0	0	.	.	0	.	0	0	0	.	0	0	0	0	0	.
LT906441.1	60453	AGGACGTA.CCGGGCAT_F	A	G	-	clade b 0	NS=27;AF=0.700	GT	1	1	1	1	.	1	1	1	1	1	1	1	1	1	1	1	1	1	0	.	0	0	1	.	1	0	0	1	0	1
LT906441.1	520987	AGGACTCA.GAGTGCCG_R	A	G	-	clade b 0	NS=5;AF=0.033	GT	.	.	.	.	.	.	.	.	.	.	.	.	.	.	.	.	.	.	0	0	0	.	.	.	1	.	.	.	0	.
LT906441.1	1818002	AGGACTCC.TGGGGTCG_F	A	G	-	clade b 0	NS=27;AF=0.700	GT	1	1	1	1	1	1	1	.	1	1	.	1	1	1	1	1	1	1	0	0	0	.	1	1	1	0	0	1	0	1
LT906441.1	1420709	AGGACTGG.CCTGACCG_F	G	A	-	clade b 0	NS=10;AF=0.133	GT	.	.	1	.	.	.	.	.	.	.	.	.	1	.	.	.	.	.	0	0	0	.	1	.	.	0	0	1	0	.
LT906441.1	60704	AGGAGCAG.CGGCGGAC_R	A	G	-	clade b 0	NS=9;AF=0.067	GT	.	.	.	.	.	.	.	.	.	.	.	.	.	.	.	.	.	.	0	0	0	0	.	.	1	0	0	.	0	1
LT906441.1	1444185	AGGAGCGG.ACGGAAAG_F	G	A	-	clade b 0	NS=7;AF=0.033	GT	.	.	.	.	.	.	.	.	.	.	.	.	.	.	.	.	.	.	0	0	0	.	.	.	.	0	0	.	0	1
LT906441.1	413032	AGGAGCTC.CCGAGCAG_R	C	A	-	clade b 0	NS=6;AF=0.033	GT	.	.	.	.	.	.	.	.	.	.	1	.	.	.	.	.	.	.	0	0	0	0	.	.	.	.	.	.	0	.
LT906441.1	803026	AGGAGGCC.AGGACGCC_R	G	T	-	clade b 0	NS=5;AF=0.033	GT	.	.	.	.	.	.	.	.	.	.	.	.	.	.	.	.	.	.	.	.	0	0	.	.	1	0	.	.	0	.
LT906441.1	551695	AGGAGGCC.GGCTCATC_R	T	G	-	clade b 0	NS=4;AF=0.033	GT	.	.	.	.	.	.	.	.	.	.	.	.	.	.	.	.	.	.	.	0	0	.	.	.	1	.	.	.	0	.
LT906441.1	943152	AGGAGGGC.ACCACGTA_R	G	A	-	clade b 0	NS=9;AF=0.133	GT	.	.	.	.	1	.	.	.	1	1	.	.	.	.	.	1	.	.	.	0	0	0	.	.	.	.	0	.	0	.
LT906441.1	2138151	AGGAGGGC.CGGAACGG_R	G	A	clade a 1	-	NS=16;AF=0.067	GT	0	.	0	.	1	0	.	.	1	.	0	.	0	.	0	0	.	.	0	0	0	0	.	.	.	0	0	.	0	.
LT906441.1	701408	AGGAGTAC.GAGCCCAC_R	G	C	clade a 1	-	NS=8;AF=0.133	GT	.	.	.	.	.	.	1	1	.	.	.	.	.	.	.	0	1	1	.	0	0	.	.	.	.	.	.	.	0	.
LT906441.1	1604409	AGGAGTTC.GTGAGGTC_F	T	G	-	clade b 0	NS=8;AF=0.033	GT	.	.	.	1	.	.	.	.	.	.	.	.	.	.	.	.	.	.	0	0	0	0	.	.	.	0	0	.	0	.
LT906441.1	930131	AGGATCAC.GGCGAGCC_F	C	T	-	clade b 0	NS=30;AF=0.767	GT	1	1	1	1	1	1	1	1	1	1	1	1	1	1	1	1	1	1	0	0	0	0	1	1	1	0	0	1	0	1
LT906441.1	102141	AGGATCAG.GTTCCGCA_R	G	A	clade a 1	-	NS=10;AF=0.033	GT	0	.	.	.	1	.	.	.	.	.	.	.	.	.	0	.	.	.	0	0	0	0	.	.	.	.	0	.	0	0
LT906441.1	475633	AGGATCCA.CTACTGGC_R	T	G	-	clade b 0	NS=5;AF=0.033	GT	.	.	.	.	.	.	.	.	.	.	.	.	.	.	.	.	.	.	0	.	0	0	.	.	1	.	.	.	0	.
LT906441.1	603037	AGGATCCT.CGGGGATG_F	T	C	-	clade b 0	NS=13;AF=0.233	GT	.	1	.	.	.	1	.	.	.	.	.	1	.	1	.	1	.	.	0	0	0	0	1	.	.	.	0	1	0	.
LT906441.1	1570774	AGGATCGC.AGACCCTG_R	C	G	-	clade b 0	NS=25;AF=0.700	GT	1	1	1	1	1	1	1	1	1	1	1	1	1	1	1	1	1	1	.	.	0	0	1	.	1	0	.	1	0	.
LT906441.1	1600955	AGGATCGC.AGAGCATC_F	G	A	-	clade b 0	NS=18;AF=0.367	GT	1	.	1	.	1	1	.	.	1	1	1	.	1	1	1	1	.	.	0	0	0	0	.	.	.	0	0	.	0	.
LT906441.1	764491	AGGATCGC.CCGGCCAT_F	T	C	clade a 1	-	NS=10;AF=0.067	GT	.	1	.	.	.	.	.	.	.	.	.	1	.	.	.	.	.	.	0	0	0	0	.	.	.	0	0	.	0	0
LT906441.1	701161	AGGATCGG.CGCGGCCA_F	C	T	-	clade b 0	NS=4;AF=0.033	GT	.	.	.	.	.	.	.	.	.	.	.	.	.	.	.	.	.	.	.	0	0	.	.	.	.	.	.	.	0	1
LT906441.1	41736	AGGATCTC.GCCTCACC_F	G	T	-	clade b 0	NS=16;AF=0.333	GT	.	.	1	.	.	1	1	1	1	1	.	.	1	1	.	1	.	1	0	0	0	0	.	.	.	.	0	.	0	.
LT906441.1	915030	AGGATGAC.TCGACGTC_F	A	C	clade a 1	clade b 0	NS=8;AF=0.067	GT	.	.	.	.	1	.	.	.	1	.	.	.	.	.	.	.	.	.	0	0	0	0	.	.	.	.	0	.	0	.
LT906441.1	518231	AGGATGAG.GCCGCCAC_R	C	A	clade a 1	-	NS=7;AF=0.033	GT	.	.	.	.	.	.	.	.	.	1	.	.	0	.	.	.	.	.	0	0	0	.	.	.	.	0	.	.	0	.
LT906441.1	1021582	AGGATGAG.TCCCGGCA_R	A	G	-	clade b 0	NS=8;AF=0.033	GT	.	.	.	.	.	.	.	.	.	.	.	.	.	.	.	.	.	.	0	0	0	0	.	.	.	0	0	.	0	1
LT906441.1	1076694	AGGATTCC.GCCAGGAG_F	G	A	-	clade b 0	NS=28;AF=0.700	GT	1	1	1	1	1	1	1	1	1	1	1	1	1	1	1	1	.	1	0	0	0	0	1	1	.	0	0	1	0	1
LT906441.1	2031038	AGGCAATG.GGAGGACG_R	C	T	-	clade b 0	NS=29;AF=0.733	GT	1	1	1	1	1	1	1	1	1	1	.	1	1	1	1	1	1	1	0	0	0	0	1	1	1	0	0	1	0	1
LT906441.1	90095	AGGCACAA.ACAGGGGC_F	G	T	-	clade b 0	NS=10;AF=0.100	GT	1	.	.	.	.	.	.	.	.	.	1	.	.	.	1	.	.	.	0	0	0	0	.	.	.	0	0	.	0	.
LT906441.1	750948	AGGCACCG.CCAACTCG_R	C	A	-	clade b 0	NS=17;AF=0.400	GT	1	.	1	.	1	1	.	.	1	1	1	.	.	.	1	.	.	.	0	0	0	0	1	1	.	.	.	1	0	1
LT906441.1	939614	AGGCACCG.CGATGGCG_F	T	G	clade a 1	clade b 0	NS=5;AF=0.067	GT	.	.	.	.	.	.	.	.	1	.	.	.	.	1	.	.	.	.	.	0	0	.	.	.	.	.	.	.	0	.
LT906441.1	991485	AGGCACCG.CGCTACCA_R	A	G	-	clade b 0	NS=6;AF=0.033	GT	.	.	.	.	.	.	.	.	.	.	.	.	.	.	.	.	.	.	0	.	0	.	.	.	.	0	0	.	0	1
LT906441.1	21973	AGGCACGG.CGATGCTC_F	C	T	-	clade b 0	NS=20;AF=0.433	GT	.	1	.	1	1	.	1	1	1	1	.	1	.	.	.	.	1	1	0	0	0	0	.	1	1	0	0	.	0	1
LT906441.1	1706722	AGGCACTC.TCCTGCGC_F	G	C	clade a 1	-	NS=18;AF=0.100	GT	0	1	.	0	1	0	.	.	.	.	.	1	.	.	0	.	.	.	0	0	0	0	0	0	.	0	0	0	0	0
LT906441.1	2101572	AGGCAGCC.GCACCACG_F	C	A	-	clade b 0	NS=6;AF=0.067	GT	.	.	.	.	.	.	.	.	.	.	.	.	.	.	.	.	.	.	.	0	0	0	1	.	.	.	.	1	0	.
LT906441.1	204261	AGGCAGCT.CCCTGGCC_R	C	A	clade a 1	-	NS=10;AF=0.033	GT	0	.	.	.	.	.	.	.	.	1	.	.	.	.	0	.	.	.	0	0	0	0	.	.	.	.	0	.	0	0
LT906441.1	1581749	AGGCAGGA.CACCACGC_R	C	T	-	clade b 0	NS=10;AF=0.100	GT	1	.	.	.	.	.	.	.	.	.	1	.	.	.	1	.	.	.	0	0	0	0	.	.	.	0	0	.	0	.
LT906441.1	497860	AGGCATCT.AGGCAGCG_R	C	G	-	clade b 0	NS=7;AF=0.033	GT	.	.	.	.	.	.	.	.	.	.	.	.	.	.	.	.	.	.	0	0	0	.	.	.	1	0	0	.	0	.
LT906441.1	71979	AGGCATGG.GTGCCGAG_R	A	G	-	clade b 0	NS=11;AF=0.267	GT	.	.	.	1	.	.	.	.	1	1	.	.	.	1	.	.	.	.	.	.	0	.	1	1	1	0	.	1	0	.
LT906441.1	413540	AGGCATTC.GTACTCGC_R	G	A	-	clade b 0	NS=7;AF=0.067	GT	.	.	.	.	.	1	.	.	.	.	.	.	.	.	.	1	.	.	0	0	0	0	.	.	.	.	.	.	0	.
LT906441.1	1586500	AGGCATTT.CCTCGAGA_R	A	G	clade a 1	-	NS=9;AF=0.033	GT	.	.	.	.	.	.	.	.	.	1	.	.	.	.	.	.	.	.	0	0	0	0	.	.	0	0	0	.	0	.
LT906441.1	1943154	AGGCCACG.TCCCTGCC_F	T	A	-	clade b 0	NS=5;AF=0.033	GT	.	.	.	.	.	.	.	.	.	.	.	.	.	.	.	.	.	.	.	0	0	.	.	1	.	.	0	.	0	.
LT906441.1	846407	AGGCCAGA.TTGGTGGC_F	T	C	-	clade b 0	NS=8;AF=0.033	GT	.	.	.	.	.	.	.	.	.	.	.	.	.	.	.	.	.	.	0	0	0	0	.	1	.	0	0	.	0	.
LT906441.1	582709	AGGCCAGG.CCGACCAA_R	G	A	clade a 1	clade b 0	NS=14;AF=0.300	GT	.	1	.	.	.	.	1	1	1	1	.	1	.	1	.	.	1	1	0	0	0	.	.	.	.	.	0	.	0	.
LT906441.1	2015932	AGGCCAGG.CCGCCTCC_F	G	A	-	clade b 0	NS=8;AF=0.033	GT	.	.	.	.	.	.	.	.	.	.	.	.	.	.	.	.	.	.	0	0	0	0	.	.	1	0	0	.	0	.
LT906441.1	1543828	AGGCCATG.AGGCTGCC_R	C	G	-	clade b 0	NS=16;AF=0.300	GT	1	1	.	.	.	1	1	.	.	1	1	1	.	.	1	.	1	.	0	0	0	0	.	.	.	0	0	.	0	.
LT906441.1	1420704	AGGCCCAG.CCTCGGTG_R	A	C	-	clade b 0	NS=8;AF=0.067	GT	.	.	.	.	.	.	.	.	.	.	.	.	1	.	1	.	.	.	0	0	0	.	.	.	.	0	0	.	0	.
LT906441.1	1681677	AGGCCCGC.ACATGGAC_F	A	G	-	clade b 0	NS=11;AF=0.200	GT	.	.	1	.	.	.	.	.	1	.	1	.	1	1	1	.	.	.	.	0	0	0	.	.	.	0	.	.	0	.
LT906441.1	2017151	AGGCCCGC.ACCGGATC_F	G	C	-	clade b 0	NS=19;AF=0.400	GT	1	1	.	1	.	1	.	.	.	1	.	1	.	1	.	1	.	.	0	0	0	0	1	.	1	0	0	1	0	1
LT906441.1	1265260	AGGCCCTG.CCGCCGAT_F	T	G	-	clade b 0	NS=10;AF=0.133	GT	.	.	.	.	.	.	1	.	.	.	1	.	.	.	.	.	1	1	0	0	0	0	.	.	.	.	0	.	0	.
LT906441.1	1979191	AGGCCCTG.CTCCCAAG_F	C	G	-	clade b 0	NS=10;AF=0.133	GT	.	.	.	.	.	1	.	.	.	.	.	.	.	.	.	1	.	.	0	0	0	0	1	.	.	0	.	1	0	.
LT906441.1	110332	AGGCCCTG.GGGATGCC_R	C	T	-	clade b 0	NS=13;AF=0.200	GT	.	.	.	1	.	.	.	.	.	.	.	.	.	.	1	1	.	.	0	0	0	0	1	1	.	0	0	1	0	.
LT906441.1	230168	AGGCCCTG.TCGGGTAC_F	T	C	-	clade b 0	NS=7;AF=0.033	GT	.	.	.	.	.	.	.	.	.	.	.	.	.	.	.	.	.	.	0	0	0	0	.	.	.	.	0	.	0	1
LT906441.1	849849	AGGCCCTT.CCTTCGTG_F	T	C	-	clade b 0	NS=7;AF=0.033	GT	.	.	.	.	.	.	.	.	.	.	.	.	.	.	.	.	.	.	0	0	0	.	.	.	1	0	0	.	0	.
LT906441.1	2058951	AGGCCGAC.AGTCCGAC_R	C	G	clade a 1	-	NS=17;AF=0.067	GT	0	.	0	0	1	.	.	.	1	.	0	.	0	.	0	.	.	.	0	0	0	0	0	0	.	.	0	0	0	.
LT906441.1	449558	AGGCCGCC.AGAAGAAC_F	C	A	-	clade b 0	NS=7;AF=0.033	GT	.	.	.	.	.	.	.	.	.	.	.	.	.	.	.	.	.	.	0	0	0	.	.	.	1	0	0	.	0	.
LT906441.1	1865467	AGGCCGGC.TGTCGCCC_R	G	A	clade a 1	clade b 0	NS=4;AF=0.067	GT	.	1	.	.	.	.	.	.	.	.	.	1	.	.	.	.	.	.	.	.	0	.	.	.	.	.	.	.	0	.
LT906441.1	1977715	AGGCCGTC.ACGCCGCC_F	A	G	-	clade b 0	NS=20;AF=0.433	GT	1	.	.	1	.	1	1	1	.	.	1	.	.	1	.	1	1	1	0	0	0	0	1	1	.	0	0	1	0	.
LT906441.1	2162283	AGGCCGTC.ATGATGAC_F	A	G	-	clade b 0	NS=8;AF=0.133	GT	.	.	.	.	.	1	.	.	.	.	.	.	.	.	.	1	.	.	.	.	0	0	1	.	.	0	.	1	0	.
LT906441.1	1164281	AGGCCGTC.CGGCACCA_F	A	T	-	clade b 0	NS=12;AF=0.200	GT	.	.	.	1	.	.	1	1	.	.	.	.	.	.	.	.	1	1	0	0	0	0	.	1	.	.	0	.	0	.
LT906441.1	2031135	AGGCCGTC.TTGACGCC_R	G	C	-	clade b 0	NS=5;AF=0.033	GT	.	.	.	.	.	.	.	.	.	.	.	.	.	.	.	.	.	.	0	0	0	.	.	1	.	.	.	.	0	.
LT906441.1	1891161	AGGCCGTG.CCGGTGGG_F	T	G	clade a 1	-	NS=11;AF=0.133	GT	.	.	.	.	.	.	1	1	.	.	.	.	.	.	.	.	1	1	0	0	0	0	.	0	.	.	0	.	0	.
LT906441.1	1645203	AGGCCTTG.TGGCGGTG_F	T	A	clade a 1	clade b 0	NS=6;AF=0.067	GT	.	1	.	.	.	.	.	.	.	.	.	1	.	.	.	.	.	.	.	0	0	.	.	.	.	.	0	.	0	.
LT906441.1	1722908	AGGCGAAA.TTCCCACG_R	A	T	-	clade b 0	NS=5;AF=0.067	GT	.	.	.	1	.	.	.	.	.	.	.	.	.	.	.	.	.	.	.	.	0	.	.	1	.	0	.	.	0	.
LT906441.1	1251598	AGGCGACC.CGGAGGAC_F	C	T	clade a 1	-	NS=5;AF=0.033	GT	.	.	.	.	.	.	.	.	1	.	.	.	.	.	.	.	.	.	.	0	0	.	.	.	.	.	.	.	0	0
LT906441.1	2030906	AGGCGACG.CGACGGTG_F	G	C	-	clade b 0	NS=6;AF=0.033	GT	.	.	.	.	.	.	.	.	.	.	.	.	.	.	.	.	.	.	0	0	0	.	.	1	.	.	0	.	0	.
LT906441.1	1686417	AGGCGCTC.GTCGTCGC_F	G	A	-	clade b 0	NS=29;AF=0.733	GT	1	1	1	1	1	1	1	1	1	1	1	1	1	1	1	1	1	1	0	0	0	0	1	1	1	0	0	1	0	.
LT906441.1	737328	AGGCGCTT.TCCTGGCA_R	G	C	-	clade b 0	NS=25;AF=0.667	GT	.	1	1	.	1	1	1	1	1	1	1	1	1	1	1	1	1	1	.	0	0	0	1	1	1	0	.	1	0	.
LT906441.1	1388668	AGGCGGCC.CCAGGGTG_F	A	G	-	clade b 0	NS=4;AF=0.033	GT	.	.	.	.	.	.	.	.	.	.	.	.	.	.	.	.	.	.	.	0	0	.	.	.	1	.	.	.	0	.
LT906441.1	2015930	AGGCGGCC.TGGCCTTG_R	G	A	-	clade b 0	NS=8;AF=0.033	GT	.	.	.	.	.	.	.	.	.	.	.	.	.	.	.	1	.	.	0	0	0	0	.	.	.	0	0	.	0	.
LT906441.1	989589	AGGCGGCG.CGTCCAAG_F	G	A	clade a 1	-	NS=10;AF=0.033	GT	.	.	.	0	.	.	.	.	.	.	.	.	.	.	.	.	.	1	0	0	0	0	.	.	.	0	0	.	0	0
LT906441.1	1681654	AGGCGGCG.TGACGGCG_R	T	C	-	clade b 0	NS=13;AF=0.267	GT	.	1	.	.	.	1	.	.	.	1	.	1	.	1	.	1	.	.	.	0	0	0	.	1	1	0	.	.	0	.
LT906441.1	677221	AGGCGGGG.TGGGTGGC_F	A	C	-	clade b 0	NS=14;AF=0.367	GT	.	1	.	.	.	1	.	.	1	1	.	1	1	1	1	1	.	.	.	.	0	0	1	.	.	.	.	1	0	.
LT906441.1	940795	AGGCGTAG.AGACGTCG_R	C	T	-	clade b 0	NS=6;AF=0.033	GT	.	.	.	.	.	1	.	.	.	.	.	.	.	.	.	.	.	.	.	0	0	0	.	.	.	.	0	.	0	.
LT906441.1	2161726	AGGCGTCA.GGGTGTGC_F	C	T	clade a 1	-	NS=9;AF=0.033	GT	0	.	.	.	.	.	.	.	.	.	.	1	.	.	0	.	.	.	0	.	0	0	.	.	.	0	0	.	0	.
LT906441.1	2134227	AGGCTCAG.CTCACTGC_F	G	A	clade a 1	-	NS=12;AF=0.100	GT	.	.	.	.	1	0	.	.	1	.	.	.	.	1	0	0	.	.	0	.	0	.	.	.	0	0	0	.	0	.
LT906441.1	1595147	AGGCTCGA.CCGTCAGC_R	A	G	-	clade b 0	NS=16;AF=0.300	GT	.	.	1	.	1	1	.	.	1	.	.	.	.	1	.	1	.	.	0	0	0	0	1	1	.	0	0	1	0	.
LT906441.1	1535916	AGGCTGCA.CGCAACCA_R	T	C	-	clade b 0	NS=21;AF=0.500	GT	1	1	.	.	1	.	1	1	1	.	1	1	.	1	.	.	1	1	0	0	0	0	1	1	1	.	0	1	0	.
LT906441.1	1027822	AGGCTGGG.GCAACCAT_R	T	C	-	clade b 0	NS=28;AF=0.700	GT	1	1	1	1	1	1	1	1	1	.	1	1	1	.	1	1	1	1	0	0	0	0	1	1	1	0	0	1	0	1
LT906441.1	325941	AGGCTTGA.GAGGGAAG_F	A	C	-	clade b 0	NS=21;AF=0.467	GT	1	.	1	.	1	1	.	.	1	1	.	.	1	1	1	1	.	.	0	0	0	0	1	.	1	0	0	1	0	1
LT906441.1	1164142	AGGCTTGG.GGCATGAA_F	C	T	-	clade b 0	NS=24;AF=0.600	GT	1	1	1	.	.	1	1	1	.	1	1	1	1	1	1	1	1	1	0	0	0	0	1	.	1	.	0	1	0	.
LT906441.1	1117297	AGGGAACG.TGCGGTTC_F	A	G	-	clade b 0	NS=8;AF=0.033	GT	.	.	.	.	.	.	.	.	.	.	.	.	.	.	1	.	.	.	0	0	0	0	.	.	.	0	0	.	0	.
LT906441.1	276507	AGGGATCC.CATACGCC_R	T	A	-	clade b 0	NS=7;AF=0.033	GT	.	.	.	.	.	.	.	.	.	.	.	.	.	.	.	.	.	.	0	0	0	0	.	.	1	.	0	.	0	.
LT906441.1	201760	AGGGATCG.TGGAGAAC_R	C	T	-	clade b 0	NS=6;AF=0.033	GT	.	.	.	.	.	.	.	.	.	.	.	.	.	.	1	.	.	.	0	0	0	.	.	.	.	.	0	.	0	.
LT906441.1	400086	AGGGATGG.TGAAGCTA_F	T	C	-	clade b 0	NS=10;AF=0.200	GT	.	.	1	.	.	.	1	1	.	.	.	.	1	.	.	.	1	1	.	0	0	0	.	.	.	.	.	.	0	.
LT906441.1	123361	AGGGCAAG.AATGCCCG_F	A	G	-	clade b 0	NS=8;AF=0.100	GT	.	1	1	.	.	.	.	.	.	.	.	1	.	.	.	.	.	.	.	0	0	0	.	.	.	.	0	.	0	.
LT906441.1	1626619	AGGGCAGA.CACCGACT_F	T	C	-	clade b 0	NS=14;AF=0.233	GT	.	1	.	.	.	1	.	.	.	1	.	1	.	1	.	1	.	.	0	0	0	0	.	.	1	0	0	.	0	.
LT906441.1	1644899	AGGGCAGC.TTGGCAGC_F	T	C	-	clade b 0	NS=6;AF=0.067	GT	1	.	.	.	.	.	.	.	.	.	.	.	.	.	1	.	.	.	.	0	0	.	.	.	.	.	0	.	0	.
LT906441.1	823565	AGGGCATC.CTGTCCCG_R	T	C	-	clade b 0	NS=29;AF=0.733	GT	1	1	1	1	1	1	1	1	1	1	1	1	1	1	.	1	1	1	0	0	0	0	1	1	1	0	0	1	0	1
LT906441.1	1918258	AGGGCATC.GTGGTCAT_F	A	C	-	clade b 0	NS=16;AF=0.467	GT	.	1	1	1	1	.	.	.	1	1	1	1	1	1	.	.	.	.	.	.	0	.	1	1	1	.	.	1	0	.
LT906441.1	817027	AGGGCCAG.TGGGCGTG_R	G	A	-	clade b 0	NS=28;AF=0.733	GT	1	1	1	1	1	1	1	1	1	1	1	1	1	1	.	1	1	1	0	0	0	.	1	1	1	0	0	1	0	1
LT906441.1	1217463	AGGGCCCG.GCCACGAC_F	A	G	-	clade b 0	NS=8;AF=0.033	GT	.	.	.	.	.	.	.	.	.	.	.	.	.	.	.	.	.	.	0	0	0	0	.	.	1	0	0	.	0	.
LT906441.1	988282	AGGGCCGG.CCCTGGGC_F	A	C	-	clade b 0	NS=28;AF=0.700	GT	.	1	1	1	1	1	1	1	1	1	1	1	1	1	.	1	1	1	0	0	0	0	1	1	1	0	0	1	0	1
LT906441.1	1604369	AGGGCCTG.GCGTTGCC_R	T	C	-	clade b 0	NS=27;AF=0.667	GT	1	1	1	.	1	1	1	1	1	1	.	1	.	1	1	1	1	1	0	0	0	0	1	1	1	0	0	1	0	1
LT906441.1	1085258	AGGGCGAG.GTCGGATA_F	C	T	-	clade b 0	NS=20;AF=0.433	GT	1	1	.	1	.	.	1	1	1	1	1	1	.	1	1	.	.	1	0	0	0	0	.	.	.	0	0	.	0	1
LT906441.1	1996488	AGGGCGCG.TCGGCGTC_F	G	A	-	clade b 0	NS=7;AF=0.033	GT	.	.	.	.	.	.	.	.	.	.	1	.	.	.	.	.	.	.	0	0	0	.	.	.	.	0	0	.	0	.
LT906441.1	1849746	AGGGCGGA.GCGACGAT_R	G	C	clade a 1	-	NS=18;AF=0.233	GT	.	.	.	.	1	0	1	1	1	.	0	.	.	1	.	0	1	1	0	0	0	0	.	.	.	0	0	.	0	0
LT906441.1	1635384	AGGGCGTC.TGCTGGCA_F	A	G	-	clade b 0	NS=21;AF=0.533	GT	.	.	1	1	.	1	1	1	.	.	1	.	1	.	1	1	1	1	0	0	0	0	1	1	1	.	.	1	0	1
LT906441.1	502973	AGGGGCCC.TCGGGCAC_R	C	T	clade a 1	-	NS=11;AF=0.067	GT	.	.	.	.	.	.	1	.	.	.	.	.	.	.	.	.	1	.	0	0	0	0	.	.	0	0	0	.	0	0
LT906441.1	823504	AGGGGCCG.CATCCATG_R	C	T	-	clade b 0	NS=27;AF=0.700	GT	1	1	1	1	1	1	1	1	1	1	1	1	1	1	.	1	1	1	0	0	0	0	1	1	.	0	.	1	0	1
LT906441.1	855016	AGGGGCGT.CCACGCCA_R	C	T	-	clade b 0	NS=9;AF=0.067	GT	.	.	.	1	.	.	.	.	.	.	.	.	.	.	.	.	.	.	0	0	0	0	.	1	.	0	0	.	0	.
LT906441.1	1956322	AGGGGCGT.CGGTGATG_R	G	A	-	clade b 0	NS=27;AF=0.700	GT	1	1	1	1	1	1	1	1	1	1	1	1	1	1	.	1	1	1	0	0	0	0	1	.	1	.	0	1	0	1
LT906441.1	150146	AGGGGCTG.TCCGGAGC_R	G	T	-	clade b 0	NS=8;AF=0.033	GT	.	.	.	.	.	.	.	.	.	.	.	.	.	.	1	.	.	.	0	0	0	0	.	.	.	0	0	.	0	.
LT906441.1	682903	AGGGGGTG.AGGTCGTC_R	T	G	clade a 1	clade b 0	NS=5;AF=0.033	GT	.	.	.	.	.	.	.	.	.	.	.	1	.	.	.	.	.	.	.	.	0	0	.	.	.	.	0	.	0	.
LT906441.1	2103449	AGGGGTCG.TGCGGGAG_R	G	T	-	clade b 0	NS=15;AF=0.267	GT	.	.	.	.	.	.	1	1	.	1	.	.	.	1	.	.	1	1	0	0	0	0	.	1	.	0	0	.	0	1
LT906441.1	9225	AGGGGTGA.CCCCTTGC_R	G	A	clade a 1	-	NS=13;AF=0.267	GT	.	1	.	.	.	.	1	1	.	1	.	1	.	1	0	.	1	1	.	0	0	.	.	.	.	.	.	.	0	0
LT906441.1	1612325	AGGGGTTG.CCACCGTC_F	G	T	-	clade b 0	NS=9;AF=0.133	GT	.	.	.	.	.	1	.	.	1	.	.	.	.	.	1	1	.	.	.	0	0	.	.	.	.	0	0	.	0	.
LT906441.1	1231101	AGGGTCGG.TCGACGTC_F	C	G	-	clade b 0	NS=21;AF=0.567	GT	1	1	1	1	1	1	1	1	.	.	1	1	1	.	1	1	1	1	.	0	0	.	.	1	.	0	.	.	0	1
LT906441.1	1450310	AGGGTCTC.TGCCCAGC_F	G	T	clade a 1	-	NS=19;AF=0.033	GT	0	.	0	0	.	.	.	.	1	.	0	.	0	.	0	0	.	.	0	0	0	0	0	.	0	0	0	0	0	0
LT906441.1	2109580	AGGGTGAG.AGATGGCC_F	C	G	-	clade b 0	NS=10;AF=0.133	GT	.	.	.	1	.	1	.	.	.	.	.	.	.	.	.	1	.	.	0	0	0	0	.	.	.	.	0	.	0	1
LT906441.1	948530	AGGGTGAG.TGACGAGC_F	T	C	-	clade b 0	NS=7;AF=0.133	GT	.	1	.	.	.	1	.	.	.	.	.	1	1	.	.	.	.	.	.	0	0	.	.	.	.	.	.	.	0	.
LT906441.1	1164082	AGGGTGAT.CCAGTCTC_F	C	T	-	clade b 0	NS=22;AF=0.600	GT	1	1	1	.	.	1	1	1	.	1	1	1	1	1	1	1	1	1	0	.	0	.	1	.	1	.	0	1	0	.
LT906441.1	626036	AGGGTGGA.AGCTGCTG_F	G	A	-	clade b 0	NS=30;AF=0.767	GT	1	1	1	1	1	1	1	1	1	1	1	1	1	1	1	1	1	1	0	0	0	0	1	1	1	0	0	1	0	1
LT906441.1	557523	AGGGTGGA.TTTCCGGC_F	C	T	-	clade b 0	NS=25;AF=0.633	GT	1	.	1	.	1	.	1	1	.	1	1	1	1	1	1	1	1	1	0	.	0	0	1	1	1	0	0	1	0	1
LT906441.1	953322	AGGGTTCC.GGGCCGAC_F	G	C	-	clade b 0	NS=16;AF=0.400	GT	1	1	.	1	1	.	1	1	1	1	.	1	.	.	.	.	1	1	.	0	0	.	.	1	.	.	0	.	0	.
LT906441.1	1929032	AGGGTTCG.CTACCGTC_R	G	A	clade a 1	-	NS=7;AF=0.033	GT	.	.	.	.	.	.	.	.	.	1	.	.	.	.	.	.	.	.	.	.	0	0	0	.	.	.	0	0	0	.
LT906441.1	958737	AGGTACGC.AACTCGCC_R	C	G	-	clade b 0	NS=6;AF=0.067	GT	.	1	.	.	.	.	.	.	.	.	1	.	.	.	.	.	.	.	.	0	0	.	.	.	.	.	0	.	0	.
LT906441.1	1695485	AGGTACTC.TTGCCGGG_R	A	G	-	clade b 0	NS=9;AF=0.133	GT	.	.	.	.	1	1	.	.	.	.	.	.	.	.	.	1	.	.	0	.	0	.	.	.	1	0	0	.	0	.
LT906441.1	1433166	AGGTCAAA.GCCCCGAA_R	G	A	-	clade b 0	NS=8;AF=0.033	GT	.	.	.	.	.	.	.	.	.	.	.	.	.	.	.	.	.	.	0	0	0	0	.	.	1	0	0	.	0	.
LT906441.1	1682392	AGGTCACC.CTGGATCG_F	C	A	clade a 1	-	NS=8;AF=0.067	GT	0	.	.	.	.	.	.	.	.	1	.	.	.	1	0	.	.	.	.	0	0	0	.	.	.	.	.	.	0	.
LT906441.1	1472025	AGGTCAGC.CATCCTCC_R	C	T	clade a 1	-	NS=9;AF=0.033	GT	.	.	.	0	.	.	.	.	.	1	.	.	.	.	.	.	.	.	0	0	0	.	.	0	.	.	0	.	0	0
LT906441.1	1532087	AGGTCAGG.GTCATCTG_F	G	T	-	clade b 0	NS=10;AF=0.100	GT	.	.	.	.	.	.	.	.	.	1	.	.	.	.	.	.	.	.	0	0	0	0	1	.	.	0	0	1	0	.
LT906441.1	2114126	AGGTCATC.CCTGGTCC_F	G	A	-	clade b 0	NS=6;AF=0.033	GT	.	.	.	1	.	.	.	.	.	.	.	.	.	.	.	.	.	.	0	0	0	.	.	.	.	.	0	.	0	.
LT906441.1	82059	AGGTCATG.CCGAACTG_F	G	A	-	clade b 0	NS=9;AF=0.233	GT	1	.	.	1	.	.	1	1	.	.	.	.	.	1	.	.	1	1	.	.	0	.	.	.	.	.	.	.	0	.
LT906441.1	303213	AGGTCCAG.GACTTGGC_R	A	G	-	clade b 0	NS=5;AF=0.067	GT	.	.	.	.	.	.	.	.	.	.	.	.	.	.	1	.	.	.	.	0	0	.	.	.	.	.	.	.	0	1
LT906441.1	844590	AGGTCCAG.GCTGCCTG_F	G	A	-	clade b 0	NS=27;AF=0.667	GT	.	1	1	1	.	1	1	1	1	1	1	1	1	1	.	1	1	1	0	0	0	0	1	1	1	0	0	1	0	1
LT906441.1	773399	AGGTCGGA.ATGGTCTG_F	A	G	-	clade b 0	NS=30;AF=0.767	GT	1	1	1	1	1	1	1	1	1	1	1	1	1	1	1	1	1	1	0	0	0	0	1	1	1	0	0	1	0	1
LT906441.1	1614757	AGGTCGGC.CACAGACG_F	C	G	clade a 1	-	NS=11;AF=0.033	GT	0	.	.	.	.	.	.	.	.	1	0	.	.	.	.	.	.	.	0	0	0	0	.	.	.	0	0	.	0	0
LT906441.1	1665381	AGGTCGGC.GCCCGCGC_F	A	C	clade a 1	-	NS=11;AF=0.067	GT	0	.	.	.	1	.	.	.	.	.	0	.	.	1	.	.	.	.	0	0	0	0	.	.	.	.	0	.	0	0
LT906441.1	2076422	AGGTCGTC.ACGACGTC_F	G	C	-	clade b 0	NS=4;AF=0.033	GT	.	.	.	.	.	.	.	.	.	.	.	.	.	.	.	.	.	.	.	.	0	.	.	1	.	.	0	.	0	.
LT906441.1	79736	AGGTCGTC.CGACATAC_F	A	C	-	clade b 0	NS=4;AF=0.067	GT	.	.	.	.	.	1	.	1	.	.	.	.	.	.	.	.	.	.	.	.	0	.	.	.	.	.	.	.	0	.
LT906441.1	709262	AGGTCGTG.CCGGGCCG_F	A	G	-	clade b 0	NS=30;AF=0.767	GT	1	1	1	1	1	1	1	1	1	1	1	1	1	1	1	1	1	1	0	0	0	0	1	1	1	0	0	1	0	1
LT906441.1	585172	AGGTGAAG.TGCCCGAC_F	T	C	-	clade b 0	NS=15;AF=0.333	GT	.	1	.	.	.	.	1	1	1	1	.	1	.	1	.	.	1	1	0	0	0	.	.	.	.	.	0	.	0	1
LT906441.1	509545	AGGTGACA.CTCGGCCG_F	G	C	-	clade b 0	NS=6;AF=0.067	GT	.	.	.	.	.	.	.	.	.	.	.	.	.	.	.	.	.	.	0	0	0	.	.	.	1	.	.	.	0	1
LT906441.1	704761	AGGTGACG.TGATGGAC_F	T	G	-	clade b 0	NS=6;AF=0.033	GT	.	.	.	.	.	.	.	.	.	.	.	.	.	.	.	.	.	.	0	0	0	.	1	.	.	.	0	.	0	.
LT906441.1	2161947	AGGTGAGC.GCAACCTC_F	C	A	-	clade b 0	NS=7;AF=0.033	GT	.	.	.	.	.	.	.	.	.	.	.	.	.	.	.	.	.	.	0	.	0	0	1	.	.	0	0	.	0	.
LT906441.1	610366	AGGTGAGG.TGCGTCGA_F	A	G	clade a 1	-	NS=13;AF=0.133	GT	0	.	.	0	.	.	1	1	.	.	.	.	.	.	.	.	1	1	0	0	0	0	.	.	.	0	0	.	0	.
LT906441.1	1073487	AGGTGATC.CGGTCATC_F	G	C	-	clade b 0	NS=15;AF=0.400	GT	.	.	1	.	.	1	1	1	.	.	1	.	1	.	.	1	1	1	.	0	0	.	1	.	1	.	.	1	0	.
LT906441.1	1337153	AGGTGATT.TTCTCTGC_F	C	T	-	clade b 0	NS=5;AF=0.033	GT	.	.	.	.	.	.	.	.	.	.	.	.	.	.	.	.	.	.	0	0	0	.	1	.	.	.	.	.	0	.
LT906441.1	582206	AGGTGCAC.TCCGACTC_F	C	G	-	clade b 0	NS=15;AF=0.333	GT	.	1	.	.	.	.	1	1	1	1	.	1	.	1	.	.	1	1	0	0	0	.	.	.	.	.	0	.	0	1
LT906441.1	773102	AGGTGCAG.TGCGAGGC_F	G	C	clade a 1	clade b 0	NS=8;AF=0.033	GT	.	.	.	.	.	.	.	.	.	1	.	.	.	.	.	.	.	.	0	0	0	0	.	.	.	0	0	.	0	.
LT906441.1	1425225	AGGTGCCG.GGGAACCG_F	C	T	-	clade b 0	NS=7;AF=0.033	GT	.	.	.	.	.	.	.	.	.	.	.	.	.	.	.	.	.	.	0	.	0	0	.	.	1	0	0	.	0	.
LT906441.1	401748	AGGTGCCT.CCGACCGG_F	A	G	-	clade b 0	NS=20;AF=0.533	GT	.	1	1	.	1	1	1	1	1	1	.	1	1	1	.	.	1	1	.	0	0	.	1	.	.	0	.	1	0	1
LT906441.1	686535	AGGTGCTC.ACCAGGCC_R	T	C	-	clade b 0	NS=18;AF=0.500	GT	1	.	1	.	.	1	1	1	.	1	.	.	1	1	1	1	1	1	.	0	0	.	1	1	.	.	.	1	0	.
LT906441.1	796311	AGGTGGAA.TCCGGGCG_F	G	C	-	clade b 0	NS=17;AF=0.433	GT	1	.	1	1	.	.	1	1	.	.	1	.	.	.	1	.	1	1	0	.	0	0	1	1	1	.	.	1	0	.
LT906441.1	413766	AGGTGGAC.TCCGGGCG_F	G	C	-	clade b 0	NS=7;AF=0.033	GT	.	.	.	.	.	.	.	.	.	.	.	.	.	.	.	.	.	.	0	0	0	0	1	.	.	.	0	.	0	.
LT906441.1	1465405	AGGTGGCC.CGTCGTCC_F	C	T	clade a 1	-	NS=6;AF=0.033	GT	0	.	.	.	.	.	.	.	.	.	.	.	.	1	.	.	.	.	.	0	0	.	.	.	.	0	.	.	0	.
LT906441.1	1419268	AGGTGGCT.AGAGGATG_F	C	G	clade a 1	-	NS=6;AF=0.033	GT	.	.	.	.	.	.	.	.	1	.	.	.	.	.	.	.	.	.	0	0	0	.	.	.	.	.	.	.	0	0
LT906441.1	485851	AGGTGGGA.TGCTTCAG_R	G	A	-	clade b 0	NS=9;AF=0.067	GT	.	.	.	.	.	.	.	.	.	.	.	.	.	.	.	.	.	.	0	0	0	0	1	.	.	0	0	1	0	.
LT906441.1	963969	AGGTGGTA.GGGTGAGA_F	C	G	clade a 1	clade b 0	NS=9;AF=0.100	GT	.	1	.	.	.	.	.	.	.	1	.	1	.	.	.	.	.	.	0	0	0	0	.	.	.	0	.	.	0	.
LT906441.1	1226513	AGGTGGTG.GGCACGCC_F	A	G	-	clade b 0	NS=9;AF=0.067	GT	.	.	.	.	.	.	.	.	.	.	.	.	.	.	.	.	.	.	0	0	0	0	.	.	1	0	0	.	0	1
LT906441.1	296292	AGGTGGTG.GGGCCGTC_F	G	C	-	clade b 0	NS=8;AF=0.067	GT	1	.	.	.	.	.	.	.	.	.	.	.	.	.	1	.	.	.	0	.	0	0	.	.	.	0	0	.	0	.
LT906441.1	1502671	AGGTGTCG.GCACCTCA_R	T	G	-	clade b 0	NS=15;AF=0.333	GT	.	.	.	1	1	.	1	1	1	1	.	.	.	.	.	.	1	1	0	.	0	.	.	1	.	0	0	.	0	1
LT906441.1	2059286	AGGTGTGC.CACCCATG_F	A	G	clade a 1	clade b 0	NS=6;AF=0.067	GT	.	.	.	.	1	.	.	.	1	.	.	.	.	.	.	.	.	.	0	0	0	.	.	.	.	.	.	.	0	.
LT906441.1	208101	AGGTGTTC.AGGGGCTC_R	T	G	clade a 1	clade b 0	NS=10;AF=0.133	GT	.	1	.	.	.	.	.	.	1	1	.	1	.	.	.	.	.	.	0	0	0	0	.	.	.	.	0	.	0	.
LT906441.1	454593	AGGTTATG.CCTTCTGC_R	C	T	-	clade b 0	NS=8;AF=0.033	GT	.	.	.	.	.	.	.	.	.	.	.	.	.	.	.	.	.	.	0	0	0	0	.	.	.	0	0	.	0	1
LT906441.1	1619354	AGGTTCGG.AAGTCCTA_F	A	C	-	clade b 0	NS=24;AF=0.567	GT	1	.	1	.	1	1	1	1	1	1	1	.	1	1	1	1	1	1	0	0	0	0	.	.	1	0	0	.	0	1
LT906441.1	78254	AGGTTCTG.CCGATGAC_R	A	G	clade a 1	clade b 0	NS=6;AF=0.067	GT	.	.	.	.	1	.	.	.	1	.	.	.	.	.	.	.	.	.	0	.	0	0	.	.	.	.	.	.	0	.
LT906441.1	1307859	AGGTTGCC.GCTCGCAG_F	T	A	clade a 1	-	NS=13;AF=0.033	GT	0	.	.	.	.	.	.	.	.	1	0	.	.	.	0	.	.	.	0	0	0	0	.	.	0	0	0	.	0	0
LT906441.1	637347	AGGTTGGC.TCCTGGAG_R	T	C	clade a 1	clade b 0	NS=7;AF=0.067	GT	.	1	.	.	.	.	.	.	.	.	.	1	.	.	.	.	.	.	0	.	0	0	.	.	.	0	.	.	0	.
LT906441.1	445805	AGTAATCC.ACTCGCTA_F	T	A	-	clade b 0	NS=13;AF=0.233	GT	1	.	1	.	.	1	.	.	1	.	.	.	.	1	1	1	.	.	.	0	0	0	.	.	.	0	0	.	0	.
LT906441.1	557858	AGTACCCC.CGCGTCAG_F	A	C	-	clade b 0	NS=7;AF=0.033	GT	.	.	.	.	.	.	.	.	.	.	.	.	.	.	1	.	.	.	0	.	0	0	.	.	.	0	0	.	0	.
LT906441.1	1075146	AGTAGCAC.GGCACGTC_F	G	A	-	clade b 0	NS=20;AF=0.567	GT	1	.	1	1	1	1	1	1	1	1	.	.	1	1	1	1	.	1	.	0	0	.	.	1	1	.	.	.	0	1
LT906441.1	795421	AGTAGGTG.CGATGTGG_F	T	C	-	clade b 0	NS=15;AF=0.267	GT	.	1	.	.	.	.	.	.	1	1	.	1	.	1	.	.	.	.	0	0	0	0	1	.	.	0	0	1	0	1
LT906441.1	1503644	AGTCACTG.ATGGGCCC_R	A	G	-	clade b 0	NS=6;AF=0.033	GT	.	.	.	.	.	.	.	.	.	.	.	.	.	.	.	.	.	.	0	0	0	.	.	.	.	.	0	.	0	1
LT906441.1	758329	AGTCAGGC.GCCCCGAA_R	C	T	-	clade b 0	NS=11;AF=0.233	GT	.	1	.	1	.	1	.	.	.	1	1	1	.	.	.	1	.	.	.	0	0	0	.	.	.	.	.	.	0	.
LT906441.1	1072914	AGTCAGTC.TGCATCGG_F	G	A	clade a 1	-	NS=17;AF=0.033	GT	.	.	0	.	.	0	.	.	.	1	.	.	0	.	0	0	.	.	0	0	0	0	0	0	0	0	0	0	0	.
LT906441.1	557516	AGTCCACC.TGTTGCGC_R	G	A	clade a 1	clade b 0	NS=7;AF=0.033	GT	.	1	.	.	.	.	.	.	.	.	.	.	.	.	.	.	.	.	0	0	0	0	.	.	.	.	0	.	0	.
LT906441.1	420146	AGTCCACG.TGATCAAG_F	A	C	-	clade b 0	NS=6;AF=0.033	GT	.	.	.	.	.	1	.	.	.	.	.	.	.	.	.	.	.	.	0	0	0	.	.	.	.	0	.	.	0	.
LT906441.1	1459713	AGTCCAGG.AGTCCGGG_R	C	T	clade a 1	-	NS=28;AF=0.333	GT	0	1	0	0	1	0	1	1	1	1	.	1	0	1	0	0	1	1	.	0	0	0	0	0	0	0	0	0	0	0
LT906441.1	1504325	AGTCCATG.TCCTCCCC_F	C	T	clade a 1	-	NS=5;AF=0.033	GT	.	.	.	.	1	.	.	.	.	.	.	.	.	.	.	.	.	.	.	0	0	.	.	.	.	.	.	.	0	0
LT906441.1	777385	AGTCCCGA.CCCAGCAA_R	C	T	clade a 1	-	NS=16;AF=0.067	GT	.	1	0	.	.	0	.	.	.	.	.	1	0	.	.	0	.	.	0	0	0	0	0	.	.	0	0	0	0	0
LT906441.1	1707239	AGTCCCTC.ACGAGTAC_R	T	C	-	clade b 0	NS=6;AF=0.100	GT	.	.	.	.	.	.	.	.	.	.	.	.	.	1	1	1	.	.	.	0	0	.	.	.	.	.	.	.	0	.
LT906441.1	965360	AGTCCGAG.GATCCCTC_R	C	T	clade a 1	-	NS=8;AF=0.033	GT	0	.	.	.	1	.	.	.	.	.	.	.	.	.	0	.	.	.	0	0	0	.	.	.	.	0	.	.	0	.
LT906441.1	658961	AGTCCGCC.CCGCCAAC_F	A	G	clade a 1	-	NS=21;AF=0.033	GT	0	.	0	0	.	0	.	.	.	1	0	.	0	.	0	0	.	.	0	0	0	0	0	0	0	0	0	0	0	0
LT906441.1	1095984	AGTCCGGC.TGATCGAC_R	T	G	-	clade b 0	NS=25;AF=0.600	GT	1	1	1	1	1	1	1	.	1	1	1	1	.	1	1	1	.	1	0	0	0	0	1	.	1	0	0	1	0	.
LT906441.1	924605	AGTCCGGG.AACAGGAA_R	C	G	clade a 1	-	NS=10;AF=0.067	GT	.	1	.	.	.	.	.	.	.	.	.	1	.	.	0	.	.	.	0	0	0	0	.	.	.	0	0	.	0	.
LT906441.1	38519	AGTCGACT.GTTCGAGC_F	G	C	-	clade b 0	NS=3;AF=0.033	GT	.	.	.	.	.	.	.	.	.	.	.	.	.	.	.	.	.	.	.	.	0	.	.	.	1	.	.	.	0	.
LT906441.1	2032481	AGTCGATG.GGTTTGCC_R	G	C	-	clade b 0	NS=27;AF=0.667	GT	1	1	1	1	1	1	1	.	1	.	1	1	1	1	1	1	1	1	0	0	0	0	1	1	1	0	0	1	0	.
LT906441.1	1978718	AGTCGCAG.TGCGCAGG_R	C	G	-	clade b 0	NS=6;AF=0.033	GT	.	.	.	.	.	.	.	.	.	.	.	.	.	.	.	.	.	.	.	0	0	0	.	.	1	0	.	.	0	.
LT906441.1	2025977	AGTCGCCG.TCGGGCGC_R	T	G	clade a 1	-	NS=14;AF=0.200	GT	.	.	.	.	.	.	1	1	1	.	.	.	.	1	.	.	1	1	0	0	0	0	.	.	.	0	0	.	0	0
LT906441.1	328816	AGTCGCCG.TGATGACC_F	T	A	clade a 1	clade b 0	NS=8;AF=0.033	GT	.	.	.	.	.	.	.	1	.	.	.	.	.	.	.	.	.	.	0	0	0	0	.	.	.	0	0	.	0	.
LT906441.1	1885469	AGTCGCGG.GGCAAGGC_R	A	C	-	clade b 0	NS=3;AF=0.033	GT	.	.	.	.	.	.	.	.	.	.	.	.	.	.	.	.	.	.	.	.	0	.	.	.	.	.	.	.	0	1
LT906441.1	612868	AGTCGGCC.CCCTGCTC_R	A	C	clade a 1	-	NS=19;AF=0.267	GT	0	1	.	.	1	.	1	1	1	.	0	1	.	.	0	.	1	1	0	0	0	0	0	.	0	.	.	0	0	.
LT906441.1	963806	AGTCGGCG.CCCCGAAT_R	A	G	-	clade b 0	NS=22;AF=0.533	GT	.	.	1	1	1	1	1	1	1	1	.	.	1	1	.	1	1	1	0	0	0	0	.	1	1	0	.	.	0	1
LT906441.1	615661	AGTCGGGA.CGCCCGGA_R	T	G	-	clade b 0	NS=19;AF=0.400	GT	1	.	1	1	.	1	.	.	.	.	1	.	1	.	1	1	.	.	0	0	0	0	1	1	1	0	0	1	0	.
LT906441.1	1287914	AGTCGGGC.TGTCGGGG_F	C	A	clade a 1	-	NS=10;AF=0.067	GT	0	1	.	0	.	.	.	.	.	.	.	1	.	.	.	.	.	.	0	0	0	.	.	.	.	0	0	.	0	.
LT906441.1	90002	AGTCGGGG.GACGTCGG_F	T	G	clade a 1	clade b 0	NS=3;AF=0.033	GT	.	.	.	.	.	.	.	.	.	.	.	.	.	1	.	.	.	.	.	.	0	.	.	.	.	.	.	.	0	.
LT906441.1	42950	AGTCGGGT.CCCGGGTG_R	A	C	clade a 1	-	NS=7;AF=0.033	GT	.	.	.	0	.	.	.	1	.	.	.	.	.	.	.	.	.	.	0	.	0	.	.	0	.	0	.	.	0	.
LT906441.1	1022599	AGTCGGTC.CCGGGCTG_R	T	C	-	clade b 0	NS=9;AF=0.100	GT	.	.	.	.	.	1	.	.	.	.	.	.	.	.	.	1	.	.	0	0	0	0	.	.	1	.	0	.	0	.
LT906441.1	581342	AGTCGGTG.GAGTTGAT_R	T	G	-	clade b 0	NS=14;AF=0.300	GT	.	1	.	.	.	.	1	.	1	1	.	1	.	1	.	.	1	1	0	0	0	.	.	.	.	.	0	.	0	1
LT906441.1	1059298	AGTCGTGC.CCCACCAT_R	T	C	-	clade b 0	NS=10;AF=0.100	GT	.	1	.	.	.	.	.	.	.	.	.	1	.	.	.	.	.	.	0	0	0	0	.	.	1	0	0	.	0	.
LT906441.1	757297	AGTCTGGA.ACCAGAAC_R	C	T	-	clade b 0	NS=7;AF=0.167	GT	.	.	.	1	.	.	1	1	.	.	.	.	.	.	.	.	1	.	.	.	0	.	.	1	.	.	.	.	0	.
LT906441.1	1601949	AGTCTGGG.GTGACAGC_F	G	C	-	clade b 0	NS=8;AF=0.067	GT	1	.	.	.	.	.	.	.	.	.	.	.	.	.	.	.	.	.	0	0	0	.	.	1	.	0	0	.	0	.
LT906441.1	1072988	AGTGACCA.CAGCCTCC_F	C	A	-	clade b 0	NS=27;AF=0.667	GT	1	1	1	1	1	1	1	1	1	1	.	1	1	1	.	1	.	1	0	0	0	0	1	1	1	0	0	1	0	1
LT906441.1	1398206	AGTGACCG.GCAGCTGC_F	T	C	-	clade b 0	NS=6;AF=0.067	GT	1	.	.	.	.	.	.	.	.	.	.	.	.	.	.	.	.	.	.	0	0	.	.	.	.	.	0	.	0	1
LT906441.1	1460570	AGTGACTC.CCCGAATG_F	C	T	clade a 1	-	NS=27;AF=0.333	GT	0	1	0	.	1	0	1	1	1	1	.	1	0	1	0	0	1	1	.	0	0	0	0	0	0	0	0	0	0	0
LT906441.1	2030620	AGTGAGAC.CCTTCCGA_F	A	G	-	clade b 0	NS=25;AF=0.600	GT	1	1	1	1	1	1	.	.	1	1	.	1	1	1	1	1	.	.	0	0	0	0	1	1	1	0	0	1	0	1
LT906441.1	1232949	AGTGCAGC.AGCATCGG_F	G	A	-	clade b 0	NS=4;AF=0.033	GT	.	.	.	.	.	.	.	.	.	.	.	.	.	.	.	.	.	.	.	0	0	.	.	.	1	.	.	.	0	.
LT906441.1	591052	AGTGCCCG.AGGATCTG_F	T	C	clade a 1	clade b 0	NS=7;AF=0.067	GT	.	1	.	.	.	.	.	.	.	.	.	1	.	.	.	.	.	.	0	0	0	.	.	.	.	.	0	.	0	.
LT906441.1	301501	AGTGCCCG.TGCCCCAT_F	A	G	-	clade b 0	NS=6;AF=0.033	GT	.	.	.	.	.	.	.	.	.	.	.	.	.	.	.	.	.	.	0	0	0	.	.	1	.	.	0	.	0	.
LT906441.1	1711303	AGTGCTCG.CGACCATC_F	C	T	-	clade b 0	NS=16;AF=0.367	GT	.	.	1	.	.	1	1	1	.	.	.	.	.	1	.	1	1	1	0	.	0	0	1	.	1	.	0	1	0	.
LT906441.1	413569	AGTGCTGA.TTGACTGG_F	A	T	-	clade b 0	NS=10;AF=0.133	GT	.	1	.	.	.	.	.	.	.	.	.	1	.	.	.	.	.	.	0	0	0	0	1	.	.	0	.	1	0	.
LT906441.1	377122	AGTGGCGG.GTCTCGGG_R	C	T	-	clade b 0	NS=3;AF=0.033	GT	.	.	.	.	.	.	.	.	.	.	1	.	.	.	.	.	.	.	.	.	0	.	.	.	.	.	.	.	0	.
LT906441.1	2121612	AGTGGGGT.TGGGAACC_R	A	G	-	clade b 0	NS=29;AF=0.767	GT	1	1	1	1	1	1	1	1	1	1	1	1	1	1	1	1	1	1	0	0	0	.	1	1	1	0	0	1	0	1
LT906441.1	833020	AGTGGTGC.CCAGACCC_F	A	G	-	clade b 0	NS=8;AF=0.033	GT	.	.	.	.	.	.	.	.	.	.	.	.	.	.	.	.	.	.	0	0	0	0	.	.	.	0	0	.	0	1
LT906441.1	487694	AGTGTACG.CCGGTCCG_F	A	G	-	clade b 0	NS=19;AF=0.400	GT	.	1	1	.	.	1	.	.	.	.	1	1	.	.	.	1	.	1	0	0	0	0	1	1	1	0	0	1	0	1
LT906441.1	485368	AGTGTCTG.GGTCGGTG_F	A	G	-	clade b 0	NS=9;AF=0.167	GT	.	.	.	.	.	.	.	.	.	.	.	.	.	.	1	.	.	.	.	.	0	0	1	.	1	0	.	1	0	1
LT906441.1	1283315	AGTGTGGG.AGCGCGCC_F	T	C	clade a 1	clade b 0	NS=4;AF=0.067	GT	.	.	.	.	.	.	.	.	.	1	.	.	.	1	.	.	.	.	.	.	0	.	.	.	.	.	.	.	0	.
LT906441.1	1583188	AGTGTGGG.GACGACAA_R	C	A	-	clade b 0	NS=15;AF=0.267	GT	1	.	.	1	.	1	.	.	.	1	1	.	.	.	1	1	.	.	0	0	0	0	.	.	1	0	0	.	0	.
LT906441.1	1254469	AGTTCACC.CCCCGATC_R	T	C	-	clade b 0	NS=4;AF=0.067	GT	.	.	.	.	.	.	.	.	.	.	.	.	.	.	.	.	.	.	.	.	0	.	1	.	.	.	.	1	0	.
LT906441.1	1682846	AGTTCAGT.AGGCTGTG_R	G	T	clade a 1	-	NS=9;AF=0.100	GT	0	.	.	.	.	.	1	.	.	.	0	.	.	.	.	.	1	1	.	0	0	0	.	.	.	.	.	.	0	.
LT906441.1	1189034	AGTTCCAC.CGCGCCAC_R	G	T	clade a 1	-	NS=5;AF=0.033	GT	.	.	.	.	.	.	.	.	.	.	0	1	.	.	.	.	.	.	.	0	0	.	.	.	.	.	.	.	0	.
LT906441.1	846308	AGTTCCAC.GTCTCACC_F	G	A	clade a 1	-	NS=20;AF=0.033	GT	0	.	0	0	.	0	.	.	.	.	0	.	.	1	0	0	.	.	0	0	0	0	0	0	0	0	0	0	0	0
LT906441.1	1761539	AGTTCCGA.GCACCTGG_F	G	C	-	clade b 0	NS=9;AF=0.233	GT	1	1	1	.	.	.	.	.	.	1	1	1	.	.	.	.	.	.	.	.	0	.	.	.	1	.	.	.	0	.
LT906441.1	737007	AGTTCCGC.ACCAGCTC_R	T	C	-	clade b 0	NS=29;AF=0.733	GT	1	1	1	1	1	1	1	1	1	1	1	1	1	1	1	1	1	1	0	0	0	0	1	1	1	0	0	1	0	.
LT906441.1	944763	AGTTCCGT.GCTCCCTG_F	C	G	-	clade b 0	NS=13;AF=0.300	GT	.	.	.	.	1	.	1	1	1	1	.	.	.	1	.	.	1	1	.	0	0	.	.	.	.	.	0	.	0	1
LT906441.1	829002	AGTTCCTG.TCCAGGGC_R	G	A	-	clade b 0	NS=8;AF=0.033	GT	.	.	.	.	.	.	.	.	.	.	.	.	.	.	.	.	.	.	0	0	0	0	.	.	.	0	0	.	0	1
LT906441.1	941042	AGTTCGAC.CCGGCCAG_R	G	T	-	clade b 0	NS=8;AF=0.100	GT	.	1	.	.	.	.	.	.	.	.	.	1	1	.	.	.	.	.	.	0	0	0	.	.	.	.	0	.	0	.
LT906441.1	937562	AGTTCGAC.GGGGCAGC_R	C	A	-	clade b 0	NS=6;AF=0.033	GT	.	.	.	.	.	.	.	.	.	.	.	.	.	.	.	1	.	.	.	0	0	0	.	.	.	.	0	.	0	.
LT906441.1	855724	AGTTCGCA.CAGCTGAG_R	T	C	-	clade b 0	NS=8;AF=0.033	GT	.	.	.	.	.	.	.	.	.	.	.	.	.	.	.	.	.	.	0	0	0	0	.	.	.	0	0	.	0	1
LT906441.1	1248876	AGTTCGGC.CGGGCGGA_F	C	G	clade a 1	-	NS=7;AF=0.100	GT	.	.	.	.	.	.	1	.	.	.	.	.	.	.	.	.	1	1	.	0	0	.	.	.	.	.	.	.	0	0
LT906441.1	1626375	AGTTCGGG.TCGAGGAG_F	T	G	-	clade b 0	NS=8;AF=0.033	GT	.	.	.	.	.	.	.	.	.	.	.	.	.	.	.	.	.	.	0	0	0	0	.	.	.	0	0	.	0	1
LT906441.1	2129231	AGTTCTCG.TGGTGGAG_R	G	A	-	clade b 0	NS=30;AF=0.767	GT	1	1	1	1	1	1	1	1	1	1	1	1	1	1	1	1	1	1	0	0	0	0	1	1	1	0	0	1	0	1
LT906441.1	613279	AGTTGCGC.CACCCCTC_R	A	C	-	clade b 0	NS=18;AF=0.400	GT	1	.	1	.	.	1	.	.	.	1	1	.	1	.	1	1	.	.	0	.	0	0	1	1	1	0	0	1	0	.
LT906441.1	860122	AGTTGGCA.CGGTGGTG_F	C	T	-	clade b 0	NS=6;AF=0.033	GT	.	.	.	.	.	.	.	.	.	.	.	.	.	.	.	.	.	.	0	.	0	0	.	.	.	.	0	.	0	1
LT906441.1	132761	AGTTTCCC.TAGCTCCA_R	C	T	-	clade b 0	NS=27;AF=0.667	GT	1	1	1	.	1	1	1	1	1	1	1	1	.	1	1	1	1	1	0	0	0	0	1	1	1	0	0	1	0	.
LT906441.1	229547	AGTTTCGC.GCGGTGCG_F	C	T	clade a 1	-	NS=8;AF=0.133	GT	.	.	.	.	.	.	1	1	.	.	.	.	.	.	.	.	1	1	.	0	0	.	.	.	0	.	.	.	0	.
LT906441.1	61997	AGTTTCTC.GCTGCAGC_F	G	A	-	clade b 0	NS=18;AF=0.433	GT	1	1	1	1	1	.	1	1	.	.	.	1	.	1	.	.	1	1	0	.	0	0	1	.	.	.	0	1	0	.
LT906441.1	1870220	ATAATGCT.GGCATCAC_R	C	A	clade a 1	clade b 0	NS=6;AF=0.067	GT	.	1	.	.	.	.	.	.	.	.	.	1	.	.	.	.	.	.	0	.	0	.	.	.	.	.	0	.	0	.
LT906441.1	942599	ATACCCGA.CATCGCGC_R	C	G	-	clade b 0	NS=6;AF=0.033	GT	.	.	.	.	.	.	.	.	.	.	.	.	.	.	.	.	.	.	.	0	0	0	.	.	1	.	0	.	0	.
LT906441.1	942475	ATACCGAG.CCGACGAG_R	G	A	-	clade b 0	NS=10;AF=0.167	GT	.	1	.	.	.	1	.	.	.	.	.	1	1	.	1	.	.	.	.	0	0	0	.	.	.	.	0	.	0	.
LT906441.1	797141	ATACCGGG.ACCAACGG_R	A	G	-	clade b 0	NS=18;AF=0.433	GT	1	.	1	.	1	1	.	.	1	1	1	.	1	1	.	1	.	.	0	.	0	0	1	.	1	0	.	1	0	.
LT906441.1	2016158	ATACCGGG.ATTTCTCG_F	T	A	-	clade b 0	NS=9;AF=0.100	GT	1	.	.	.	.	.	.	.	.	.	1	.	.	.	1	.	.	.	.	0	0	0	.	.	.	0	0	.	0	.
LT906441.1	1748911	ATACGAAC.GTCCGGCA_R	A	T	-	clade b 0	NS=8;AF=0.033	GT	.	.	.	.	.	.	.	.	.	.	.	.	.	.	.	.	.	.	0	0	0	0	.	.	.	0	0	.	0	1
LT906441.1	1834070	ATACTCTT.TTCAGTTG_R	T	C	-	clade b 0	NS=15;AF=0.300	GT	1	.	.	.	.	.	1	1	1	1	1	.	.	.	1	.	1	1	0	0	0	.	.	.	.	0	0	.	0	.
LT906441.1	402855	ATACTGGA.GTCCTCAC_F	G	A	clade a 1	-	NS=12;AF=0.067	GT	0	1	.	0	.	0	.	.	.	.	.	1	.	.	0	0	.	.	0	0	0	.	.	.	.	.	.	.	0	0
LT906441.1	804531	ATACTTGA.GGTGTCTC_R	G	A	clade a 1	clade b 0	NS=8;AF=0.033	GT	.	.	.	.	.	.	.	.	1	.	.	.	.	.	.	.	.	.	0	0	0	0	.	.	.	0	0	.	0	.
LT906441.1	1422266	ATAGCAGG.ACCGATTC_F	T	C	-	clade b 0	NS=13;AF=0.233	GT	1	.	.	.	.	.	.	.	1	.	.	.	1	1	1	.	.	.	0	0	0	.	1	.	.	0	0	1	0	.
LT906441.1	1533733	ATAGCCCA.GGTAGGGG_R	C	T	-	clade b 0	NS=10;AF=0.100	GT	.	.	.	.	1	.	.	.	1	.	.	.	.	.	.	.	.	.	0	0	0	0	.	.	.	0	0	.	0	1
LT906441.1	1065055	ATAGCGGG.GATTGCCA_F	A	T	-	clade b 0	NS=11;AF=0.167	GT	.	.	.	.	.	.	.	.	1	.	.	1	.	.	.	.	.	.	0	0	0	.	1	1	.	0	0	1	0	.
LT906441.1	847810	ATCAAACA.GTACACAT_R	C	T	-	clade b 0	NS=5;AF=0.067	GT	.	.	.	1	.	.	.	.	.	.	.	.	.	.	.	.	.	.	.	.	0	0	.	1	.	.	.	.	0	.
LT906441.1	1616014	ATCAACGG.TTCCACGA_R	T	C	-	clade b 0	NS=20;AF=0.467	GT	1	1	1	.	1	1	.	.	.	.	1	1	.	1	1	1	.	.	0	0	0	.	1	.	1	0	0	1	0	1
LT906441.1	1085730	ATCACCGA.GGCGTTGG_F	G	A	-	clade b 0	NS=8;AF=0.033	GT	.	.	.	.	.	.	.	.	.	.	.	.	.	.	.	.	.	.	0	0	0	0	.	1	.	0	0	.	0	.
LT906441.1	555814	ATCACCGC.CTGCACCG_R	G	C	-	clade b 0	NS=5;AF=0.033	GT	.	.	.	.	.	.	.	.	.	.	.	.	.	.	.	.	.	.	.	.	0	0	.	.	1	.	0	.	0	.
LT906441.1	1489570	ATCACCGG.ACGCCACC_F	A	C	-	clade b 0	NS=12;AF=0.267	GT	.	.	.	.	1	.	1	1	1	.	.	.	1	1	.	.	1	1	.	0	0	0	.	.	.	.	.	.	0	.
LT906441.1	233846	ATCACGCA.GATCGCGC_F	A	G	clade a 1	-	NS=6;AF=0.067	GT	.	.	.	.	.	.	.	.	1	.	.	.	.	1	.	.	.	.	.	.	0	.	.	0	.	.	.	.	0	0
LT906441.1	121496	ATCAGACC.GGGCCGGC_R	C	T	-	clade b 0	NS=22;AF=0.500	GT	1	1	.	1	1	.	1	1	1	1	.	1	.	1	1	.	1	1	0	0	0	0	.	1	.	0	0	.	0	1
LT906441.1	485911	ATCAGCCG.GTACTCAC_R	G	C	clade a 1	clade b 0	NS=8;AF=0.033	GT	.	.	.	.	.	.	.	.	.	.	.	1	.	.	.	.	.	.	0	0	0	0	.	.	.	0	0	.	0	.
LT906441.1	2031070	ATCAGCCT.GTCAGGGA_R	A	C	-	clade b 0	NS=24;AF=0.567	GT	1	1	1	.	1	1	1	1	1	1	.	1	1	.	1	1	1	1	0	0	0	0	.	.	1	0	0	.	0	1
LT906441.1	388202	ATCAGCTC.CTCAGGGC_F	A	G	-	clade b 0	NS=12;AF=0.200	GT	.	.	.	.	.	.	.	.	1	.	1	.	1	1	.	.	.	.	0	0	0	.	.	1	.	0	0	.	0	1
LT906441.1	976014	ATCAGCTG.GCAGCGAT_R	C	T	clade a 1	-	NS=14;AF=0.033	GT	.	.	0	0	1	.	.	.	.	.	.	.	.	.	0	.	.	.	0	0	0	0	0	.	.	0	0	0	0	0
LT906441.1	1062693	ATCAGGAC.TCCCTCGG_R	G	A	clade a 1	-	NS=6;AF=0.033	GT	.	.	.	.	.	.	.	.	.	.	.	.	.	1	.	.	.	.	0	0	0	.	.	.	.	.	.	.	0	0
LT906441.1	1611360	ATCATACG.CATCGCCC_R	C	T	-	clade b 0	NS=27;AF=0.667	GT	1	1	1	1	1	1	1	1	1	1	1	1	1	1	.	.	1	1	0	0	0	0	1	1	.	0	0	1	0	1
LT906441.1	79135	ATCATATA.AAGAACCA_R	C	T	-	clade b 0	NS=5;AF=0.033	GT	.	.	.	.	.	.	.	.	.	.	.	.	.	.	1	.	.	.	0	.	0	0	.	.	.	.	.	.	0	.
LT906441.1	1590677	ATCATCAG.GTGGAGCA_F	G	A	-	clade b 0	NS=27;AF=0.700	GT	.	1	1	1	1	1	1	1	1	1	1	1	.	1	1	1	1	1	0	0	0	0	1	1	1	.	0	1	0	1
LT906441.1	816799	ATCATCCG.AGGGCTGC_R	G	A	-	clade b 0	NS=29;AF=0.767	GT	1	1	1	1	1	1	1	1	1	1	1	1	1	1	1	1	1	1	0	0	0	.	1	1	1	0	0	1	0	1
LT906441.1	1013897	ATCATCCG.CGTGACCC_F	G	A	-	clade b 0	NS=7;AF=0.033	GT	.	.	.	.	.	.	.	.	.	.	.	.	.	.	.	.	.	.	0	0	0	0	.	.	.	.	0	.	0	1
LT906441.1	121781	ATCATCGG.CATGACGA_R	A	G	-	clade b 0	NS=22;AF=0.500	GT	1	1	.	1	1	.	1	1	1	1	.	1	.	1	1	.	1	1	0	0	0	0	.	1	.	0	0	.	0	1
LT906441.1	412691	ATCATCGG.TTGGGCCA_R	A	G	clade a 1	clade b 0	NS=9;AF=0.133	GT	.	.	.	.	.	.	1	1	.	.	.	.	.	.	.	.	1	1	.	0	0	0	.	.	.	.	0	.	0	.
LT906441.1	1217619	ATCATGCG.ACCTCCGG_R	A	G	-	clade b 0	NS=17;AF=0.333	GT	.	1	1	1	1	.	.	.	.	.	1	1	.	.	1	.	.	.	0	0	0	0	.	1	1	0	0	.	0	1
LT906441.1	639797	ATCATGGG.GCGGGGGC_F	T	C	-	clade b 0	NS=3;AF=0.033	GT	.	.	.	.	.	.	.	.	.	.	.	.	.	.	.	.	.	.	.	.	0	.	.	.	.	.	.	.	0	1
LT906441.1	919667	ATCATTCG.GCGGCCTG_F	C	T	-	clade b 0	NS=15;AF=0.333	GT	1	1	.	1	.	.	.	.	1	1	.	1	1	.	1	.	.	.	.	0	0	0	.	1	.	0	.	.	0	1
LT906441.1	766894	ATCCAATA.TATTGAGA_F	A	G	-	clade b 0	NS=11;AF=0.167	GT	1	.	.	1	.	.	.	.	.	.	.	.	.	.	1	.	.	.	0	0	0	0	.	1	1	.	0	.	0	.
LT906441.1	1585967	ATCCACCA.GACATAGA_R	C	T	-	clade b 0	NS=30;AF=0.767	GT	1	1	1	1	1	1	1	1	1	1	1	1	1	1	1	1	1	1	0	0	0	0	1	1	1	0	0	1	0	1
LT906441.1	1862370	ATCCACTC.GCCGGGAG_R	T	G	-	clade b 0	NS=8;AF=0.200	GT	.	.	1	.	.	.	.	.	1	.	.	.	1	.	1	.	.	.	.	.	0	.	1	.	.	.	.	1	0	.
LT906441.1	875416	ATCCACTT.GGCATCCC_F	G	C	-	clade b 0	NS=24;AF=0.567	GT	.	1	1	1	1	1	1	.	.	.	1	1	1	1	1	1	1	.	0	0	0	0	1	1	.	0	0	1	0	1
LT906441.1	1502389	ATCCAGAG.CGAAGAAG_R	G	T	-	clade b 0	NS=15;AF=0.300	GT	.	.	1	1	.	.	.	.	.	.	1	.	.	.	1	1	.	.	0	0	0	0	1	1	1	.	0	1	0	.
LT906441.1	942499	ATCCAGAT.GTGTGCCC_R	C	T	-	clade b 0	NS=8;AF=0.167	GT	.	1	.	.	.	1	.	.	.	.	.	1	1	.	1	.	.	.	.	0	0	.	.	.	.	.	.	.	0	.
LT906441.1	1207346	ATCCAGGC.GCCATCGG_F	T	C	-	clade b 0	NS=30;AF=0.767	GT	1	1	1	1	1	1	1	1	1	1	1	1	1	1	1	1	1	1	0	0	0	0	1	1	1	0	0	1	0	1
LT906441.1	1234427	ATCCAGGG.GCCCAGTA_F	G	A	-	clade b 0	NS=5;AF=0.067	GT	.	.	.	1	.	.	.	.	.	.	.	.	.	.	.	1	.	.	.	0	0	.	.	.	.	.	.	.	0	.
LT906441.1	701774	ATCCAGGT.CAGGACGA_R	C	A	-	clade b 0	NS=4;AF=0.033	GT	.	.	.	.	.	.	.	.	.	.	.	.	.	.	.	.	.	.	.	0	0	.	.	1	.	.	.	.	0	.
LT906441.1	1829098	ATCCCACA.CGGACTGG_F	T	C	-	clade b 0	NS=3;AF=0.033	GT	.	.	.	.	.	.	.	.	.	.	.	.	.	.	.	.	.	.	.	.	0	.	.	.	1	.	.	.	0	.
LT906441.1	1635912	ATCCCAGC.GTGACCGC_F	G	A	-	clade b 0	NS=6;AF=0.033	GT	.	.	.	.	.	.	.	.	.	.	.	.	.	.	.	.	.	.	0	0	0	0	.	.	.	.	.	.	0	1
LT906441.1	1593180	ATCCCCAC.GCTCCTTG_F	A	T	-	clade b 0	NS=16;AF=0.400	GT	1	1	.	1	.	.	1	1	.	.	.	.	.	.	1	.	1	1	.	0	0	.	1	1	.	.	0	1	0	1
LT906441.1	1832130	ATCCCCCG.GTGCACGG_R	C	T	clade a 1	-	NS=19;AF=0.100	GT	.	1	.	0	1	0	.	.	.	.	0	1	.	.	.	0	.	.	0	0	0	0	0	0	0	0	0	0	0	0
LT906441.1	2162136	ATCCCCTG.CCCGACTC_F	C	T	-	clade b 0	NS=10;AF=0.200	GT	.	.	.	1	.	1	.	.	.	.	.	.	.	.	.	1	.	.	.	.	0	0	1	1	.	0	.	1	0	.
LT906441.1	15607	ATCCCGAT.GCCCCGCA_F	G	A	clade a 1	-	NS=6;AF=0.033	GT	.	.	.	0	.	.	.	.	.	.	.	.	.	1	.	.	.	.	.	0	0	.	.	0	.	.	.	.	0	.
LT906441.1	1299737	ATCCCGCC.CGGCGATG_F	G	C	-	clade b 0	NS=5;AF=0.033	GT	1	.	.	.	.	.	.	.	.	.	.	.	.	.	.	.	.	.	0	.	0	.	.	.	.	.	0	.	0	.
LT906441.1	1612891	ATCCCGGC.GCAGCCGC_F	T	A	-	clade b 0	NS=10;AF=0.100	GT	.	.	.	.	.	.	.	.	.	.	.	.	.	1	.	.	.	.	0	0	0	0	1	.	.	0	0	1	0	.
LT906441.1	2160844	ATCCCTCG.CATGCATG_F	G	A	-	clade b 0	NS=7;AF=0.067	GT	.	.	.	1	.	.	.	.	.	.	.	.	.	.	1	.	.	.	0	.	0	.	.	.	.	0	0	.	0	.
LT906441.1	329351	ATCCGAGC.TGCTGCAG_R	A	G	-	clade b 0	NS=21;AF=0.500	GT	1	1	.	1	1	.	1	1	1	1	1	1	.	1	1	.	1	1	.	0	0	0	.	1	.	0	0	.	0	.
LT906441.1	1688399	ATCCGATC.GTGAGCAG_R	T	C	-	clade b 0	NS=29;AF=0.733	GT	1	1	1	1	1	1	1	.	1	1	1	1	1	1	1	1	1	1	0	0	0	0	1	1	1	0	0	1	0	1
LT906441.1	397645	ATCCGCAG.CATTGGGC_R	C	T	-	clade b 0	NS=12;AF=0.333	GT	.	1	1	.	.	1	.	.	.	1	1	1	1	.	1	1	.	.	.	.	0	.	.	.	1	.	.	.	0	.
LT906441.1	328190	ATCCGCCA.CTGCCAGC_F	A	T	-	clade b 0	NS=6;AF=0.033	GT	.	.	.	.	.	.	.	.	.	.	.	.	.	.	.	1	.	.	.	0	0	0	.	.	.	.	0	.	0	.
LT906441.1	229724	ATCCGCGG.GCTGCCAT_R	T	C	clade a 1	-	NS=10;AF=0.067	GT	0	1	.	.	.	.	.	.	.	.	.	1	.	.	0	.	.	.	0	0	0	0	.	.	.	.	0	.	0	.
LT906441.1	2040413	ATCCGGAT.CCGGTGAC_R	G	A	-	clade b 0	NS=24;AF=0.667	GT	1	1	1	.	1	1	1	1	1	1	1	1	1	1	1	1	1	1	0	0	0	.	1	.	1	.	.	1	0	.
LT906441.1	1071389	ATCCGGGA.GGTCCACA_R	A	G	-	clade b 0	NS=29;AF=0.733	GT	1	1	1	1	1	1	1	1	1	1	1	1	1	1	1	1	.	1	0	0	0	0	1	1	1	0	0	1	0	1
LT906441.1	1618533	ATCCGTGC.GGCCGGGC_R	A	G	-	clade b 0	NS=30;AF=0.767	GT	1	1	1	1	1	1	1	1	1	1	1	1	1	1	1	1	1	1	0	0	0	0	1	1	1	0	0	1	0	1
LT906441.1	514034	ATCCTCAC.CGGGAGTC_R	A	G	clade a 1	-	NS=18;AF=0.133	GT	.	.	0	0	.	0	1	1	.	.	.	.	0	.	.	0	1	1	0	0	0	.	0	0	0	.	.	0	0	0
LT906441.1	1962557	ATCCTCGA.AGCTGCCC_F	G	C	-	clade b 0	NS=13;AF=0.333	GT	1	1	1	.	.	1	.	.	.	.	1	1	1	.	.	1	.	.	.	0	0	.	1	.	.	.	.	1	0	.
LT906441.1	546958	ATCCTCGA.CTCCCGTC_F	G	C	clade a 1	-	NS=15;AF=0.033	GT	.	.	0	.	.	0	.	.	.	1	.	.	0	.	.	0	.	.	.	0	0	.	0	0	0	0	0	0	0	0
LT906441.1	2122378	ATCCTCGA.GAGTCCGG_R	C	G	clade a 1	-	NS=10;AF=0.067	GT	.	1	.	.	.	.	.	.	.	.	.	1	.	.	0	.	.	.	0	0	0	0	.	.	.	0	0	.	0	.
LT906441.1	525356	ATCCTCGG.TACCGCAA_R	A	G	-	clade b 0	NS=19;AF=0.500	GT	.	.	1	.	1	1	1	1	1	1	.	.	1	1	.	1	1	1	0	0	0	.	1	.	1	.	.	1	0	.
LT906441.1	734934	ATCCTGCC.AGCCGGTG_R	G	C	-	clade b 0	NS=8;AF=0.033	GT	.	.	.	1	.	.	.	.	.	.	.	.	.	.	.	.	.	.	0	0	0	0	.	.	.	0	0	.	0	.
LT906441.1	1287037	ATCCTGCG.GTCTTCCC_R	C	T	-	clade b 0	NS=7;AF=0.033	GT	.	.	.	.	.	.	.	.	.	.	.	.	.	.	.	.	.	.	0	0	0	.	.	.	1	0	0	.	0	.
LT906441.1	944711	ATCCTGCT.CTGAACAC_F	C	G	-	clade b 0	NS=13;AF=0.267	GT	1	.	.	.	1	.	1	.	.	1	.	.	.	1	.	.	1	1	.	0	0	0	.	.	.	.	0	.	0	1
LT906441.1	132637	ATCCTGTG.CCGCCGAC_R	A	G	-	clade b 0	NS=9;AF=0.067	GT	.	.	.	.	.	.	.	.	.	.	.	.	.	.	.	.	.	.	0	0	0	0	.	.	1	0	0	.	0	1
LT906441.1	1116007	ATCCTTCC.CGATCGTC_F	C	A	-	clade b 0	NS=13;AF=0.333	GT	.	1	.	1	.	.	1	1	.	1	.	1	.	.	.	.	1	1	.	.	0	0	1	.	.	.	.	1	0	.
LT906441.1	626150	ATCCTTGG.CCGTCGGG_R	C	T	clade a 1	-	NS=12;AF=0.067	GT	.	.	.	.	1	.	.	.	.	1	.	.	.	.	.	.	.	.	0	0	0	0	0	.	0	0	0	0	0	.
LT906441.1	1753704	ATCCTTGG.CTGGACCC_R	G	A	clade a 1	-	NS=11;AF=0.067	GT	0	.	.	0	1	.	.	.	1	.	.	.	.	.	0	.	.	.	.	.	0	0	.	0	.	0	0	.	0	.
LT906441.1	640815	ATCGAACC.GCCACCGA_R	T	C	-	clade b 0	NS=24;AF=0.567	GT	1	.	1	1	.	1	1	1	.	1	1	.	1	.	1	1	1	1	0	0	0	0	1	1	.	0	0	1	0	1
LT906441.1	795765	ATCGACAT.ACGAACAC_R	G	A	-	clade b 0	NS=6;AF=0.033	GT	1	.	.	.	.	.	.	.	.	.	.	.	.	.	.	.	.	.	.	.	0	0	.	.	.	0	0	.	0	.
LT906441.1	682925	ATCGACCA.GAGCACCG_R	C	G	-	clade b 0	NS=7;AF=0.133	GT	1	.	.	.	.	.	.	.	1	.	.	.	.	1	1	.	.	.	.	0	0	.	.	.	.	.	.	.	0	.
LT906441.1	164401	ATCGACCA.GTCGAAAT_F	T	C	-	clade b 0	NS=12;AF=0.267	GT	.	.	.	.	1	.	1	1	.	1	.	.	.	1	.	.	1	1	.	0	0	.	.	.	.	0	.	.	0	1
LT906441.1	459270	ATCGACCC.GTCTGATG_F	A	T	-	clade b 0	NS=7;AF=0.033	GT	.	.	.	.	.	.	.	.	.	.	.	.	.	.	.	.	.	.	0	0	0	0	.	.	1	0	.	.	0	.
LT906441.1	899764	ATCGACCC.TCCCACCA_F	A	G	-	clade b 0	NS=5;AF=0.033	GT	.	.	.	.	.	.	.	.	.	.	.	.	.	.	.	.	.	.	.	0	0	0	.	.	1	.	.	.	0	.
LT906441.1	887266	ATCGACCT.GACAAGGA_F	C	G	-	clade b 0	NS=6;AF=0.033	GT	1	.	.	.	.	.	.	.	.	.	.	.	.	.	.	.	.	.	0	0	0	0	.	.	.	.	.	.	0	.
LT906441.1	555370	ATCGACGA.GTCGACTG_R	G	C	clade a 1	-	NS=12;AF=0.033	GT	.	.	.	.	.	0	.	.	1	.	.	.	.	.	.	0	.	.	0	0	0	0	.	.	0	0	0	.	0	0
LT906441.1	1546898	ATCGACGC.GCCACCGC_R	A	G	-	clade b 0	NS=30;AF=0.767	GT	1	1	1	1	1	1	1	1	1	1	1	1	1	1	1	1	1	1	0	0	0	0	1	1	1	0	0	1	0	1
LT906441.1	122210	ATCGACGG.CCCGACGA_R	A	G	-	clade b 0	NS=9;AF=0.067	GT	.	.	.	.	.	.	.	.	.	.	.	.	.	.	1	.	.	.	0	0	0	0	.	.	1	0	0	.	0	.
LT906441.1	396556	ATCGAGAT.CGATCGCC_F	A	G	-	clade b 0	NS=19;AF=0.533	GT	.	1	.	1	1	.	1	1	1	.	.	1	.	1	1	.	1	1	.	.	0	.	1	1	1	0	.	1	0	1
LT906441.1	220845	ATCGAGAT.TGGCGACA_F	C	A	-	clade b 0	NS=4;AF=0.033	GT	.	.	.	.	.	.	.	.	.	.	.	.	.	.	.	.	.	.	.	.	0	.	.	.	.	0	.	.	0	1
LT906441.1	130752	ATCGAGCC.AATGTCGA_F	C	G	-	clade b 0	NS=7;AF=0.033	GT	.	.	.	.	.	.	.	.	.	.	1	.	.	.	.	.	.	.	0	0	0	0	.	.	.	.	0	.	0	.
LT906441.1	1582492	ATCGAGGA.CTGGATGC_R	A	G	-	clade b 0	NS=21;AF=0.467	GT	.	1	1	1	1	1	1	.	.	1	.	1	.	.	.	1	1	1	0	0	0	0	.	1	1	0	0	.	0	1
LT906441.1	1532096	ATCGAGGG.CAGATGAC_R	C	T	-	clade b 0	NS=18;AF=0.367	GT	1	.	1	1	.	.	.	.	.	1	1	.	1	.	1	.	.	.	0	0	0	0	1	1	.	0	0	1	0	1
LT906441.1	781395	ATCGAGGG.TGATGTTC_R	A	G	clade a 1	clade b 0	NS=5;AF=0.033	GT	.	.	.	.	.	.	.	.	1	.	.	.	.	.	.	.	.	.	.	0	0	.	.	.	.	.	0	.	0	.
LT906441.1	2036863	ATCGAGGT.GTCAAGGG_R	G	T	clade a 1	-	NS=14;AF=0.133	GT	.	.	.	.	.	.	1	1	.	.	0	.	.	.	0	.	1	1	0	0	0	.	.	0	.	0	0	.	0	0
LT906441.1	1414835	ATCGATCA.CCCCCGGC_F	T	C	-	clade b 0	NS=15;AF=0.333	GT	.	1	.	.	1	1	.	.	1	1	1	1	.	.	.	1	.	.	0	0	0	.	1	.	.	0	.	1	0	.
LT906441.1	486806	ATCGATCC.CAGGGGAA_R	C	T	-	clade b 0	NS=16;AF=0.300	GT	.	1	1	.	.	1	.	.	.	.	.	1	.	.	.	1	.	.	0	0	0	0	1	.	1	0	0	1	0	1
LT906441.1	805452	ATCGATGA.CAGACTGG_F	G	A	-	clade b 0	NS=26;AF=0.633	GT	1	1	1	.	1	1	1	1	1	1	1	1	.	1	.	1	1	1	0	0	0	0	1	1	.	0	0	1	0	1
LT906441.1	491311	ATCGATGA.GAGCACAG_F	G	T	clade a 1	clade b 0	NS=10;AF=0.100	GT	.	1	.	.	1	.	.	.	.	.	.	1	.	.	.	.	.	.	0	0	0	0	.	.	.	0	0	.	0	.
LT906441.1	1414824	ATCGATTA.CCTTGATG_R	G	A	-	clade b 0	NS=18;AF=0.400	GT	1	1	.	1	1	.	.	.	1	1	1	1	.	.	1	.	.	.	0	0	0	0	1	1	.	0	.	1	0	.
LT906441.1	953028	ATCGCCAC.ATCGCGAA_F	G	A	-	clade b 0	NS=8;AF=0.133	GT	.	1	.	.	.	1	.	.	.	.	.	1	1	.	.	.	.	.	.	0	0	.	.	.	.	.	0	.	0	.
LT906441.1	1199728	ATCGCCAC.GCAGGGCA_F	C	G	-	clade b 0	NS=3;AF=0.033	GT	.	.	.	.	.	.	.	.	.	.	.	.	.	.	.	.	.	.	.	.	0	.	.	.	1	.	.	.	0	.
LT906441.1	1243986	ATCGCCAT.CTCCTCGC_R	A	G	clade a 1	-	NS=9;AF=0.100	GT	.	.	.	.	1	.	.	.	1	1	.	.	.	.	.	.	.	.	.	0	0	0	.	.	.	.	0	.	0	0
LT906441.1	815555	ATCGCCCG.GACAACCA_F	T	C	-	clade b 0	NS=29;AF=0.733	GT	1	1	1	1	1	1	1	1	1	1	.	1	1	1	1	1	1	1	0	0	0	0	1	1	1	0	0	1	0	1
LT906441.1	1824338	ATCGCCCG.GACCTGGG_R	G	A	clade a 1	-	NS=9;AF=0.033	GT	.	.	.	.	1	.	.	.	.	.	.	.	.	.	0	.	.	.	0	0	0	.	.	.	.	0	0	.	0	0
LT906441.1	1390605	ATCGCCCG.GCCGTGGC_F	A	T	clade a 1	clade b 0	NS=6;AF=0.033	GT	.	.	.	.	.	.	.	1	.	.	.	.	.	.	.	.	.	.	0	0	0	0	.	.	.	.	.	.	0	.
LT906441.1	2061283	ATCGCCGC.AGGATGAG_F	A	G	-	clade b 0	NS=25;AF=0.667	GT	.	1	1	1	1	1	1	1	1	1	1	1	1	1	.	1	1	1	0	0	0	0	1	.	1	.	.	1	0	1
LT906441.1	396567	ATCGCCGC.GCACAGTC_F	G	A	clade a 1	-	NS=7;AF=0.100	GT	.	.	.	.	1	.	.	.	1	.	.	.	.	1	.	.	.	.	.	.	0	.	.	.	.	0	.	.	0	0
LT906441.1	1511675	ATCGCCGC.GTGAACAG_R	C	T	-	clade b 0	NS=30;AF=0.767	GT	1	1	1	1	1	1	1	1	1	1	1	1	1	1	1	1	1	1	0	0	0	0	1	1	1	0	0	1	0	1
LT906441.1	1990049	ATCGCCGT.GACGACCC_R	A	G	-	clade b 0	NS=8;AF=0.067	GT	.	.	.	.	.	.	.	.	.	.	.	.	.	.	.	.	.	.	0	0	0	0	.	.	1	0	.	.	0	1
LT906441.1	1346201	ATCGCCTG.TGGGTGAC_F	G	A	-	clade b 0	NS=5;AF=0.067	GT	.	.	.	.	.	1	.	1	.	.	.	.	.	.	.	.	.	.	.	0	0	.	.	.	.	.	.	.	0	.
LT906441.1	682703	ATCGCGAC.ACCTCCAC_F	C	G	-	clade b 0	NS=7;AF=0.067	GT	1	.	.	.	.	.	.	.	.	.	.	.	.	.	1	.	.	.	.	0	0	0	.	.	.	.	0	.	0	.
LT906441.1	1696346	ATCGCGTA.CACGATGA_R	A	G	-	clade b 0	NS=3;AF=0.033	GT	.	.	.	.	.	1	.	.	.	.	.	.	.	.	.	.	.	.	.	.	0	.	.	.	.	.	.	.	0	.
LT906441.1	446741	ATCGCTGG.CGGCTGTC_R	G	A	clade a 1	-	NS=16;AF=0.300	GT	.	1	.	.	.	.	1	1	1	1	.	1	.	1	.	.	1	1	0	0	0	0	.	.	.	.	0	.	0	0
LT906441.1	1538578	ATCGGCGA.ACCGACGC_F	T	C	-	clade b 0	NS=22;AF=0.567	GT	1	1	1	1	1	.	1	.	1	1	1	1	1	1	1	.	1	1	0	0	0	.	.	1	.	.	0	.	0	1
LT906441.1	397573	ATCGGCTC.GCGATCTG_F	G	T	-	clade b 0	NS=3;AF=0.033	GT	.	.	.	.	.	.	.	.	.	.	.	.	.	.	.	.	.	.	.	.	0	.	.	1	.	.	.	.	0	.
LT906441.1	1457760	ATCGGGCG.CGACAGGA_F	C	A	clade a 1	-	NS=9;AF=0.033	GT	0	.	.	.	.	.	.	.	.	.	.	1	.	.	.	.	.	.	0	0	0	.	.	.	.	0	0	.	0	0
LT906441.1	1085756	ATCGGGGC.TCGTCGTC_F	A	G	-	clade b 0	NS=8;AF=0.033	GT	.	.	.	1	.	.	.	.	.	.	.	.	.	.	.	.	.	.	0	0	0	0	.	.	.	0	0	.	0	.
LT906441.1	944517	ATCGGTCA.CACGCCGA_F	C	T	-	clade b 0	NS=7;AF=0.100	GT	.	1	.	.	.	.	.	.	.	.	.	1	1	.	.	.	.	.	.	0	0	0	.	.	.	.	.	.	0	.
LT906441.1	76812	ATCGGTCA.CGGCCTGG_R	G	T	-	clade b 0	NS=25;AF=0.700	GT	1	1	1	1	1	1	1	1	1	1	1	1	1	.	1	1	1	1	.	0	0	0	1	.	1	.	.	1	0	1
LT906441.1	76035	ATCGGTGG.GGCAGCCA_R	A	G	-	clade b 0	NS=5;AF=0.100	GT	.	.	.	.	.	.	.	.	1	.	.	.	1	.	.	.	.	.	.	.	0	.	.	.	.	.	.	.	0	1
LT906441.1	1130158	ATCGTCAA.GACGGTGA_R	C	A	-	clade b 0	NS=11;AF=0.233	GT	1	.	1	.	.	.	.	.	.	.	.	.	1	.	1	.	.	.	.	0	0	.	1	.	1	0	.	1	0	.
LT906441.1	1612111	ATCGTCAG.GGCAGACC_R	A	G	-	clade b 0	NS=16;AF=0.300	GT	.	.	1	.	1	1	.	.	1	.	1	.	1	.	.	.	.	.	0	0	0	0	1	.	.	0	0	1	0	1
LT906441.1	468890	ATCGTCAT.GCAGCAAC_F	C	T	-	clade b 0	NS=6;AF=0.067	GT	.	.	.	1	.	.	.	.	.	.	1	.	.	.	.	.	.	.	0	0	0	.	.	.	.	.	.	.	0	.
LT906441.1	2081675	ATCGTCCC.CCATCGGC_R	T	G	clade a 1	clade b 0	NS=5;AF=0.033	GT	.	.	.	.	.	.	.	.	.	.	.	.	.	1	.	.	.	.	.	0	0	0	.	.	.	.	.	.	0	.
LT906441.1	2124758	ATCGTCCT.ATGAACTC_R	A	G	-	clade b 0	NS=29;AF=0.733	GT	1	1	1	1	1	1	1	1	1	1	1	1	1	1	1	.	1	1	0	0	0	0	1	1	1	0	0	1	0	1
LT906441.1	1019592	ATCGTCCT.GAGGGCCA_F	T	C	-	clade b 0	NS=28;AF=0.700	GT	1	1	1	1	1	.	1	1	1	1	1	1	1	1	1	1	1	1	0	0	0	0	1	1	1	0	0	1	0	.
LT906441.1	580596	ATCGTCCT.GTCGTCGG_F	C	G	-	clade b 0	NS=15;AF=0.333	GT	.	1	.	.	.	.	1	1	1	1	.	1	.	1	.	.	1	1	0	0	0	.	.	.	.	.	0	.	0	1
LT906441.1	944067	ATCGTCGC.AGGGTCGA_R	G	C	-	clade b 0	NS=8;AF=0.100	GT	.	1	.	.	.	.	.	.	.	.	.	1	1	.	.	.	.	.	.	0	0	0	.	.	.	.	0	.	0	.
LT906441.1	1230394	ATCGTCGG.CCCGAGGG_F	T	C	-	clade b 0	NS=10;AF=0.200	GT	.	.	.	1	.	.	1	.	.	.	.	.	.	.	.	.	1	1	.	0	0	.	.	1	.	0	.	.	0	1
LT906441.1	942769	ATCGTCTT.CTGCTGGG_F	C	G	-	clade b 0	NS=19;AF=0.500	GT	1	.	1	1	.	.	1	1	1	.	.	.	.	1	1	.	1	1	.	0	0	0	1	1	1	.	.	1	0	1
LT906441.1	936108	ATCGTGCT.AGCGGCTC_F	G	C	-	clade b 0	NS=4;AF=0.033	GT	.	.	.	.	.	.	.	.	.	.	.	.	.	.	.	.	.	.	.	0	0	.	.	.	.	.	.	.	0	1
LT906441.1	987576	ATCGTGGC.CCGGGTTG_F	G	C	clade a 1	-	NS=9;AF=0.067	GT	.	.	.	.	.	.	.	.	1	1	.	.	.	.	.	.	.	.	0	0	0	0	.	.	.	.	0	.	0	0
LT906441.1	2032503	ATCGTGTC.GCGTACAT_F	T	A	-	clade b 0	NS=30;AF=0.767	GT	1	1	1	1	1	1	1	1	1	1	1	1	1	1	1	1	1	1	0	0	0	0	1	1	1	0	0	1	0	1
LT906441.1	1209375	ATCGTGTG.GGGCTGCC_R	A	T	clade a 1	-	NS=9;AF=0.033	GT	.	.	.	.	.	.	.	.	1	.	.	.	.	.	0	.	.	.	0	0	0	0	.	.	.	0	0	.	0	.
LT906441.1	1580660	ATCGTTCC.GTGCAACG_R	C	T	-	clade b 0	NS=9;AF=0.067	GT	.	.	.	.	.	.	.	.	.	1	.	.	.	.	.	.	.	.	0	0	0	0	.	.	.	0	0	.	0	1
LT906441.1	1029999	ATCGTTGC.TGGTGGCA_F	C	T	clade a 1	-	NS=7;AF=0.033	GT	.	.	.	.	.	.	.	.	.	1	.	.	.	.	.	.	.	.	0	0	0	.	.	.	.	.	0	.	0	0
LT906441.1	1009335	ATCTACGC.TCCGGTGG_R	A	G	-	clade b 0	NS=8;AF=0.067	GT	.	.	.	.	.	.	.	.	.	.	.	.	.	.	.	.	.	.	0	0	0	0	.	.	1	.	0	.	0	1
LT906441.1	1626795	ATCTCACC.TCCACGGA_F	G	A	-	clade b 0	NS=8;AF=0.033	GT	.	.	.	.	.	.	.	.	.	.	.	.	.	.	.	.	.	.	0	0	0	0	.	.	.	0	0	.	0	1
LT906441.1	2016339	ATCTCAGC.CACCGGCA_F	A	G	-	clade b 0	NS=29;AF=0.733	GT	1	1	1	1	1	1	1	1	1	1	1	1	1	1	1	1	1	1	0	0	0	0	1	1	1	0	0	1	0	.
LT906441.1	809080	ATCTCCAC.CGGATGAC_R	T	C	-	clade b 0	NS=30;AF=0.767	GT	1	1	1	1	1	1	1	1	1	1	1	1	1	1	1	1	1	1	0	0	0	0	1	1	1	0	0	1	0	1
LT906441.1	2128848	ATCTCCAC.GGTATCAC_R	T	G	-	clade b 0	NS=7;AF=0.033	GT	.	.	.	.	.	.	.	.	.	.	.	.	.	.	.	.	.	.	0	0	0	.	.	.	1	0	0	.	0	.
LT906441.1	1234613	ATCTCCGA.CCCGACGA_F	A	G	clade a 1	-	NS=7;AF=0.067	GT	.	1	.	.	.	0	.	.	.	.	.	1	.	.	.	.	.	.	.	0	0	.	.	.	.	.	.	.	0	0
LT906441.1	1493255	ATCTCCGA.TCGGAGAG_R	A	G	clade a 1	clade b 0	NS=6;AF=0.067	GT	.	.	.	.	1	.	.	.	1	.	.	.	.	.	.	.	.	.	.	0	0	.	.	.	.	0	.	.	0	.
LT906441.1	1090966	ATCTCCGG.TACCACAT_F	T	C	-	clade b 0	NS=24;AF=0.567	GT	1	1	1	1	1	1	.	.	1	1	.	1	.	1	1	.	.	1	0	0	0	0	1	1	1	0	0	1	0	1
LT906441.1	1748651	ATCTCCTG.GCGTAGTG_F	A	G	-	clade b 0	NS=8;AF=0.033	GT	.	.	.	.	.	.	.	.	.	.	.	.	.	.	.	.	.	.	0	0	0	0	.	.	.	0	0	.	0	1
LT906441.1	445832	ATCTCCTT.CCCCCCTA_R	T	C	-	clade b 0	NS=15;AF=0.400	GT	1	1	.	1	.	.	1	1	1	1	.	1	.	1	1	.	1	1	.	0	0	.	.	.	.	.	.	.	0	.
LT906441.1	1503348	ATCTCGAA.TGGTGGCC_R	T	C	-	clade b 0	NS=28;AF=0.733	GT	1	1	1	.	1	1	1	1	1	1	1	1	1	1	1	1	1	1	0	0	0	.	1	1	1	0	0	1	0	1
LT906441.1	2110318	ATCTCGCC.ATGAGCCC_F	G	A	clade a 1	clade b 0	NS=6;AF=0.033	GT	.	.	.	.	.	.	.	.	.	.	.	.	.	1	.	.	.	.	0	0	0	.	.	.	.	.	0	.	0	.
LT906441.1	591129	ATCTCGCT.CACGACGC_R	T	C	clade a 1	clade b 0	NS=7;AF=0.067	GT	.	1	.	.	.	.	.	.	.	.	.	1	.	.	.	.	.	.	0	0	0	.	.	.	.	.	0	.	0	.
LT906441.1	1659713	ATCTCGTC.CCATGAAG_F	G	A	-	clade b 0	NS=5;AF=0.033	GT	.	.	.	.	.	1	.	.	.	.	.	.	.	.	.	.	.	.	0	0	0	.	.	.	.	.	.	.	0	.
LT906441.1	1509750	ATCTCGTG.GACAGGTA_F	T	C	clade a 1	-	NS=18;AF=0.300	GT	.	1	.	.	1	.	1	1	1	1	0	1	.	.	.	.	1	1	0	0	0	0	.	.	.	0	0	.	0	0
LT906441.1	120344	ATCTCGTG.GCCTCACG_R	T	C	-	clade b 0	NS=5;AF=0.067	GT	1	.	.	.	.	.	.	.	.	.	.	.	.	.	1	.	.	.	.	.	0	0	.	.	.	.	.	.	0	.
LT906441.1	488645	ATCTCTAG.GTGGAGTC_R	C	T	-	clade b 0	NS=19;AF=0.400	GT	.	1	1	.	.	1	1	1	.	.	1	1	.	.	.	1	1	.	0	0	0	0	.	1	1	0	0	.	0	1
LT906441.1	2029253	ATCTCTCG.GGCAGCAC_F	T	C	-	clade b 0	NS=9;AF=0.067	GT	.	.	.	.	.	.	.	.	.	.	.	.	.	.	.	.	.	.	0	0	0	0	.	.	1	0	0	.	0	1
LT906441.1	497856	ATCTGAGG.AGCGATGG_R	G	A	-	clade b 0	NS=26;AF=0.667	GT	1	1	1	1	1	1	1	1	1	1	.	1	1	.	1	1	1	1	0	0	0	.	1	1	.	0	0	1	0	1
LT906441.1	461106	ATCTGCAT.CCACAGCC_F	C	A	clade a 1	-	NS=13;AF=0.033	GT	.	.	0	.	.	0	.	.	.	.	.	.	0	1	0	0	.	.	0	0	0	.	0	.	.	.	0	0	0	.
LT906441.1	2163490	ATCTGCCC.CAAGACCA_F	A	G	-	clade b 0	NS=7;AF=0.067	GT	.	.	.	1	.	.	.	.	.	.	.	.	.	.	.	.	.	.	.	.	0	0	.	1	.	0	0	.	0	.
LT906441.1	808152	ATCTGCCC.TCGGCTGA_F	G	A	clade a 1	-	NS=11;AF=0.033	GT	0	.	.	.	1	.	.	.	.	.	0	.	.	.	0	.	.	.	0	0	0	0	.	.	.	0	0	.	0	.
LT906441.1	543233	ATCTGGCC.CCCAGGAC_R	C	T	-	clade b 0	NS=6;AF=0.067	GT	1	.	.	.	.	.	.	.	.	.	.	.	.	.	1	.	.	.	.	.	0	0	.	.	.	.	0	.	0	.
LT906441.1	801706	ATCTGGGC.CCACTCCC_F	G	A	-	clade b 0	NS=8;AF=0.033	GT	.	.	.	.	.	.	.	.	.	.	.	.	.	.	.	.	.	.	0	0	0	0	.	.	1	0	0	.	0	.
LT906441.1	2166731	ATCTGGTC.CCGTCGAC_F	A	G	-	clade b 0	NS=30;AF=0.767	GT	1	1	1	1	1	1	1	1	1	1	1	1	1	1	1	1	1	1	0	0	0	0	1	1	1	0	0	1	0	1
LT906441.1	810262	ATCTGGTC.TCGTCGAG_F	G	A	-	clade b 0	NS=13;AF=0.233	GT	.	1	1	.	.	.	.	.	.	.	.	1	1	1	.	1	.	.	0	0	0	0	.	.	.	0	.	.	0	1
LT906441.1	2051775	ATCTTCCA.TCGTGGCC_F	G	T	clade a 1	-	NS=17;AF=0.067	GT	0	1	0	.	.	.	.	.	.	.	0	1	0	.	.	.	.	.	0	0	0	0	0	.	0	0	0	0	0	0
LT906441.1	1414997	ATCTTGCG.CTGCCGAA_F	T	C	clade a 1	clade b 0	NS=11;AF=0.167	GT	.	.	.	.	.	.	1	1	1	.	.	.	.	.	.	.	1	1	0	0	0	0	.	.	.	.	0	.	0	.
LT906441.1	1012848	ATCTTGGA.CAGGAGGG_F	C	T	-	clade b 0	NS=8;AF=0.100	GT	.	.	1	.	.	.	.	.	.	.	.	.	.	.	.	.	.	.	0	0	0	.	.	1	1	.	0	.	0	.
LT906441.1	1083183	ATGAAATG.CTCGTCAC_F	A	G	-	clade b 0	NS=10;AF=0.233	GT	.	.	1	.	.	1	.	.	.	1	.	.	.	.	.	1	.	.	.	0	0	.	1	1	.	.	.	1	0	.
LT906441.1	951388	ATGAACGT.TCTCCAAC_F	C	T	-	clade b 0	NS=5;AF=0.033	GT	.	.	.	.	.	.	.	.	.	.	.	.	.	.	.	.	.	.	.	0	0	.	.	.	.	.	0	.	0	1
LT906441.1	913016	ATGAACTC.TACGGCAC_F	C	A	clade a 1	-	NS=19;AF=0.133	GT	.	.	0	0	.	0	1	1	.	.	0	.	.	.	0	.	1	1	0	0	0	.	0	0	0	0	0	0	0	.
LT906441.1	1603728	ATGAAGGC.GCGACACG_F	T	C	-	clade b 0	NS=30;AF=0.767	GT	1	1	1	1	1	1	1	1	1	1	1	1	1	1	1	1	1	1	0	0	0	0	1	1	1	0	0	1	0	1
LT906441.1	1134734	ATGAAGTA.GATCCAAC_F	C	T	-	clade b 0	NS=7;AF=0.067	GT	.	.	.	1	.	.	.	.	.	.	.	.	.	.	.	.	.	.	0	0	0	.	.	.	.	.	0	.	0	1
LT906441.1	432356	ATGAATGC.GCCGTGCG_F	T	C	-	clade b 0	NS=27;AF=0.667	GT	1	1	1	1	1	1	1	1	1	1	1	1	.	.	.	1	1	1	0	0	0	0	1	1	1	0	0	1	0	1
LT906441.1	735119	ATGACAGG.CGAATCAG_F	G	A	-	clade b 0	NS=8;AF=0.100	GT	1	.	.	.	.	.	.	.	.	.	.	.	.	.	1	.	.	.	0	0	0	.	.	.	1	0	.	.	0	.
LT906441.1	1917718	ATGACAGT.CGGGCCAA_F	C	T	-	clade b 0	NS=5;AF=0.033	GT	.	.	.	.	.	.	.	.	.	.	.	.	.	.	.	.	.	.	.	.	0	.	.	.	.	0	0	.	0	1
LT906441.1	1481074	ATGACATC.CACTGCTC_F	T	C	clade a 1	-	NS=11;AF=0.033	GT	.	.	.	.	.	.	.	.	.	.	.	1	.	.	.	.	.	.	0	0	0	0	0	.	.	0	0	0	0	0
LT906441.1	885158	ATGACCAT.CGATCATG_F	T	C	-	clade b 0	NS=11;AF=0.267	GT	1	1	.	.	1	.	.	.	1	.	1	1	.	1	1	.	.	.	.	0	0	.	.	.	.	.	.	.	0	.
LT906441.1	1802950	ATGACCGA.ATGGCGGG_R	C	A	-	clade b 0	NS=10;AF=0.100	GT	.	.	.	1	.	.	.	.	.	.	1	.	.	.	.	.	.	.	0	0	0	0	.	1	.	0	0	.	0	.
LT906441.1	385750	ATGACCGA.CCTTGCCA_F	A	G	-	clade b 0	NS=7;AF=0.067	GT	.	.	.	1	.	.	.	.	.	.	.	.	.	.	.	.	.	.	0	0	0	.	.	1	.	.	0	.	0	.
LT906441.1	549738	ATGACCGC.TCCAAGGG_R	G	T	clade a 1	-	NS=5;AF=0.033	GT	.	.	.	.	.	.	.	.	.	.	.	.	.	1	.	.	.	.	.	0	0	.	.	.	.	.	.	.	0	0
LT906441.1	1604411	ATGACCTC.CAGAACTC_R	T	C	-	clade b 0	NS=26;AF=0.633	GT	1	1	1	.	.	1	1	1	1	1	.	1	1	1	1	1	1	1	0	0	0	0	1	.	1	0	0	1	0	1
LT906441.1	815303	ATGACGAC.AGACCAAG_F	A	G	-	clade b 0	NS=7;AF=0.133	GT	1	.	.	1	.	.	.	.	.	.	.	.	1	.	.	.	.	.	.	.	0	.	.	1	.	0	.	.	0	.
LT906441.1	1748404	ATGACGAC.TCCTGGGG_R	A	G	-	clade b 0	NS=24;AF=0.567	GT	.	1	1	1	.	1	1	1	1	1	1	1	1	.	.	1	1	1	0	0	0	0	1	.	1	0	0	1	0	.
LT906441.1	1911343	ATGACGAC.TGGTCGAC_R	C	T	-	clade b 0	NS=18;AF=0.533	GT	1	1	1	.	1	1	1	1	.	.	1	1	1	1	1	.	1	1	.	.	0	.	.	1	.	.	.	.	0	1
LT906441.1	1133105	ATGACGGC.GTGAAGAG_F	G	A	clade a 1	clade b 0	NS=9;AF=0.133	GT	.	.	.	.	.	.	1	1	.	.	.	.	.	.	.	.	1	1	0	0	0	.	.	.	.	.	0	.	0	.
LT906441.1	1157082	ATGACGTC.AGCAGGTG_F	A	C	-	clade b 0	NS=12;AF=0.233	GT	1	.	.	.	.	1	.	.	.	.	.	.	.	1	.	1	.	.	0	.	0	0	1	.	.	.	0	1	0	1
LT906441.1	649895	ATGACGTC.GTGGTCCC_F	T	G	-	clade b 0	NS=20;AF=0.467	GT	1	.	1	.	.	1	1	1	1	1	.	.	1	1	.	.	1	1	0	.	0	0	1	.	1	0	0	1	0	.
LT906441.1	1341421	ATGAGCAC.TACGGCGA_F	C	T	-	clade b 0	NS=4;AF=0.067	GT	.	.	.	.	1	1	.	.	.	.	.	.	.	.	.	.	.	.	.	.	0	.	.	.	.	.	.	.	0	.
LT906441.1	444811	ATGAGCAC.TGGCCGCG_R	G	A	-	clade b 0	NS=11;AF=0.167	GT	1	1	.	.	.	.	.	.	.	.	1	1	.	.	.	.	.	.	.	0	0	0	.	1	.	0	0	.	0	.
LT906441.1	1535765	ATGAGCGA.CCGGACGA_F	C	T	clade a 1	-	NS=11;AF=0.067	GT	.	.	.	.	1	.	.	.	1	.	.	.	.	.	0	.	.	.	0	0	0	0	.	.	0	0	0	.	0	.
LT906441.1	1411693	ATGAGCTC.TCCACACC_R	C	G	clade a 1	-	NS=10;AF=0.067	GT	.	1	.	.	.	.	.	.	.	.	.	1	.	.	.	.	.	.	0	0	0	0	.	.	.	0	0	.	0	0
LT906441.1	490702	ATGAGCTT.CCGTTTCC_R	G	A	-	clade b 0	NS=18;AF=0.367	GT	.	1	.	.	.	.	1	1	.	.	1	1	.	.	.	.	1	1	0	0	0	0	1	1	1	0	0	1	0	.
LT906441.1	2165615	ATGAGGAC.TCGGGTTG_R	T	C	-	clade b 0	NS=9;AF=0.067	GT	1	.	.	.	.	.	.	.	.	.	.	.	.	.	.	.	.	.	0	0	0	0	.	1	.	0	0	.	0	.
LT906441.1	939198	ATGAGGAC.TTGACGAG_F	G	A	-	clade b 0	NS=5;AF=0.033	GT	.	.	.	.	.	1	.	.	.	.	.	.	.	.	.	.	.	.	.	0	0	.	.	.	.	.	0	.	0	.
LT906441.1	1396916	ATGAGGGC.AAGGCAAT_F	A	G	-	clade b 0	NS=24;AF=0.567	GT	.	1	.	1	.	1	1	1	1	1	1	1	1	1	1	1	1	1	0	0	0	0	.	1	.	0	0	.	0	1
LT906441.1	490800	ATGAGGGG.TGAAGCGG_F	A	G	-	clade b 0	NS=13;AF=0.200	GT	.	1	.	.	.	.	.	.	.	.	1	1	.	.	.	.	.	.	0	0	0	0	1	.	1	0	0	1	0	.
LT906441.1	1216603	ATGAGGTA.CACATGAC_R	G	A	-	clade b 0	NS=28;AF=0.700	GT	.	1	1	1	1	1	1	.	1	1	1	1	1	1	1	1	1	1	0	0	0	0	1	1	1	0	0	1	0	1
LT906441.1	530327	ATGAGGTG.GGCTCGGG_F	C	T	-	clade b 0	NS=20;AF=0.467	GT	.	.	1	1	.	1	1	1	1	1	1	.	1	.	1	1	1	1	0	0	0	0	.	.	1	.	0	.	0	.
LT906441.1	1874863	ATGAGTCC.GCATCCTC_R	A	C	-	clade b 0	NS=22;AF=0.600	GT	1	.	1	.	1	1	1	1	1	1	1	.	1	1	1	1	1	1	0	.	0	.	1	.	.	.	0	1	0	1
LT906441.1	779376	ATGAGTTC.CCATGCCG_R	C	T	-	clade b 0	NS=7;AF=0.067	GT	.	.	.	1	.	.	.	.	.	.	.	.	.	.	.	.	.	.	.	0	0	0	.	1	.	0	.	.	0	.
LT906441.1	1944249	ATGATAGG.GCAGTGGG_R	A	G	clade a 1	clade b 0	NS=3;AF=0.033	GT	.	.	.	.	.	.	.	.	.	1	.	.	.	.	.	.	.	.	.	.	0	.	.	.	.	.	.	.	0	.
LT906441.1	1721137	ATGATCCC.CACGGTGG_R	T	C	-	clade b 0	NS=13;AF=0.200	GT	.	.	.	.	1	1	.	.	.	.	1	.	.	.	.	.	.	.	0	0	0	0	1	.	.	0	0	1	0	1
LT906441.1	1590665	ATGATCGG.CGAGCCAT_R	G	A	-	clade b 0	NS=25;AF=0.633	GT	.	1	1	1	.	1	1	1	1	1	1	1	.	1	1	1	1	1	0	0	0	0	1	1	.	.	0	1	0	1
LT906441.1	1700961	ATGATGAC.ACGAGCGA_R	A	G	-	clade b 0	NS=6;AF=0.133	GT	.	1	.	.	1	.	.	.	.	.	.	1	.	.	.	.	.	.	.	.	0	.	.	.	1	.	.	.	0	.
LT906441.1	80486	ATGATGAG.CCGGTGAA_R	C	G	-	clade b 0	NS=22;AF=0.667	GT	.	1	1	.	1	1	1	1	1	1	1	1	1	1	1	1	1	1	.	.	0	.	1	.	1	.	.	1	0	1
LT906441.1	117640	ATGATGCA.CTGAGAAG_R	G	A	-	clade b 0	NS=8;AF=0.033	GT	1	.	.	.	.	.	.	.	.	.	.	.	.	.	.	.	.	.	0	0	0	0	.	.	.	0	0	.	0	.
LT906441.1	1575427	ATGATGGA.TTCTCCCG_R	A	C	-	clade b 0	NS=15;AF=0.267	GT	.	.	.	1	1	.	1	1	1	.	.	.	.	.	.	.	1	1	0	0	0	0	.	1	.	0	0	.	0	.
LT906441.1	948848	ATGCAGAC.TACCTCAC_R	G	C	-	clade b 0	NS=5;AF=0.033	GT	.	.	.	.	.	1	.	.	.	.	.	.	.	.	.	.	.	.	.	0	0	.	.	.	.	.	0	.	0	.
LT906441.1	958710	ATGCAGGA.GCCGGCGC_F	C	G	-	clade b 0	NS=7;AF=0.100	GT	1	.	.	.	.	.	.	.	.	.	.	.	.	.	1	.	.	.	.	0	0	.	.	.	.	.	0	.	0	1
LT906441.1	1981677	ATGCATCG.GGGCCGCC_F	T	C	clade a 1	-	NS=10;AF=0.067	GT	.	.	.	0	.	.	.	.	1	.	.	.	.	1	.	.	.	.	0	0	0	0	.	0	.	0	.	.	0	.
LT906441.1	219639	ATGCCACC.GCCACCGA_R	C	T	-	clade b 0	NS=8;AF=0.067	GT	.	.	.	1	.	.	.	.	.	.	.	.	.	.	.	.	.	.	0	0	0	0	.	.	.	.	0	.	0	1
LT906441.1	1097581	ATGCCACT.CGACGGTC_R	T	C	-	clade b 0	NS=12;AF=0.167	GT	1	.	1	.	.	.	.	.	.	.	1	.	.	.	.	.	.	.	0	0	0	0	.	1	1	0	0	.	0	.
LT906441.1	1501391	ATGCCCAC.TGTGCCGA_R	T	C	-	clade b 0	NS=20;AF=0.467	GT	1	1	.	.	.	1	1	1	1	1	1	1	1	1	.	.	1	1	0	0	0	.	.	1	.	0	0	.	0	.
LT906441.1	955906	ATGCCCGG.CGCACGAA_F	A	C	-	clade b 0	NS=25;AF=0.667	GT	1	1	1	.	1	1	1	1	1	1	1	1	1	1	.	1	1	1	.	0	0	0	1	1	1	.	0	1	0	.
LT906441.1	75634	ATGCCCTG.GGAGGCTG_F	T	C	clade a 1	-	NS=17;AF=0.133	GT	.	.	0	.	.	.	1	1	.	.	.	.	0	.	.	0	1	1	0	0	0	0	0	0	.	.	0	0	0	0
LT906441.1	1478211	ATGCCCTT.CACAGTTG_R	T	C	-	clade b 0	NS=8;AF=0.033	GT	.	.	.	.	.	.	.	.	.	.	.	.	.	.	.	.	.	.	0	0	0	0	.	.	.	0	0	.	0	1
LT906441.1	785709	ATGCCGAC.CGAAGCCC_F	G	A	-	clade b 0	NS=18;AF=0.500	GT	.	1	1	1	1	.	1	1	1	1	.	1	1	.	.	.	1	1	.	0	0	.	1	1	.	.	.	1	0	.
LT906441.1	1576130	ATGCCGAC.GGATTGCC_F	C	A	-	clade b 0	NS=28;AF=0.700	GT	1	1	1	1	1	1	1	1	.	1	1	1	.	1	1	1	1	1	0	0	0	0	1	1	1	0	0	1	0	1
LT906441.1	1083621	ATGCCGAG.CAGAGAGC_F	G	A	-	clade b 0	NS=21;AF=0.600	GT	1	1	1	.	1	1	1	1	1	1	1	1	.	1	.	1	.	1	.	0	0	.	1	1	.	.	.	1	0	1
LT906441.1	121648	ATGCCGAG.CCCAGCCC_R	G	C	-	clade b 0	NS=7;AF=0.033	GT	.	.	.	.	.	.	.	.	.	.	.	.	.	.	.	.	.	.	0	0	0	.	.	.	.	0	0	.	0	1
LT906441.1	579240	ATGCCGCC.AGCGTGAG_R	T	C	-	clade b 0	NS=14;AF=0.333	GT	.	1	.	.	.	.	1	1	1	1	.	1	.	1	.	.	1	1	.	0	0	.	.	.	.	.	0	.	0	1
LT906441.1	1217213	ATGCCGCG.CAATCACC_R	C	T	-	clade b 0	NS=20;AF=0.433	GT	.	.	.	.	1	1	1	1	1	.	1	.	1	1	1	1	1	1	0	0	0	0	.	.	1	0	0	.	0	.
LT906441.1	1357557	ATGCCGTC.CCCAGATC_F	C	A	clade a 1	-	NS=8;AF=0.100	GT	.	.	.	.	.	.	.	.	1	1	.	.	.	1	.	.	.	.	0	0	0	.	.	.	.	.	.	.	0	0
LT906441.1	2165447	ATGCCGTG.TCCTCGAG_R	G	A	-	clade b 0	NS=27;AF=0.667	GT	1	1	1	1	.	1	1	1	1	1	1	1	1	.	.	1	1	1	0	0	0	0	1	1	1	0	0	1	0	1
LT906441.1	2016358	ATGCCTTC.CCGTCTCG_F	A	G	-	clade b 0	NS=30;AF=0.767	GT	1	1	1	1	1	1	1	1	1	1	1	1	1	1	1	1	1	1	0	0	0	0	1	1	1	0	0	1	0	1
LT906441.1	1708892	ATGCGATA.GCGGGCAC_R	A	G	-	clade b 0	NS=4;AF=0.067	GT	1	.	.	.	.	.	.	.	.	.	1	.	.	.	.	.	.	.	.	.	0	.	.	.	.	.	.	.	0	.
LT906441.1	1590755	ATGCGATA.TGCTCATC_R	G	A	-	clade b 0	NS=28;AF=0.700	GT	.	1	1	1	1	1	1	1	1	1	1	1	.	1	1	1	1	1	0	0	0	0	1	1	1	0	0	1	0	1
LT906441.1	1490599	ATGCGCAC.TCCATACC_F	G	A	-	clade b 0	NS=5;AF=0.033	GT	.	.	.	.	.	.	.	.	.	.	.	.	.	.	.	.	.	.	.	0	0	0	.	.	.	.	.	.	0	1
LT906441.1	1072292	ATGCGGCC.GGCAACGA_R	T	C	-	clade b 0	NS=29;AF=0.733	GT	1	1	1	1	1	1	1	1	1	1	1	1	1	1	1	1	.	1	0	0	0	0	1	1	1	0	0	1	0	1
LT906441.1	2036197	ATGCGGCG.CGGTCCAA_F	G	A	clade a 1	-	NS=10;AF=0.067	GT	.	1	.	.	.	.	.	.	.	.	.	1	.	.	0	.	.	.	0	0	0	0	.	.	.	0	0	.	0	.
LT906441.1	136131	ATGCGTCG.AGACGACC_F	T	C	-	clade b 0	NS=7;AF=0.033	GT	.	.	.	.	.	.	.	.	.	.	.	.	.	.	1	.	.	.	0	.	0	0	.	.	.	0	0	.	0	.
LT906441.1	610374	ATGCGTCG.CAGGCAGG_F	A	G	clade a 1	-	NS=11;AF=0.067	GT	0	.	.	0	1	.	.	.	.	1	.	.	.	.	.	.	.	.	0	0	0	0	.	.	.	0	0	.	0	.
LT906441.1	1164748	ATGCGTCG.CCCAGGGA_R	G	A	-	clade b 0	NS=7;AF=0.033	GT	.	.	.	.	.	.	.	.	.	.	.	.	.	.	.	.	.	.	0	0	0	0	.	.	.	.	0	.	0	1
LT906441.1	818099	ATGCGTGC.ACCCCGGG_R	T	C	-	clade b 0	NS=30;AF=0.767	GT	1	1	1	1	1	1	1	1	1	1	1	1	1	1	1	1	1	1	0	0	0	0	1	1	1	0	0	1	0	1
LT906441.1	2159041	ATGCTCGA.CGCCCGTA_R	A	C	-	clade b 0	NS=10;AF=0.100	GT	.	.	.	1	.	.	.	.	.	.	.	.	.	.	.	.	.	.	0	0	0	0	.	1	.	0	0	.	0	1
LT906441.1	860474	ATGCTCGC.AGGACGTC_F	A	C	-	clade b 0	NS=9;AF=0.100	GT	1	.	.	.	.	.	.	.	.	.	.	.	.	.	1	.	.	.	0	0	0	0	.	.	.	.	0	.	0	1
LT906441.1	2031331	ATGCTCGC.GGTAGATC_R	A	G	-	clade b 0	NS=17;AF=0.333	GT	1	1	.	.	.	.	1	1	.	1	.	1	.	.	1	.	1	1	0	0	0	0	.	.	.	0	0	.	0	1
LT906441.1	1111957	ATGCTGCC.CCACTGAC_R	A	T	-	clade b 0	NS=4;AF=0.033	GT	.	.	.	.	.	.	.	.	.	.	.	.	.	.	1	.	.	.	.	.	0	.	.	.	.	0	.	.	0	.
LT906441.1	1793362	ATGCTTGG.GTCTGCTA_R	G	A	-	clade b 0	NS=25;AF=0.600	GT	.	1	1	1	1	1	1	1	1	1	.	1	1	1	.	1	1	1	0	0	0	0	1	.	1	0	0	1	0	.
LT906441.1	2136981	ATGGAACC.CCACCGCC_R	T	G	-	clade b 0	NS=26;AF=0.767	GT	1	1	1	1	1	1	1	1	1	1	1	1	1	1	1	1	1	1	.	0	0	.	1	1	1	.	.	1	0	1
LT906441.1	509063	ATGGAAGA.CTGCCGAG_F	T	C	-	clade b 0	NS=6;AF=0.033	GT	.	.	.	.	.	.	.	.	.	.	.	.	.	.	.	.	.	.	0	0	0	.	.	.	1	.	0	.	0	.
LT906441.1	686404	ATGGAGCT.CGCCTCGA_F	C	A	clade a 1	clade b 0	NS=6;AF=0.033	GT	.	.	.	.	.	.	.	.	.	1	.	.	.	.	.	.	.	.	0	0	0	.	.	.	.	.	0	.	0	.
LT906441.1	2090286	ATGGCAAC.CTGTTCGC_F	A	G	clade a 1	-	NS=8;AF=0.067	GT	.	.	.	.	.	.	.	.	.	1	.	.	.	1	.	.	.	.	0	.	0	0	.	.	.	0	.	.	0	0
LT906441.1	1844396	ATGGCAAG.GAGAGCTG_F	A	G	-	clade b 0	NS=7;AF=0.033	GT	.	.	.	.	.	.	.	.	.	.	.	.	.	.	1	.	.	.	0	0	0	.	.	.	.	0	0	.	0	.
LT906441.1	1626107	ATGGCAAG.GCCTCCCG_R	C	T	-	clade b 0	NS=28;AF=0.733	GT	1	1	1	1	1	1	1	1	1	1	.	1	1	1	1	1	1	1	0	0	0	.	1	1	1	0	0	1	0	1
LT906441.1	823656	ATGGCACC.GACCGAAA_R	T	C	-	clade b 0	NS=27;AF=0.667	GT	1	1	1	1	1	1	1	1	.	1	1	1	1	1	.	1	1	1	0	0	0	0	1	1	.	0	0	1	0	1
LT906441.1	1834825	ATGGCATG.ACCTCGAA_F	A	G	clade a 1	-	NS=18;AF=0.033	GT	0	.	0	.	1	0	.	.	.	.	0	.	.	.	0	.	.	.	0	0	0	0	0	0	0	0	0	0	0	0
LT906441.1	2095109	ATGGCCAC.TGGTTGCC_F	T	C	-	clade b 0	NS=28;AF=0.700	GT	1	1	1	.	1	1	1	1	1	1	.	1	1	1	1	1	1	1	0	0	0	0	1	1	1	0	0	1	0	1
LT906441.1	942209	ATGGCCCG.TGTGGGGA_F	A	G	-	clade b 0	NS=6;AF=0.033	GT	.	.	.	.	.	1	.	.	.	.	.	.	.	.	.	.	.	.	.	0	0	0	.	.	.	.	0	.	0	.
LT906441.1	1666505	ATGGCCGC.CAGCTGCG_R	G	A	clade a 1	clade b 0	NS=8;AF=0.033	GT	.	.	.	.	1	.	.	.	.	.	.	.	.	.	.	.	.	.	0	0	0	0	.	.	.	0	0	.	0	.
LT906441.1	2095334	ATGGCCGG.GAGTTCGG_R	A	G	-	clade b 0	NS=25;AF=0.600	GT	1	1	1	.	1	1	1	1	1	1	.	1	1	.	.	1	1	1	0	0	0	0	1	1	1	0	0	1	0	.
LT906441.1	2162614	ATGGCCGG.GCGCAGGC_F	G	C	-	clade b 0	NS=7;AF=0.033	GT	.	.	1	.	.	.	.	.	.	.	.	.	.	.	.	.	.	.	0	.	0	0	.	.	.	0	0	.	0	.
LT906441.1	1578252	ATGGCCTG.CCCAGGGC_F	A	T	-	clade b 0	NS=5;AF=0.100	GT	.	.	.	.	.	.	.	.	.	1	1	.	.	.	.	.	.	.	.	.	0	.	.	.	.	.	.	.	0	1
LT906441.1	679622	ATGGCGCC.ATGGCGAG_F	C	G	clade a 1	clade b 0	NS=3;AF=0.033	GT	.	.	.	.	.	.	.	.	1	.	.	.	.	.	.	.	.	.	.	.	0	.	.	.	.	.	.	.	0	.
LT906441.1	1494448	ATGGCGCT.GGAGCGAC_R	C	T	-	clade b 0	NS=5;AF=0.033	GT	.	.	.	.	.	.	.	.	.	.	.	.	.	.	.	.	.	.	.	0	0	.	.	.	1	0	.	.	0	.
LT906441.1	1529873	ATGGCGGC.GTGACTGC_F	G	A	-	clade b 0	NS=27;AF=0.667	GT	1	1	1	1	1	1	1	1	1	1	.	1	1	1	1	.	1	1	0	0	0	0	1	1	1	0	0	1	0	.
LT906441.1	1753209	ATGGCGGG.AGAAGCCG_F	A	C	-	clade b 0	NS=6;AF=0.033	GT	.	.	.	.	.	.	.	.	.	.	.	.	.	.	.	.	.	.	.	.	0	0	.	.	.	0	0	.	0	1
LT906441.1	415768	ATGGGAGA.TGCGCATC_F	A	G	-	clade b 0	NS=19;AF=0.433	GT	1	1	1	1	.	1	.	.	.	.	1	1	1	1	1	1	.	.	0	0	0	0	.	1	1	.	0	.	0	.
LT906441.1	1421077	ATGGGCAA.GACGTCCC_R	G	A	-	clade b 0	NS=19;AF=0.467	GT	.	1	.	.	1	1	1	1	1	.	.	1	1	.	.	1	1	1	0	0	0	.	1	1	.	0	.	1	0	.
LT906441.1	951277	ATGGGCAT.CGTGCGTA_R	C	T	-	clade b 0	NS=5;AF=0.033	GT	.	.	.	.	.	.	.	.	.	.	.	.	.	.	.	.	.	.	.	0	0	.	.	.	.	.	0	.	0	1
LT906441.1	1529174	ATGGGCCA.CCCCGAGG_F	G	A	-	clade b 0	NS=26;AF=0.633	GT	1	1	.	1	1	1	1	1	1	1	1	1	.	.	.	1	1	1	0	0	0	0	1	1	1	0	0	1	0	1
LT906441.1	494186	ATGGGGTG.TCACGGCG_R	T	A	-	clade b 0	NS=5;AF=0.033	GT	.	.	.	.	.	.	.	.	.	.	.	.	.	.	.	.	.	.	0	.	0	.	.	.	1	.	0	.	0	.
LT906441.1	954039	ATGGGTGG.GCGATCAA_F	A	G	-	clade b 0	NS=6;AF=0.100	GT	.	1	.	.	.	.	.	.	.	.	.	1	1	.	.	.	.	.	.	0	0	.	.	.	.	.	.	.	0	.
LT906441.1	120849	ATGGGTGG.TTGTCGTC_R	A	C	clade a 1	clade b 0	NS=6;AF=0.033	GT	.	.	.	.	.	.	.	.	.	.	.	.	.	1	.	.	.	.	0	0	0	0	.	.	.	.	.	.	0	.
LT906441.1	2121928	ATGGTACG.ACCACGGC_F	T	C	-	clade b 0	NS=30;AF=0.767	GT	1	1	1	1	1	1	1	1	1	1	1	1	1	1	1	1	1	1	0	0	0	0	1	1	1	0	0	1	0	1
LT906441.1	1748972	ATGGTCGA.GCAGGGGC_F	G	A	-	clade b 0	NS=12;AF=0.167	GT	.	.	1	.	.	.	.	.	.	.	.	.	1	.	.	.	.	.	0	0	0	0	1	.	1	0	0	1	0	.
LT906441.1	2106009	ATGGTCTG.GAGGAGAG_R	T	C	-	clade b 0	NS=6;AF=0.033	GT	.	.	.	.	.	.	.	.	.	.	.	.	.	.	.	.	.	.	0	.	0	.	.	.	1	0	0	.	0	.
LT906441.1	1685355	ATGGTGCC.GCAGCTCG_F	G	A	-	clade b 0	NS=29;AF=0.733	GT	1	1	1	1	1	1	1	1	1	1	1	1	1	1	1	.	1	1	0	0	0	0	1	1	1	0	0	1	0	1
LT906441.1	1684233	ATGGTGCG.CAACGGTG_R	T	C	-	clade b 0	NS=26;AF=0.633	GT	1	.	1	1	1	1	1	1	1	1	1	.	1	.	1	1	1	1	0	0	0	0	1	1	1	0	0	1	0	.
LT906441.1	908903	ATGGTGCG.CCCTGCTC_R	C	T	clade a 1	-	NS=7;AF=0.067	GT	0	.	.	.	.	.	.	.	.	1	.	.	.	1	0	.	.	.	.	0	0	.	.	.	.	.	.	.	0	.
LT906441.1	1694260	ATGGTGGC.CGGAGGCC_R	G	A	clade a 1	-	NS=8;AF=0.067	GT	.	1	.	.	.	.	.	.	.	.	.	1	.	.	0	.	.	.	0	0	0	.	.	.	.	.	0	.	0	.
LT906441.1	611822	ATGGTTGG.GCCGGGAA_R	G	A	clade a 1	-	NS=19;AF=0.033	GT	0	.	0	.	.	0	.	.	.	1	0	.	0	.	0	0	.	.	0	0	0	0	0	0	0	0	0	0	0	.
LT906441.1	928119	ATGTAGTC.AGGCATGG_R	C	T	-	clade b 0	NS=15;AF=0.267	GT	1	.	.	.	1	.	.	.	1	1	.	.	.	1	1	.	.	.	0	0	0	0	.	.	1	0	0	.	0	1
LT906441.1	1994698	ATGTCAGC.ACCTCCGG_F	G	A	-	clade b 0	NS=30;AF=0.767	GT	1	1	1	1	1	1	1	1	1	1	1	1	1	1	1	1	1	1	0	0	0	0	1	1	1	0	0	1	0	1
LT906441.1	1389142	ATGTCATG.GCAAGGGG_F	A	G	-	clade b 0	NS=21;AF=0.600	GT	1	1	1	1	1	1	.	.	1	1	1	1	1	1	1	1	.	.	.	0	0	.	1	1	.	.	.	1	0	1
LT906441.1	1503477	ATGTCCCA.TGGGTGCG_R	T	C	-	clade b 0	NS=7;AF=0.033	GT	.	.	.	.	.	.	.	.	.	.	.	.	.	.	.	.	.	.	0	0	0	.	.	.	.	0	0	.	0	1
LT906441.1	976425	ATGTCCGG.CCGGTTGG_F	C	T	-	clade b 0	NS=16;AF=0.367	GT	.	.	.	1	1	.	1	1	1	1	1	.	.	1	.	.	1	1	.	.	0	0	.	1	.	0	0	.	0	.
LT906441.1	591114	ATGTCGGC.CTTTGGGC_F	G	A	clade a 1	clade b 0	NS=7;AF=0.067	GT	.	1	.	.	.	.	.	.	.	.	.	1	.	.	.	.	.	.	0	0	0	.	.	.	.	.	0	.	0	.
LT906441.1	953710	ATGTCGGT.AGGACGAC_F	C	G	clade a 1	clade b 0	NS=5;AF=0.033	GT	.	.	.	.	.	.	.	.	.	.	.	1	.	.	.	.	.	.	.	0	0	.	.	.	.	.	0	.	0	.
LT906441.1	2160984	ATGTCGTC.AGGACCTG_F	G	A	-	clade b 0	NS=7;AF=0.067	GT	1	.	.	.	.	.	.	.	.	.	.	.	.	.	1	.	.	.	0	.	0	.	.	.	.	0	0	.	0	.
LT906441.1	491619	ATGTCTGG.CTCGTTCC_R	G	A	clade a 1	clade b 0	NS=9;AF=0.100	GT	.	1	.	.	1	.	.	.	.	.	.	1	.	.	.	.	.	.	0	.	0	0	.	.	.	0	0	.	0	.
LT906441.1	937782	ATGTGAGC.CCCACGTG_F	G	A	-	clade b 0	NS=6;AF=0.033	GT	1	.	.	.	.	.	.	.	.	.	.	.	.	.	.	.	.	.	.	0	0	0	.	.	.	.	0	.	0	.
LT906441.1	709457	ATGTGCCG.CCGTCGCC_F	A	G	-	clade b 0	NS=29;AF=0.733	GT	1	1	1	1	1	1	1	1	1	.	1	1	1	1	1	1	1	1	0	0	0	0	1	1	1	0	0	1	0	1
LT906441.1	80550	ATGTGCGA.AAACGCTA_F	A	G	clade a 1	clade b 0	NS=4;AF=0.067	GT	.	1	.	.	.	.	.	.	.	.	.	1	.	.	.	.	.	.	.	.	0	.	.	.	.	.	.	.	0	.
LT906441.1	2162407	ATGTGCGC.ACCTTGGG_R	T	C	-	clade b 0	NS=8;AF=0.067	GT	.	.	.	1	.	.	.	.	.	.	.	.	.	.	.	.	.	.	0	.	0	0	.	1	.	0	0	.	0	.
LT906441.1	117967	ATGTGCTG.CGAAGGGG_R	C	T	-	clade b 0	NS=8;AF=0.033	GT	1	.	.	.	.	.	.	.	.	.	.	.	.	.	.	.	.	.	0	0	0	0	.	.	.	0	0	.	0	.
LT906441.1	456636	ATGTGCTG.CGGAGACA_R	C	A	clade a 1	-	NS=7;AF=0.033	GT	.	.	.	.	.	.	.	.	.	.	.	1	.	.	0	.	.	.	.	0	0	.	.	.	.	0	0	.	0	.
LT906441.1	2163502	ATGTGGCT.GCGTGGTC_R	A	G	-	clade b 0	NS=18;AF=0.433	GT	1	1	.	1	1	.	1	1	1	1	.	1	.	.	.	.	1	1	.	.	0	0	.	1	.	0	0	.	0	1
LT906441.1	543945	ATGTGGGG.CGATGGCA_F	T	C	-	clade b 0	NS=16;AF=0.433	GT	1	.	.	.	1	1	1	1	1	1	.	.	.	.	.	1	1	1	.	.	0	0	.	1	1	.	.	.	0	1
LT906441.1	976353	ATGTGGTG.GGCAGGCG_R	A	G	-	clade b 0	NS=16;AF=0.367	GT	.	.	.	1	1	.	1	1	1	1	1	.	.	1	.	.	1	1	.	.	0	0	.	1	.	0	0	.	0	.
LT906441.1	1028240	ATGTGGTG.GGGCCGTG_R	A	G	-	clade b 0	NS=10;AF=0.100	GT	1	.	.	.	.	.	.	.	.	.	1	.	.	.	1	.	.	.	0	0	0	0	.	.	.	0	0	.	0	.
LT906441.1	482093	ATGTTCCC.GGTGTGAC_R	A	G	-	clade b 0	NS=19;AF=0.433	GT	.	1	.	.	1	1	.	1	.	.	1	1	.	.	1	1	.	1	0	0	0	.	1	1	.	0	0	1	0	1
LT906441.1	1366090	ATGTTCGC.GCCGCCGA_R	G	A	clade a 1	-	NS=16;AF=0.033	GT	.	.	0	.	1	.	.	.	.	.	.	.	0	.	0	0	.	.	0	0	0	0	0	.	0	0	0	0	0	0
LT906441.1	930347	ATGTTCGC.TCCTGGGG_F	T	C	-	clade b 0	NS=27;AF=0.667	GT	.	1	1	.	1	1	1	1	1	1	1	1	1	1	.	1	1	1	0	0	0	0	1	1	1	0	0	1	0	1
LT906441.1	1026018	ATGTTCGT.GACGGTGG_F	C	G	clade a 1	-	NS=10;AF=0.033	GT	.	.	.	0	.	.	.	.	.	1	.	.	.	.	0	.	.	.	0	0	0	0	.	.	.	0	0	.	0	.
LT906441.1	1502693	ATGTTGAA.CAGGCGTC_R	C	T	-	clade b 0	NS=28;AF=0.733	GT	1	1	1	.	1	1	1	1	1	1	1	1	1	1	1	1	1	1	0	0	0	.	1	1	1	0	0	1	0	1
LT906441.1	743151	ATGTTGGC.TCCTCGAC_R	C	T	-	clade b 0	NS=7;AF=0.167	GT	.	.	1	1	1	.	.	.	.	.	.	.	1	.	.	.	.	.	.	.	0	.	.	1	.	.	.	.	0	.
LT906441.1	992370	ATGTTGGG.TCATGTCA_F	C	T	-	clade b 0	NS=30;AF=0.767	GT	1	1	1	1	1	1	1	1	1	1	1	1	1	1	1	1	1	1	0	0	0	0	1	1	1	0	0	1	0	1
LT906441.1	80952	ATGTTTTC.GCATTACA_F	G	A	clade a 1	clade b 0	NS=4;AF=0.067	GT	.	1	.	.	.	.	.	.	.	.	.	1	.	.	.	.	.	.	.	.	0	.	.	.	.	.	.	.	0	.
LT906441.1	487200	ATTACAGC.CGACGATC_F	T	C	-	clade b 0	NS=12;AF=0.167	GT	.	.	.	.	.	.	.	.	.	.	.	.	.	.	.	.	.	1	0	0	0	0	1	1	.	0	0	1	0	1
LT906441.1	1155983	ATTACCTG.CACGATCC_R	T	C	-	clade b 0	NS=4;AF=0.033	GT	.	.	.	.	.	.	.	.	.	.	.	.	.	.	.	.	.	.	.	0	0	.	.	.	.	.	.	.	0	1
LT906441.1	1721186	ATTCACCG.TGGACGGG_R	A	G	-	clade b 0	NS=11;AF=0.133	GT	.	.	.	.	1	1	.	.	.	.	.	.	.	.	.	.	.	.	0	0	0	0	1	.	.	0	0	1	0	.
LT906441.1	641037	ATTCATCG.TGCGTCAA_R	T	C	-	clade b 0	NS=30;AF=0.767	GT	1	1	1	1	1	1	1	1	1	1	1	1	1	1	1	1	1	1	0	0	0	0	1	1	1	0	0	1	0	1
LT906441.1	2051679	ATTCATCT.GAGACGGG_R	G	A	clade a 1	-	NS=9;AF=0.067	GT	.	1	.	.	.	.	.	.	.	.	.	1	.	.	.	.	.	.	0	0	0	0	.	.	.	.	0	.	0	0
LT906441.1	1535106	ATTCCCCA.CCACGTGG_R	T	C	clade a 1	clade b 0	NS=8;AF=0.033	GT	.	.	.	.	1	.	.	.	.	.	.	.	.	.	.	.	.	.	0	0	0	0	.	.	.	0	0	.	0	.
LT906441.1	1140115	ATTCCCGA.GCCATGGC_F	C	T	-	clade b 0	NS=6;AF=0.033	GT	.	.	.	.	.	.	.	.	.	.	.	.	.	.	1	.	.	.	0	0	0	.	.	.	.	.	0	.	0	.
LT906441.1	2041405	ATTCCCGG.CGTGCCGA_F	T	C	-	clade b 0	NS=7;AF=0.033	GT	.	.	.	.	.	.	.	.	.	.	.	.	.	.	.	.	.	.	0	0	0	0	.	.	.	.	0	.	0	1
LT906441.1	297752	ATTCCGCA.ACCCACCC_F	A	C	-	clade b 0	NS=6;AF=0.033	GT	.	.	.	1	.	.	.	.	.	.	.	.	.	.	.	.	.	.	0	0	0	.	.	.	.	.	0	.	0	.
LT906441.1	1533988	ATTCCGCC.CCCACGCC_F	G	A	-	clade b 0	NS=8;AF=0.033	GT	.	.	.	.	.	.	.	.	.	.	.	.	.	.	.	.	.	.	0	0	0	0	.	.	1	0	0	.	0	.
LT906441.1	976454	ATTCCGGC.CCGGCCGG_R	G	A	-	clade b 0	NS=16;AF=0.367	GT	.	.	.	1	1	.	1	1	1	1	1	.	.	1	.	.	1	1	.	.	0	0	.	1	.	0	0	.	0	.
LT906441.1	187325	ATTCCGGT.GCTGGAGC_R	G	A	-	clade b 0	NS=8;AF=0.133	GT	.	.	.	.	1	.	.	.	1	.	.	.	.	1	.	.	.	.	.	0	0	0	.	1	.	.	.	.	0	.
LT906441.1	960535	ATTCCTCG.AATCCCGA_F	T	C	-	clade b 0	NS=30;AF=0.767	GT	1	1	1	1	1	1	1	1	1	1	1	1	1	1	1	1	1	1	0	0	0	0	1	1	1	0	0	1	0	1
LT906441.1	641799	ATTCCTGG.CAAGATCA_F	G	A	-	clade b 0	NS=8;AF=0.033	GT	.	.	.	.	.	.	.	.	.	.	.	.	.	.	.	.	.	.	0	0	0	0	.	.	.	0	0	.	0	1
LT906441.1	154008	ATTCGACG.CCTTCCGC_F	A	G	-	clade b 0	NS=7;AF=0.033	GT	.	.	.	.	.	.	.	.	.	.	.	.	.	.	.	.	.	.	0	0	0	0	.	.	.	.	0	.	0	1
LT906441.1	1583044	ATTCGCAA.GTCGGGGC_R	A	G	-	clade b 0	NS=13;AF=0.367	GT	1	.	.	1	1	.	1	1	.	.	.	.	.	.	1	.	1	1	.	.	0	.	1	.	.	.	.	1	0	1
LT906441.1	904153	ATTCGCAG.GAGGTGGA_F	G	C	clade a 1	clade b 0	NS=7;AF=0.033	GT	.	.	.	.	.	.	.	.	.	.	.	1	.	.	.	.	.	.	0	0	0	.	.	.	.	0	0	.	0	.
LT906441.1	1751222	ATTCGCCC.AGCTCCGC_F	C	G	-	clade b 0	NS=8;AF=0.100	GT	.	.	.	1	.	.	.	.	.	.	1	.	.	.	1	.	.	.	.	.	0	0	.	.	.	0	0	.	0	.
LT906441.1	1988316	ATTCGGCC.ATGGCCTC_R	A	C	-	clade b 0	NS=4;AF=0.033	GT	.	.	.	.	.	.	.	.	.	.	.	.	.	.	.	.	.	.	.	0	0	.	.	.	1	.	.	.	0	.
LT906441.1	1525242	ATTCGGCG.GCACCGCG_R	C	G	-	clade b 0	NS=30;AF=0.767	GT	1	1	1	1	1	1	1	1	1	1	1	1	1	1	1	1	1	1	0	0	0	0	1	1	1	0	0	1	0	1
LT906441.1	1422279	ATTCGGGC.CCCCAGGG_F	A	G	-	clade b 0	NS=15;AF=0.300	GT	1	.	.	.	.	.	.	.	1	.	1	.	1	1	1	.	.	.	0	0	0	.	1	.	.	0	0	1	0	1
LT906441.1	1239474	ATTCGTTG.TGATGTCG_R	T	C	clade a 1	clade b 0	NS=5;AF=0.033	GT	.	.	.	.	.	.	.	.	.	.	.	.	.	1	.	.	.	.	0	0	0	.	.	.	.	.	.	.	0	.
LT906441.1	578732	ATTCTTCG.GATTCTCA_F	G	T	-	clade b 0	NS=15;AF=0.333	GT	.	1	.	.	.	.	1	1	1	1	.	1	.	1	.	.	1	1	0	0	0	.	.	.	.	.	0	.	0	1
LT906441.1	615790	ATTGACCC.CACAACGG_F	A	G	-	clade b 0	NS=19;AF=0.400	GT	1	.	1	1	.	1	.	.	.	.	1	.	1	.	1	1	.	.	0	0	0	0	1	1	1	0	0	1	0	.
LT906441.1	751084	ATTGACGC.CCCGACCG_F	C	T	-	clade b 0	NS=5;AF=0.033	GT	.	.	.	.	.	.	.	.	.	.	.	.	.	.	.	.	.	.	.	0	0	0	.	.	.	.	.	.	0	1
LT906441.1	2162277	ATTGACGG.CTGCGTCG_R	G	C	-	clade b 0	NS=5;AF=0.033	GT	.	.	1	.	.	.	.	.	.	.	.	.	.	.	.	.	.	.	.	.	0	0	.	.	.	0	.	.	0	.
LT906441.1	1430985	ATTGCAGT.CACCCATC_F	T	G	-	clade b 0	NS=15;AF=0.433	GT	.	1	1	1	.	1	.	.	.	1	1	1	.	.	.	1	.	.	.	.	0	.	1	1	1	.	.	1	0	1
LT906441.1	1619895	ATTGCCCA.CCCCGGTG_R	A	G	clade a 1	clade b 0	NS=8;AF=0.033	GT	.	.	.	.	.	.	.	1	.	.	.	.	.	.	.	.	.	.	0	0	0	0	.	.	.	0	0	.	0	.
LT906441.1	960676	ATTGCCGA.GCCGCCCC_F	G	C	-	clade b 0	NS=21;AF=0.467	GT	1	.	1	.	.	1	1	1	.	.	1	.	1	.	.	1	1	1	0	0	0	0	1	1	1	0	0	1	0	.
LT906441.1	1284738	ATTGCCGA.GGCATGGC_F	G	T	-	clade b 0	NS=8;AF=0.067	GT	.	.	.	.	.	.	.	.	.	.	1	.	.	.	.	.	.	.	0	0	0	.	.	.	.	0	0	.	0	1
LT906441.1	495764	ATTGCCGT.GAGGAGTG_R	A	G	-	clade b 0	NS=7;AF=0.033	GT	.	.	.	.	.	.	.	.	.	.	.	.	.	.	.	.	.	.	0	0	0	.	.	.	.	0	0	.	0	1
LT906441.1	1413540	ATTGCTGA.CCGCAGAC_F	A	G	-	clade b 0	NS=6;AF=0.033	GT	.	.	.	.	.	.	.	.	.	.	.	.	.	.	.	.	.	.	0	0	0	0	.	.	.	.	.	.	0	1
LT906441.1	929012	ATTGGGCG.CATCCTGG_F	C	T	clade a 1	clade b 0	NS=7;AF=0.100	GT	.	.	.	.	.	.	.	.	1	1	.	.	.	1	.	.	.	.	.	0	0	0	.	.	.	.	.	.	0	.
LT906441.1	1065536	ATTGTTTG.CGGTAGGC_F	T	A	-	clade b 0	NS=12;AF=0.200	GT	.	.	.	.	.	.	.	.	1	.	.	1	.	.	.	.	.	1	0	0	0	.	1	1	.	0	0	1	0	.
LT906441.1	1343992	ATTTCGAC.TGGACGCG_F	C	A	clade a 1	clade b 0	NS=4;AF=0.033	GT	.	.	.	.	.	.	.	.	.	.	.	1	.	.	.	.	.	.	.	0	0	.	.	.	.	.	.	.	0	.
LT906441.1	391072	ATTTCTGA.GTACTGCG_R	T	G	-	clade b 0	NS=4;AF=0.067	GT	.	.	.	.	.	.	.	.	.	.	.	.	.	.	.	.	.	.	.	.	0	.	.	.	1	.	.	.	0	1
LT906441.1	1059708	ATTTGAAA.TCGATATC_R	C	A	clade a 1	-	NS=9;AF=0.067	GT	.	1	.	.	.	.	.	.	.	.	.	1	.	.	.	.	.	.	0	0	0	0	.	.	0	0	.	.	0	.
LT906441.1	802052	ATTTGTTC.CTCGCACA_R	C	T	-	clade b 0	NS=24;AF=0.600	GT	.	1	1	.	1	1	1	1	1	1	1	1	.	1	.	1	1	1	.	0	0	0	1	1	.	0	0	1	0	1
LT906441.1	942433	ATTTTCGG.ACCCGTGC_R	G	C	-	clade b 0	NS=10;AF=0.167	GT	.	1	.	.	.	1	.	.	.	.	.	1	1	.	1	.	.	.	.	0	0	0	.	.	.	.	0	.	0	.
LT906441.1	644120	ATTTTTCG.CAGTGACA_F	A	G	-	clade b 0	NS=30;AF=0.767	GT	1	1	1	1	1	1	1	1	1	1	1	1	1	1	1	1	1	1	0	0	0	0	1	1	1	0	0	1	0	1
LT906441.1	1020689	CAAAACCC.TTTCCGAC_F	C	T	-	clade b 0	NS=8;AF=0.033	GT	.	.	.	.	.	.	.	.	.	.	.	.	.	.	.	.	.	.	0	0	0	0	.	.	.	0	0	.	0	1
LT906441.1	58572	CAAACTAC.TCAGGGAC_F	G	A	-	clade b 0	NS=6;AF=0.033	GT	.	.	.	.	.	.	.	.	.	.	.	.	.	.	.	.	.	.	0	0	0	0	.	.	.	.	.	.	0	1
LT906441.1	1085651	CAAAGAGG.CAAGCTCA_R	A	C	clade a 1	-	NS=10;AF=0.067	GT	.	1	.	0	.	.	.	.	.	.	.	1	.	.	.	.	.	.	0	0	0	0	.	.	.	0	0	.	0	.
LT906441.1	1265888	CAAAGATG.GCAACGCC_R	A	G	clade a 1	clade b 0	NS=3;AF=0.033	GT	.	.	.	.	.	.	.	.	.	.	.	.	.	1	.	.	.	.	.	.	0	.	.	.	.	.	.	.	0	.
LT906441.1	226685	CAAAGCAG.CGCCGCCG_F	G	T	-	clade b 0	NS=3;AF=0.033	GT	.	.	.	.	.	.	.	.	.	.	.	.	.	.	.	.	.	.	.	.	0	.	.	.	1	.	.	.	0	.
LT906441.1	778634	CAAATCGG.GATCGTCG_F	T	G	-	clade b 0	NS=11;AF=0.267	GT	.	1	.	1	1	.	.	.	.	.	1	1	.	.	.	.	.	.	.	0	0	.	1	1	.	.	.	1	0	.
LT906441.1	1163572	CAACACCA.CCCCCGGG_R	T	C	-	clade b 0	NS=10;AF=0.267	GT	1	.	.	.	.	1	.	1	.	.	1	.	.	1	.	1	.	.	.	.	0	.	1	.	.	.	.	1	0	.
LT906441.1	1508836	CAACACCG.CATGCAGG_F	C	A	clade a 1	-	NS=9;AF=0.033	GT	0	.	.	.	.	.	.	.	1	.	.	.	.	.	0	.	.	.	0	0	0	.	.	.	.	0	.	.	0	0
LT906441.1	592973	CAACAGCG.CAGCTCGC_F	C	T	clade a 1	-	NS=9;AF=0.033	GT	0	.	.	.	.	.	.	.	1	.	0	.	0	.	.	.	.	.	0	0	0	.	.	.	.	.	0	.	0	.
LT906441.1	447488	CAACAGTT.ACCCGTGC_F	C	T	-	clade b 0	NS=6;AF=0.033	GT	.	.	.	.	.	.	.	.	.	.	.	.	.	.	.	.	.	.	.	0	0	.	.	.	.	0	0	.	0	1
LT906441.1	109398	CAACCAGG.CCAAGGCC_F	A	G	-	clade b 0	NS=21;AF=0.633	GT	1	1	1	1	1	1	1	1	1	1	1	1	1	1	1	.	1	1	.	.	0	.	.	1	1	.	.	.	0	.
LT906441.1	2004260	CAACCCAT.CACCACGC_F	T	C	-	clade b 0	NS=7;AF=0.033	GT	.	.	.	.	.	.	.	.	.	.	.	.	.	.	.	.	.	.	0	0	0	.	.	.	.	0	0	.	0	1
LT906441.1	676729	CAACCCGA.CCCGCCCC_R	G	A	clade a 1	clade b 0	NS=5;AF=0.067	GT	.	.	.	.	.	.	.	1	.	1	.	.	.	.	.	.	.	.	.	.	0	0	.	.	.	.	.	.	0	.
LT906441.1	728343	CAACCGAC.CGTCGACC_R	A	G	clade a 1	-	NS=12;AF=0.133	GT	0	.	.	.	.	.	1	1	.	.	0	.	.	.	0	.	1	1	0	.	0	.	.	.	.	0	0	.	0	.
LT906441.1	1688516	CAACCGGA.GTCACCGG_F	T	C	-	clade b 0	NS=29;AF=0.733	GT	.	1	1	1	1	1	1	1	1	1	1	1	1	1	1	1	1	1	0	0	0	0	1	1	1	0	0	1	0	1
LT906441.1	2127153	CAACCGTC.GGTGAACC_F	C	T	clade a 1	-	NS=11;AF=0.100	GT	.	1	.	.	.	.	.	.	.	1	.	1	.	.	.	.	.	.	0	0	0	0	.	.	0	0	0	.	0	.
LT906441.1	336115	CAACCTCA.CGGATTCG_R	T	A	-	clade b 0	NS=7;AF=0.167	GT	.	.	.	1	.	.	1	1	.	.	.	.	.	.	.	.	1	1	.	.	0	.	.	.	.	.	.	.	0	.
LT906441.1	1021285	CAACCTCA.GTTGCCGG_F	A	G	-	clade b 0	NS=19;AF=0.400	GT	.	.	1	1	.	.	1	1	1	1	1	.	1	1	.	.	1	1	0	0	0	0	.	1	.	0	0	.	0	.
LT906441.1	352442	CAACGAGC.GGCCAGCG_F	A	G	-	clade b 0	NS=5;AF=0.033	GT	.	.	.	.	.	.	.	.	.	.	.	.	.	.	.	.	.	.	.	0	0	0	.	1	.	.	.	.	0	.
LT906441.1	170884	CAACGATG.GTTCGGAA_F	A	G	clade a 1	-	NS=8;AF=0.033	GT	.	.	.	.	.	.	.	.	.	.	.	1	.	.	.	.	.	.	0	0	0	0	.	.	.	.	0	.	0	0
LT906441.1	874724	CAACGCCC.GGCCGCTG_R	T	A	-	clade b 0	NS=7;AF=0.033	GT	.	.	.	.	.	.	.	.	.	.	.	.	.	.	.	.	.	.	0	0	0	0	.	.	.	.	0	.	0	1
LT906441.1	2099403	CAACGGAC.TTGCCGCA_R	G	A	clade a 1	-	NS=10;AF=0.033	GT	0	.	.	.	.	.	.	.	.	1	.	.	.	.	0	.	.	.	0	0	0	0	.	.	.	0	0	.	0	.
LT906441.1	1265231	CAACGGGA.CTCGCCGA_R	A	T	-	clade b 0	NS=3;AF=0.033	GT	1	.	.	.	.	.	.	.	.	.	.	.	.	.	.	.	.	.	.	.	0	.	.	.	.	.	.	.	0	.
LT906441.1	1855564	CAACGGTT.GGACGCCG_R	A	C	-	clade b 0	NS=21;AF=0.567	GT	.	1	1	1	1	1	1	1	1	.	.	1	1	.	1	1	1	1	.	.	0	0	1	1	.	0	.	1	0	.
LT906441.1	946671	CAACGTCG.GAGTTGGC_F	C	G	clade a 1	clade b 0	NS=5;AF=0.033	GT	.	.	.	.	.	.	.	.	.	.	.	1	.	.	.	.	.	.	.	0	0	.	.	.	.	.	0	.	0	.
LT906441.1	255361	CAACTGCG.GATCGCCG_R	C	T	-	clade b 0	NS=14;AF=0.300	GT	.	1	.	.	.	.	.	1	.	1	1	1	.	.	1	.	.	.	0	0	0	0	1	.	1	.	.	1	0	.
LT906441.1	1867515	CAAGACGT.CCAGCCGA_R	T	C	clade a 1	clade b 0	NS=6;AF=0.067	GT	.	1	.	.	.	.	.	.	.	.	.	1	.	.	.	.	.	.	0	.	0	.	.	.	.	.	0	.	0	.
LT906441.1	2065654	CAAGAGCG.TCCCGAGG_R	C	A	-	clade b 0	NS=7;AF=0.067	GT	.	.	1	.	.	.	.	.	.	.	.	.	1	.	.	.	.	.	0	.	0	0	.	.	.	.	0	.	0	.
LT906441.1	1085509	CAAGATGC.AAGCCAAA_R	G	A	-	clade b 0	NS=8;AF=0.033	GT	.	.	.	1	.	.	.	.	.	.	.	.	.	.	.	.	.	.	0	0	0	0	.	.	.	0	0	.	0	.
LT906441.1	1527421	CAAGCTCC.GTCGGGCC_F	T	C	-	clade b 0	NS=6;AF=0.033	GT	.	.	.	.	.	.	.	.	.	.	.	.	.	.	.	.	.	.	.	0	0	0	.	.	.	0	.	.	0	1
LT906441.1	1338303	CAAGGACG.CAAGGTCG_R	C	G	-	clade b 0	NS=18;AF=0.467	GT	.	1	1	.	.	1	1	1	1	.	1	1	1	.	.	1	1	1	0	0	0	.	.	.	1	.	.	1	0	.
LT906441.1	489024	CAAGGACG.GATCTCTA_R	T	C	-	clade b 0	NS=15;AF=0.433	GT	.	1	.	.	.	1	1	1	.	.	1	1	.	.	.	1	1	.	.	.	0	.	1	1	1	.	.	1	0	1
LT906441.1	2032420	CAAGGAGC.CGGCATCG_R	T	A	clade a 1	clade b 0	NS=8;AF=0.033	GT	.	.	.	.	.	.	.	1	.	.	.	.	.	.	.	.	.	.	0	0	0	0	.	.	.	0	0	.	0	.
LT906441.1	1682020	CAAGGAGG.CCGCACCA_F	G	A	-	clade b 0	NS=7;AF=0.067	GT	1	.	.	.	.	.	.	.	.	.	.	.	.	.	1	.	.	.	.	0	0	0	.	.	.	0	.	.	0	.
LT906441.1	1504000	CAAGGCAA.TGGGGCCA_R	C	T	-	clade b 0	NS=6;AF=0.033	GT	.	.	.	.	.	.	.	.	.	.	.	.	.	.	.	.	.	.	0	0	0	.	.	.	.	.	0	.	0	1
LT906441.1	579734	CAAGGCCA.CAAGCAGG_F	A	G	-	clade b 0	NS=13;AF=0.367	GT	.	.	1	.	1	1	.	.	1	.	1	.	1	.	.	1	.	.	.	.	0	.	1	1	1	.	.	1	0	.
LT906441.1	2164267	CAAGGCCA.CGGTGCCG_F	C	A	-	clade b 0	NS=10;AF=0.100	GT	.	.	.	.	.	1	.	.	1	.	.	.	.	.	.	1	.	.	0	0	0	0	.	.	.	0	0	.	0	.
LT906441.1	970662	CAAGGCCA.TGGCGGTG_R	T	C	clade a 1	-	NS=9;AF=0.033	GT	.	.	.	.	.	.	.	.	.	.	.	1	.	.	0	.	.	.	0	.	0	0	.	.	.	0	0	.	0	0
LT906441.1	1115221	CAAGGCCC.GGCATGGG_R	C	A	clade a 1	-	NS=9;AF=0.067	GT	0	1	.	.	.	0	.	.	.	.	.	1	.	.	.	.	.	.	.	0	0	.	.	0	.	0	.	.	0	.
LT906441.1	739896	CAAGGCCC.GGGCTCAA_F	G	A	-	clade b 0	NS=4;AF=0.033	GT	.	.	.	.	.	.	.	.	.	.	.	.	.	.	.	.	.	.	.	.	0	.	.	.	.	0	.	.	0	1
LT906441.1	774971	CAAGGCCG.CGATGCCG_R	T	C	-	clade b 0	NS=12;AF=0.267	GT	1	.	.	.	.	.	.	.	1	.	.	.	1	1	1	1	.	.	.	0	0	.	.	1	.	0	.	.	0	1
LT906441.1	355305	CAAGGGCC.CGGTGAGC_F	C	T	clade a 1	clade b 0	NS=3;AF=0.033	GT	.	.	.	.	.	.	.	1	.	.	.	.	.	.	.	.	.	.	.	.	0	.	.	.	.	.	.	.	0	.
LT906441.1	1971669	CAAGGGTG.GGATCTCG_R	T	A	clade a 1	clade b 0	NS=4;AF=0.033	GT	.	.	.	.	.	.	.	.	.	.	.	1	.	.	.	.	.	.	.	0	0	.	.	.	.	.	.	.	0	.
LT906441.1	1021347	CAAGGTCG.TGAGGTCG_R	G	C	clade a 1	-	NS=11;AF=0.033	GT	.	.	.	.	1	.	.	.	.	.	.	.	.	.	.	.	.	.	0	0	0	0	0	.	.	0	0	0	0	0
LT906441.1	467738	CAAGGTGA.AAGTCGGC_F	T	C	-	clade b 0	NS=7;AF=0.100	GT	.	.	.	1	.	.	.	.	.	.	.	.	.	.	.	.	.	.	0	0	0	.	.	1	1	.	.	.	0	.
LT906441.1	1678511	CAAGTATG.CTGGTGCC_R	G	C	clade a 1	clade b 0	NS=5;AF=0.033	GT	.	.	.	.	.	.	.	.	.	.	.	1	.	.	.	.	.	.	.	0	0	.	.	.	.	0	.	.	0	.
LT906441.1	951589	CAAGTCGC.ACCAAGAC_F	T	C	-	clade b 0	NS=5;AF=0.033	GT	.	.	.	.	.	.	.	.	.	.	.	.	.	.	.	.	.	.	.	0	0	.	.	.	.	.	0	.	0	1
LT906441.1	218634	CAAGTGCC.TCAGCGAG_R	G	C	-	clade b 0	NS=7;AF=0.033	GT	.	.	.	.	.	.	.	.	.	.	.	.	.	.	.	.	.	.	0	0	0	0	.	.	1	.	0	.	0	.
LT906441.1	673488	CAATATGA.CGGGTAGC_R	A	C	clade a 1	clade b 0	NS=4;AF=0.033	GT	.	.	.	.	.	.	.	.	.	1	.	.	.	.	.	.	.	.	.	.	0	0	.	.	.	.	.	.	0	.
LT906441.1	1502001	CAATCAGG.CATTGTGG_R	A	G	-	clade b 0	NS=21;AF=0.467	GT	1	1	1	.	.	.	1	1	.	1	1	1	1	1	1	.	1	1	0	0	0	0	.	.	1	0	0	.	0	.
LT906441.1	1099167	CAATCGAA.GACGATGA_F	C	T	-	clade b 0	NS=20;AF=0.600	GT	1	1	1	.	1	1	1	1	1	1	1	1	1	.	.	1	1	1	.	.	0	.	.	1	1	.	.	.	0	1
LT906441.1	1917804	CAATCGTG.TCGTGATC_R	A	G	clade a 1	-	NS=11;AF=0.133	GT	.	.	.	.	.	.	1	1	.	.	.	.	.	.	.	.	1	1	0	0	0	.	.	0	.	0	0	.	0	.
LT906441.1	504935	CAATGACG.TGCCGCCG_F	G	C	clade a 1	-	NS=7;AF=0.067	GT	.	.	.	.	1	.	.	.	1	.	.	.	.	.	.	.	.	.	.	0	0	.	.	.	0	.	0	.	0	.
LT906441.1	2158977	CAATGGCA.GGGTGCCA_F	G	A	-	clade b 0	NS=14;AF=0.233	GT	.	.	.	.	1	.	1	.	.	1	.	.	.	1	.	.	1	1	0	0	0	0	.	.	.	0	0	.	0	1
LT906441.1	1503471	CAATGGGT.CGTTGTGG_R	C	T	-	clade b 0	NS=27;AF=0.700	GT	1	1	1	.	1	1	1	1	1	1	1	1	1	1	1	1	1	1	0	0	0	.	1	1	1	0	0	1	0	.
LT906441.1	389117	CAATTGCT.AGGTGCCA_R	G	A	-	clade b 0	NS=3;AF=0.033	GT	.	.	.	.	.	.	.	.	.	.	.	.	.	.	.	.	.	.	.	.	0	.	.	.	1	.	.	.	0	.
LT906441.1	185047	CAATTTTT.TCGAAGAC_R	G	A	-	clade b 0	NS=6;AF=0.033	GT	.	.	.	.	.	.	.	.	.	.	.	.	.	.	1	.	.	.	0	.	0	0	.	.	.	.	0	.	0	.
LT906441.1	2166887	CACAACAG.CCGGACGG_R	G	T	clade a 1	-	NS=11;AF=0.067	GT	.	.	.	.	.	0	.	.	.	1	.	.	.	1	.	.	.	.	0	0	0	0	.	.	.	0	0	.	0	0
LT906441.1	1902495	CACAACCG.CGTGCTGC_R	G	A	-	clade b 0	NS=19;AF=0.533	GT	.	1	1	1	.	.	1	1	1	1	.	1	1	1	.	.	1	1	.	0	0	.	1	1	.	.	.	1	0	1
LT906441.1	2034854	CACAATGG.TTGGTGAG_R	C	T	clade a 1	-	NS=11;AF=0.033	GT	.	.	.	0	.	.	.	.	.	1	0	.	.	.	.	.	.	.	0	0	0	0	.	.	.	0	0	.	0	0
LT906441.1	1027507	CACACAGC.CGTCCCAG_F	T	C	-	clade b 0	NS=8;AF=0.033	GT	.	.	.	.	.	.	.	.	.	.	.	.	.	.	.	.	.	.	0	0	0	0	.	.	.	0	0	.	0	1
LT906441.1	808345	CACACATC.CCTGGCCC_R	C	T	-	clade b 0	NS=18;AF=0.367	GT	1	1	1	.	1	1	.	.	.	.	1	1	1	1	.	1	.	.	0	0	0	0	.	.	.	0	0	.	0	1
LT906441.1	1611344	CACACCAC.GACACCTG_R	T	C	-	clade b 0	NS=26;AF=0.633	GT	1	1	1	1	1	.	1	1	1	1	1	1	1	1	.	.	1	1	0	0	0	0	1	1	.	0	0	1	0	1
LT906441.1	303171	CACACCAC.GGACCAGG_F	T	C	-	clade b 0	NS=4;AF=0.033	GT	.	.	.	.	.	.	.	.	.	.	.	.	.	.	.	.	.	.	.	0	0	.	.	.	1	.	.	.	0	.
LT906441.1	603252	CACACCAG.TCCTGGAC_R	T	G	-	clade b 0	NS=7;AF=0.100	GT	.	.	1	.	.	.	.	.	.	.	.	.	1	.	1	.	.	.	.	0	0	0	.	.	.	.	.	.	0	.
LT906441.1	582124	CACACCGT.GAGGTGGC_F	G	C	-	clade b 0	NS=15;AF=0.333	GT	.	1	.	.	.	.	1	1	1	1	.	1	.	1	.	.	1	1	0	0	0	.	.	.	.	.	0	.	0	1
LT906441.1	1960054	CACACGAC.CCATCTGA_R	C	T	-	clade b 0	NS=17;AF=0.467	GT	1	1	1	1	1	.	1	1	1	1	.	1	1	.	.	.	1	1	.	0	0	.	.	1	.	.	.	.	0	.
LT906441.1	1485717	CACAGACC.GTCACCTG_F	C	G	-	clade b 0	NS=8;AF=0.033	GT	.	.	.	.	.	.	.	.	.	.	.	.	.	.	.	.	.	.	0	0	0	0	.	.	.	0	0	.	0	1
LT906441.1	1999519	CACAGAGA.CCCCGCTG_R	C	T	-	clade b 0	NS=22;AF=0.500	GT	.	.	1	.	1	1	1	1	1	.	1	.	1	1	.	1	1	1	0	0	0	0	1	1	.	0	0	1	0	.
LT906441.1	152826	CACAGCAG.GCCATGAG_R	C	A	clade a 1	-	NS=11;AF=0.033	GT	.	.	.	0	1	.	.	.	.	.	.	.	.	.	.	.	.	.	0	0	0	0	.	0	.	0	0	.	0	0
LT906441.1	131109	CACAGCCA.CTGGAGCA_F	C	T	-	clade b 0	NS=28;AF=0.700	GT	1	1	1	1	1	1	1	1	1	1	1	1	.	.	1	1	1	1	0	0	0	0	1	1	1	0	0	1	0	1
LT906441.1	926916	CACAGCCG.GGAGTAAC_R	C	T	-	clade b 0	NS=21;AF=0.600	GT	1	1	.	.	1	1	1	1	1	1	1	1	.	1	1	1	1	1	.	0	0	.	1	1	.	.	.	1	0	.
LT906441.1	1600925	CACAGCCT.CCCTGGGG_F	G	C	-	clade b 0	NS=15;AF=0.267	GT	.	.	1	.	1	1	.	.	1	.	1	.	1	1	.	1	.	.	0	0	0	0	.	.	.	0	0	.	0	.
LT906441.1	117605	CACAGCTG.CCGGGTAA_F	G	A	-	clade b 0	NS=8;AF=0.033	GT	1	.	.	.	.	.	.	.	.	.	.	.	.	.	.	.	.	.	0	0	0	0	.	.	.	0	0	.	0	.
LT906441.1	951457	CACAGCTT.GCGCAGTG_R	G	A	-	clade b 0	NS=5;AF=0.033	GT	.	.	.	.	.	.	.	.	.	.	.	.	.	.	.	.	.	.	.	0	0	.	.	.	.	.	0	.	0	1
LT906441.1	490295	CACAGTCG.GGAGTCTC_F	T	C	-	clade b 0	NS=20;AF=0.433	GT	.	.	.	.	.	1	1	1	.	1	1	.	.	.	.	1	1	1	0	0	0	0	1	1	1	0	0	1	0	1
LT906441.1	2065438	CACATCAG.CGGCTCAC_R	A	G	-	clade b 0	NS=30;AF=0.767	GT	1	1	1	1	1	1	1	1	1	1	1	1	1	1	1	1	1	1	0	0	0	0	1	1	1	0	0	1	0	1
LT906441.1	188221	CACATCGA.GACGGCGC_R	T	C	-	clade b 0	NS=11;AF=0.167	GT	.	.	.	1	.	1	.	.	.	.	1	.	.	.	1	1	.	.	0	0	0	0	.	.	.	.	0	.	0	.
LT906441.1	824350	CACATCGA.GCCCTTGA_F	T	C	-	clade b 0	NS=30;AF=0.767	GT	1	1	1	1	1	1	1	1	1	1	1	1	1	1	1	1	1	1	0	0	0	0	1	1	1	0	0	1	0	1
LT906441.1	304495	CACATGAG.GAGGTTGG_R	G	A	clade a 1	clade b 0	NS=4;AF=0.033	GT	.	.	.	.	.	.	.	.	.	.	.	.	.	1	.	.	.	.	.	.	0	0	.	.	.	.	.	.	0	.
LT906441.1	1502140	CACCAAAA.CACCCATC_R	G	T	-	clade b 0	NS=26;AF=0.667	GT	1	1	1	.	1	1	1	1	1	1	1	1	1	1	1	1	1	1	0	0	0	.	1	.	1	0	0	1	0	.
LT906441.1	1549054	CACCACAG.CACCATCC_R	A	C	-	clade b 0	NS=29;AF=0.767	GT	1	1	1	1	1	1	1	1	1	1	1	1	1	1	1	1	1	1	0	0	0	0	1	1	1	.	0	1	0	1
LT906441.1	364012	CACCACCA.CACCGTCC_F	A	G	clade a 1	clade b 0	NS=4;AF=0.033	GT	.	.	.	.	.	.	.	.	.	.	.	1	.	.	.	.	.	.	.	.	0	0	.	.	.	.	.	.	0	.
LT906441.1	554015	CACCACCA.CCGCCACG_R	G	A	-	clade b 0	NS=5;AF=0.033	GT	1	.	.	.	.	.	.	.	.	.	.	.	.	.	.	.	.	.	0	0	0	.	.	.	.	.	.	.	0	.
LT906441.1	1248961	CACCACCA.CCTCGCCG_R	G	A	clade a 1	-	NS=5;AF=0.033	GT	.	.	.	.	.	.	.	.	.	.	.	1	.	.	.	.	.	.	.	0	0	.	.	.	.	.	.	.	0	0
LT906441.1	981456	CACCACCA.GAGGAACA_R	A	G	-	clade b 0	NS=28;AF=0.700	GT	1	1	1	.	1	1	1	1	1	1	1	1	1	1	.	1	1	1	0	0	0	0	1	1	1	0	0	1	0	1
LT906441.1	401216	CACCACCC.TTTCGATC_F	T	C	-	clade b 0	NS=5;AF=0.033	GT	.	.	.	.	.	.	.	.	.	.	.	.	.	.	.	.	.	.	.	.	0	.	.	.	.	0	0	.	0	1
LT906441.1	603125	CACCACCG.GCAGACCG_R	T	C	-	clade b 0	NS=14;AF=0.267	GT	.	1	.	1	.	1	.	.	.	.	.	1	.	1	.	1	.	.	0	0	0	0	1	.	.	.	0	1	0	.
LT906441.1	1635097	CACCACGA.GAGAGCCG_F	G	C	clade a 1	clade b 0	NS=6;AF=0.033	GT	.	.	.	.	.	.	.	.	.	.	.	1	.	.	.	.	.	.	0	0	0	0	.	.	.	.	.	.	0	.
LT906441.1	533658	CACCACGA.GGAACCCC_R	A	T	-	clade b 0	NS=5;AF=0.067	GT	.	.	.	.	.	.	.	.	.	.	.	.	.	.	.	.	.	.	.	.	0	0	1	.	.	.	.	1	0	.
LT906441.1	880633	CACCACTC.AACACGTG_F	T	C	clade a 1	clade b 0	NS=8;AF=0.067	GT	.	.	.	.	.	.	.	1	.	.	.	.	.	.	.	.	.	1	0	0	0	0	.	.	.	.	0	.	0	.
LT906441.1	388171	CACCAGAC.CTCACCGG_F	A	C	-	clade b 0	NS=28;AF=0.733	GT	1	1	1	1	.	1	1	1	1	1	1	1	1	1	1	1	1	1	0	0	0	.	1	1	1	0	0	1	0	1
LT906441.1	495209	CACCAGAC.GTGACTGC_F	G	A	-	clade b 0	NS=7;AF=0.033	GT	.	.	.	.	.	.	.	.	.	.	.	.	.	.	.	.	.	.	0	0	0	.	.	.	1	0	0	.	0	.
LT906441.1	967654	CACCAGCG.GGCCACCG_R	A	G	-	clade b 0	NS=14;AF=0.233	GT	.	.	.	.	.	1	1	1	.	.	.	.	.	.	.	1	1	1	0	0	0	0	.	1	.	0	0	.	0	.
LT906441.1	1456272	CACCAGGA.TCGGCGAG_R	C	A	clade a 1	-	NS=11;AF=0.100	GT	0	.	.	.	.	.	.	1	.	1	.	.	.	.	0	.	.	1	0	0	0	0	.	.	.	.	0	.	0	.
LT906441.1	1726961	CACCAGGG.GACGGTGG_F	G	T	clade a 1	clade b 0	NS=7;AF=0.033	GT	.	.	.	.	.	.	.	.	.	1	.	.	.	.	.	.	.	.	.	0	0	0	.	.	.	0	0	.	0	.
LT906441.1	123148	CACCAGTG.CCACACAG_F	T	C	-	clade b 0	NS=6;AF=0.033	GT	.	.	.	.	.	.	.	.	.	.	.	.	.	.	.	.	.	.	0	.	0	0	.	.	1	.	0	.	0	.
LT906441.1	987813	CACCATGA.GACTCCCA_F	T	C	-	clade b 0	NS=29;AF=0.733	GT	1	1	1	1	1	1	1	1	1	1	1	1	1	1	.	1	1	1	0	0	0	0	1	1	1	0	0	1	0	1
LT906441.1	441465	CACCATGA.GATGATCC_R	A	G	clade a 1	-	NS=6;AF=0.100	GT	.	1	.	.	1	.	.	.	.	.	.	1	.	.	.	.	.	.	.	.	0	.	.	.	0	.	.	.	0	.
LT906441.1	1759750	CACCCACA.GGTGCCCG_F	C	T	clade a 1	-	NS=7;AF=0.067	GT	.	.	.	.	1	.	.	.	1	.	.	.	.	.	.	.	.	.	.	.	0	.	.	.	0	0	0	.	0	.
LT906441.1	886217	CACCCACC.GGGCGAAG_F	T	G	-	clade b 0	NS=9;AF=0.167	GT	.	1	1	.	.	.	.	.	.	.	.	1	1	.	.	.	.	.	0	0	0	.	.	.	.	.	.	.	0	1
LT906441.1	350821	CACCCACG.CGGTACCA_F	A	G	-	clade b 0	NS=20;AF=0.500	GT	.	1	1	.	1	1	1	1	1	1	.	1	1	1	.	1	1	1	.	0	0	0	.	.	1	.	0	.	0	.
LT906441.1	728094	CACCCAGC.CACCGGTC_F	G	T	clade a 1	-	NS=9;AF=0.033	GT	0	.	.	.	1	.	.	.	.	.	.	.	.	.	.	.	.	.	0	0	0	0	.	.	.	0	0	.	0	.
LT906441.1	1576980	CACCCAGG.CCTGGAGC_F	T	C	clade a 1	-	NS=13;AF=0.133	GT	0	.	.	.	.	.	1	1	.	.	.	.	.	.	0	.	1	1	0	0	0	0	.	.	.	0	0	.	0	.
LT906441.1	1055681	CACCCAGT.ATGTCTCG_R	A	G	-	clade b 0	NS=5;AF=0.033	GT	.	.	.	.	.	.	.	.	.	.	.	.	.	.	.	.	.	.	0	0	0	.	.	.	.	.	.	.	0	1
LT906441.1	791126	CACCCCCA.AACATGGG_R	C	T	clade a 1	-	NS=9;AF=0.033	GT	0	.	.	.	1	.	.	.	.	.	0	.	.	.	.	.	.	.	.	0	0	0	.	0	.	0	.	.	0	.
LT906441.1	200828	CACCCCCG.TGGTCGGG_F	A	G	clade a 1	-	NS=10;AF=0.133	GT	.	.	.	.	.	.	1	1	.	.	.	.	.	.	.	.	1	1	0	0	0	.	.	.	.	.	0	.	0	0
LT906441.1	1357768	CACCCCGA.CCACGTCC_R	A	G	-	clade b 0	NS=16;AF=0.400	GT	.	1	1	1	.	.	1	1	.	.	.	1	1	.	.	.	1	1	0	0	0	.	1	1	.	.	.	1	0	.
LT906441.1	898813	CACCCCGA.GACACCGA_F	C	G	clade a 1	-	NS=8;AF=0.033	GT	.	.	.	.	.	0	.	.	.	.	.	1	.	.	0	0	.	.	.	.	0	0	.	.	.	0	.	.	0	.
LT906441.1	2141519	CACCCCGG.CAGCACGG_F	G	C	-	clade b 0	NS=10;AF=0.233	GT	.	1	1	.	1	1	.	.	1	.	.	1	1	.	.	.	.	.	.	.	0	.	.	.	.	0	.	.	0	.
LT906441.1	2151484	CACCCCGG.GATGTCGG_R	C	G	-	clade b 0	NS=7;AF=0.033	GT	.	.	.	.	.	.	.	.	.	.	.	.	.	.	.	.	.	.	0	0	0	0	.	.	1	.	0	.	0	.
LT906441.1	791339	CACCCCTG.GCCTCGTG_F	T	C	-	clade b 0	NS=20;AF=0.433	GT	1	1	.	1	1	1	.	.	.	.	1	1	.	.	1	1	.	.	0	0	0	0	1	1	1	0	0	1	0	.
LT906441.1	1891092	CACCCGCA.TCCCTTGG_R	C	A	-	clade b 0	NS=7;AF=0.033	GT	.	.	.	.	.	.	.	.	.	.	.	.	.	.	1	.	.	.	0	0	0	0	.	.	.	.	0	.	0	.
LT906441.1	1795704	CACCCGCA.TGCGTGGG_R	A	G	-	clade b 0	NS=27;AF=0.667	GT	.	1	1	1	1	1	1	1	1	1	.	1	1	1	.	1	1	1	0	0	0	0	1	1	1	0	0	1	0	1
LT906441.1	2093617	CACCCGGC.CTGGTTGG_R	A	G	clade a 1	-	NS=10;AF=0.033	GT	.	.	.	.	1	.	.	.	.	.	.	.	0	.	.	.	.	.	0	0	0	0	.	.	.	0	0	.	0	0
LT906441.1	1190504	CACCCGGT.ATCGATCA_R	G	C	-	clade b 0	NS=6;AF=0.100	GT	.	.	.	.	.	1	.	.	1	.	.	.	.	.	.	.	.	.	0	.	0	.	1	.	.	.	.	.	0	.
LT906441.1	1085666	CACCCTCA.CGGCACCA_R	A	T	clade a 1	-	NS=14;AF=0.200	GT	.	.	.	0	.	.	1	1	.	1	.	1	.	.	.	.	1	1	0	0	0	0	.	.	.	0	0	.	0	.
LT906441.1	1974012	CACCCTCA.CGTCCAGG_R	C	G	-	clade b 0	NS=22;AF=0.567	GT	.	.	1	1	.	1	1	1	.	1	1	.	1	1	.	1	1	1	0	.	0	.	1	1	1	0	0	1	0	1
LT906441.1	1332194	CACCCTCA.CTGCGTCG_R	A	G	-	clade b 0	NS=7;AF=0.100	GT	.	.	.	.	.	.	.	.	.	.	.	.	.	.	.	1	.	.	.	.	0	0	1	.	.	.	0	1	0	.
LT906441.1	500920	CACCCTCC.TGCTGGCG_F	G	T	-	clade b 0	NS=20;AF=0.467	GT	1	1	1	1	.	1	.	.	1	1	.	1	1	.	1	1	.	.	0	0	0	.	1	.	.	0	0	1	0	1
LT906441.1	2160604	CACCCTGC.ACAGCCAC_R	A	G	-	clade b 0	NS=7;AF=0.033	GT	.	.	.	.	.	.	.	.	.	.	.	.	.	.	.	.	.	.	0	.	0	0	.	.	.	0	0	.	0	1
LT906441.1	1667084	CACCCTGG.CACCGACG_R	A	G	clade a 1	-	NS=6;AF=0.033	GT	0	.	.	.	1	.	.	.	.	.	.	.	.	.	0	.	.	.	.	.	0	.	.	.	.	0	.	.	0	.
LT906441.1	215909	CACCGAAC.AGGCCACG_F	G	C	-	clade b 0	NS=7;AF=0.033	GT	.	.	.	.	.	.	.	.	.	.	.	.	.	.	.	.	.	.	0	0	0	0	.	.	1	.	0	.	0	.
LT906441.1	394796	CACCGACA.CGGACTGC_R	T	G	-	clade b 0	NS=23;AF=0.533	GT	1	1	1	1	1	1	.	.	1	.	1	1	1	1	1	1	.	.	0	0	0	0	1	.	1	0	0	1	0	.
LT906441.1	1389831	CACCGACC.GGCCAGGA_F	C	A	-	clade b 0	NS=7;AF=0.133	GT	1	.	.	.	1	.	.	.	1	.	.	.	.	.	1	.	.	.	.	0	0	.	.	.	.	.	.	.	0	.
LT906441.1	1617696	CACCGACG.AGCCCAGG_R	T	A	-	clade b 0	NS=6;AF=0.033	GT	.	.	.	.	.	1	.	.	.	.	.	.	.	.	.	.	.	.	.	0	0	0	.	.	.	0	.	.	0	.
LT906441.1	1434740	CACCGACG.CGACCGTG_F	T	C	-	clade b 0	NS=16;AF=0.467	GT	.	1	1	.	.	.	1	1	1	.	.	1	1	1	.	.	1	1	.	.	0	.	1	1	.	.	.	1	0	1
LT906441.1	1688332	CACCGACG.CGACGTCC_F	G	A	-	clade b 0	NS=8;AF=0.033	GT	.	.	.	.	.	1	.	.	.	.	.	.	.	.	.	.	.	.	0	0	0	0	.	.	.	0	0	.	0	.
LT906441.1	782173	CACCGACG.CGATTTCA_F	A	G	-	clade b 0	NS=5;AF=0.033	GT	.	.	.	.	.	.	.	.	.	.	.	.	.	.	.	.	.	.	.	0	0	.	.	.	.	.	0	.	0	1
LT906441.1	683483	CACCGACG.GCCGGCCC_F	C	A	clade a 1	-	NS=8;AF=0.067	GT	.	.	.	.	.	.	.	.	1	.	.	.	.	1	.	.	.	.	.	0	0	0	.	.	0	.	0	.	0	.
LT906441.1	452910	CACCGACT.AGAAACCA_F	G	A	clade a 1	-	NS=18;AF=0.033	GT	.	.	0	0	1	0	.	.	.	.	.	.	.	.	0	0	.	.	0	0	0	0	0	0	0	0	0	0	0	0
LT906441.1	930543	CACCGACT.CGCCGCAC_R	C	T	clade a 1	-	NS=15;AF=0.033	GT	.	.	0	0	.	0	.	.	.	.	0	.	0	1	0	.	.	.	0	0	0	.	0	.	.	0	0	0	0	.
LT906441.1	943675	CACCGAGA.CACCGACA_R	A	G	-	clade b 0	NS=8;AF=0.100	GT	.	1	.	.	.	.	.	.	.	.	1	1	.	.	.	.	.	.	.	0	0	0	.	.	.	.	0	.	0	.
LT906441.1	803961	CACCGAGA.CATCAAGC_R	A	T	clade a 1	clade b 0	NS=5;AF=0.033	GT	.	.	.	.	.	.	.	.	.	.	.	1	.	.	.	.	.	.	.	.	0	0	.	.	.	0	.	.	0	.
LT906441.1	640804	CACCGAGG.CCTGGTAA_R	C	T	clade a 1	clade b 0	NS=11;AF=0.233	GT	.	.	.	.	1	.	1	1	1	1	.	.	.	.	.	.	1	1	0	.	0	0	.	.	.	.	.	.	0	.
LT906441.1	111852	CACCGAGG.GGCACTTC_F	G	C	-	clade b 0	NS=9;AF=0.067	GT	.	.	.	.	.	.	.	.	1	.	.	.	.	.	.	.	.	.	0	0	0	0	.	.	.	0	0	.	0	1
LT906441.1	679245	CACCGATC.GACGGAAG_F	T	C	-	clade b 0	NS=3;AF=0.033	GT	.	.	.	1	.	.	.	.	.	.	.	.	.	.	.	.	.	.	.	.	0	.	.	.	.	.	.	.	0	.
LT906441.1	43303	CACCGATC.GATCCCGA_F	C	T	-	clade b 0	NS=8;AF=0.067	GT	.	.	.	1	.	.	.	.	.	.	.	.	.	.	.	.	.	.	0	0	0	.	.	1	.	0	0	.	0	.
LT906441.1	21567	CACCGATC.GGGTGCCG_F	C	T	clade a 1	-	NS=10;AF=0.033	GT	.	.	.	.	.	.	.	.	.	.	.	.	.	1	.	.	.	.	0	0	0	0	.	.	0	0	0	.	0	0
LT906441.1	21540	CACCGATG.TCACCAAG_F	G	T	-	clade b 0	NS=19;AF=0.433	GT	1	1	1	1	1	1	.	.	1	1	1	1	1	.	1	.	.	.	0	0	0	0	.	.	1	.	0	.	0	.
LT906441.1	1615180	CACCGCAC.GCCTGCTG_F	T	C	-	clade b 0	NS=12;AF=0.233	GT	.	.	1	.	1	.	.	.	.	1	1	.	.	1	.	.	.	.	.	0	0	.	.	1	.	0	0	.	0	1
LT906441.1	778094	CACCGCGA.CATGGCAG_R	G	T	-	clade b 0	NS=23;AF=0.533	GT	.	1	1	1	1	1	.	.	1	1	1	1	1	1	.	1	.	.	0	0	0	0	1	1	.	0	0	1	0	1
LT906441.1	1688298	CACCGCGC.AGGTGATC_F	C	G	clade a 1	clade b 0	NS=8;AF=0.033	GT	.	.	.	.	1	.	.	.	.	.	.	.	.	.	.	.	.	.	0	0	0	0	.	.	.	0	0	.	0	.
LT906441.1	587896	CACCGGAA.CTTATCGG_R	A	G	clade a 1	-	NS=15;AF=0.300	GT	.	1	.	.	.	.	1	1	1	1	.	1	.	1	.	.	1	1	0	0	0	.	.	.	.	.	0	.	0	0
LT906441.1	1685404	CACCGGAA.GCTGGATC_R	T	C	-	clade b 0	NS=22;AF=0.500	GT	.	.	1	1	.	.	1	1	1	1	1	.	1	.	.	.	1	1	0	0	0	0	1	1	1	0	0	1	0	1
LT906441.1	507709	CACCGGAC.GGTCCTGG_F	G	T	-	clade b 0	NS=26;AF=0.700	GT	1	1	1	1	.	1	1	1	1	1	1	1	1	1	.	1	1	1	0	0	0	0	1	1	1	.	.	1	0	1
LT906441.1	1030243	CACCGGCC.GTGAGCCA_R	A	C	-	clade b 0	NS=24;AF=0.567	GT	1	1	1	1	1	.	1	1	1	1	.	1	1	.	1	.	1	1	0	0	0	0	.	1	1	0	0	.	0	1
LT906441.1	117160	CACCGGCC.TGCGTGCG_F	T	C	-	clade b 0	NS=8;AF=0.033	GT	1	.	.	.	.	.	.	.	.	.	.	.	.	.	.	.	.	.	0	0	0	0	.	.	.	0	0	.	0	.
LT906441.1	939503	CACCGGCC.TGGCGATG_F	A	T	-	clade b 0	NS=6;AF=0.067	GT	1	.	.	.	.	.	.	.	.	.	1	.	.	.	.	.	.	.	.	0	0	.	.	.	.	.	0	.	0	.
LT906441.1	136342	CACCGGGG.AGTGCTCG_F	A	G	-	clade b 0	NS=17;AF=0.367	GT	.	1	1	.	1	.	.	.	.	1	.	1	1	1	.	.	.	.	0	0	0	0	1	1	1	0	.	1	0	.
LT906441.1	1501165	CACCGTCA.CACATGGG_F	T	C	clade a 1	clade b 0	NS=9;AF=0.067	GT	.	.	.	.	1	.	.	.	.	1	.	.	.	.	.	.	.	.	0	0	0	0	.	.	.	0	0	.	0	.
LT906441.1	547232	CACCGTCA.CGCCTCGG_R	T	G	clade a 1	-	NS=9;AF=0.067	GT	.	1	.	.	.	.	.	.	.	.	.	1	.	.	.	.	.	.	0	0	0	.	.	0	.	.	0	.	0	0
LT906441.1	1876350	CACCGTCA.CGTGTGGC_R	G	A	clade a 1	clade b 0	NS=6;AF=0.067	GT	.	1	.	.	.	.	.	.	.	.	.	1	.	.	.	.	.	.	0	.	0	.	.	.	.	.	0	.	0	.
LT906441.1	544762	CACCGTCC.GGCCAAGG_F	G	A	-	clade b 0	NS=15;AF=0.400	GT	1	1	1	1	.	1	.	.	1	.	.	1	1	.	1	1	.	.	.	.	0	0	.	1	1	.	.	.	0	.
LT906441.1	1037207	CACCGTCC.TGTCGAGG_F	C	T	clade a 1	-	NS=9;AF=0.067	GT	.	1	.	.	.	.	.	.	.	.	.	1	.	.	.	.	.	.	0	0	0	.	0	.	0	.	0	.	0	.
LT906441.1	1776565	CACCGTCC.TGTCGAGG_R	C	T	clade a 1	-	NS=9;AF=0.067	GT	.	1	.	.	.	.	.	.	.	.	.	1	.	.	.	.	.	.	0	0	0	.	0	.	0	.	0	.	0	.
LT906441.1	1693679	CACCGTCT.GGCCCCTA_F	T	G	-	clade b 0	NS=7;AF=0.067	GT	.	.	.	1	.	.	.	.	.	.	.	.	.	.	.	.	.	.	0	0	0	.	.	1	.	.	0	.	0	.
LT906441.1	942930	CACCGTGC.GGCGGCAA_F	C	T	-	clade b 0	NS=7;AF=0.067	GT	.	.	.	.	.	.	.	.	.	.	.	.	.	1	.	.	.	.	.	0	0	0	.	.	.	.	0	.	0	1
LT906441.1	1039310	CACCGTGG.GGACAGGG_R	G	A	-	clade b 0	NS=10;AF=0.100	GT	1	.	.	.	.	.	.	.	.	.	1	.	.	.	1	.	.	.	0	0	0	0	.	.	.	0	0	.	0	.
LT906441.1	1601522	CACCGTTC.CGCCACGG_R	C	A	clade a 1	clade b 0	NS=6;AF=0.033	GT	.	.	.	.	.	.	.	.	.	.	.	1	.	.	.	.	.	.	0	0	0	.	.	.	.	.	0	.	0	.
LT906441.1	377218	CACCTCAC.GCGTGAAC_F	A	G	-	clade b 0	NS=18;AF=0.533	GT	.	1	1	1	.	1	1	1	1	.	1	1	1	.	.	1	1	1	.	.	0	.	1	1	.	.	.	1	0	.
LT906441.1	2016748	CACCTCCA.GTGCCGTG_F	A	G	-	clade b 0	NS=21;AF=0.467	GT	1	.	1	1	1	1	.	.	1	.	1	.	1	1	1	1	.	.	0	0	0	0	1	.	1	0	0	1	0	.
LT906441.1	444819	CACCTCCG.TGAGCACC_R	T	C	clade a 1	-	NS=11;AF=0.067	GT	.	.	.	.	1	.	.	.	1	.	.	.	.	.	.	.	.	.	0	0	0	0	0	.	.	0	0	0	0	.
LT906441.1	401736	CACCTCGG.CAGTGCCG_R	T	A	-	clade b 0	NS=8;AF=0.033	GT	1	.	.	.	.	.	.	.	.	.	.	.	.	.	.	.	.	.	0	0	0	0	.	.	.	0	0	.	0	.
LT906441.1	301536	CACCTCGT.CTCGTCCA_F	T	G	clade a 1	-	NS=8;AF=0.033	GT	.	.	.	.	1	.	.	.	.	.	.	.	.	.	0	.	.	.	0	0	0	.	.	.	0	.	0	.	0	.
LT906441.1	1820455	CACCTGCA.GTGTCGGG_F	A	C	clade a 1	-	NS=15;AF=0.133	GT	0	1	.	0	1	.	.	.	.	1	.	1	.	.	.	.	.	.	0	0	0	0	0	.	.	.	0	0	0	0
LT906441.1	1859292	CACCTGGA.CATGGGAC_R	T	C	-	clade b 0	NS=3;AF=0.033	GT	.	.	.	.	.	.	.	.	.	.	.	.	.	.	.	.	.	.	.	.	0	.	.	.	.	.	.	.	0	1
LT906441.1	1619618	CACCTGGC.CGGGTGCA_F	T	C	-	clade b 0	NS=29;AF=0.733	GT	1	1	1	1	1	1	1	1	1	1	1	1	1	1	1	1	1	1	0	0	0	0	1	1	.	0	0	1	0	1
LT906441.1	85694	CACCTTCG.CGGCATGA_F	C	G	-	clade b 0	NS=15;AF=0.300	GT	1	.	.	1	.	1	1	1	.	.	.	.	1	.	.	.	1	1	0	.	0	0	.	1	.	0	0	.	0	.
LT906441.1	229302	CACCTTGG.CAACGCCG_R	C	A	-	clade b 0	NS=17;AF=0.400	GT	.	.	.	1	1	1	1	1	.	.	1	.	.	.	.	1	1	1	0	.	0	0	1	1	.	.	0	1	0	.
LT906441.1	2023511	CACGAAGA.AAAGAGAA_R	G	A	clade a 1	clade b 0	NS=8;AF=0.167	GT	.	1	.	.	1	.	.	.	.	1	.	1	.	1	.	.	.	.	.	0	0	.	.	.	.	.	.	.	0	.
LT906441.1	111327	CACGACCA.GACCGTCG_F	G	A	-	clade b 0	NS=3;AF=0.033	GT	.	.	1	.	.	.	.	.	.	.	.	.	.	.	.	.	.	.	.	.	0	.	.	.	.	.	.	.	0	.
LT906441.1	869491	CACGACGA.CGAATCGC_R	T	A	-	clade b 0	NS=19;AF=0.533	GT	1	1	1	1	1	1	1	.	.	.	1	1	1	.	1	1	1	.	.	0	0	.	1	.	1	.	.	1	0	.
LT906441.1	123165	CACGACGA.GATGAGGC_F	G	T	-	clade b 0	NS=7;AF=0.067	GT	.	.	.	1	.	.	.	.	.	.	.	.	.	.	.	.	.	.	0	.	0	0	.	1	.	.	0	.	0	.
LT906441.1	737169	CACGACGA.GTGATCGA_F	T	C	-	clade b 0	NS=7;AF=0.033	GT	.	.	.	.	.	.	.	.	.	.	.	.	.	.	.	.	.	.	0	.	0	0	.	.	.	0	0	.	0	1
LT906441.1	845331	CACGACGC.CCCAGTCA_R	C	G	clade a 1	-	NS=16;AF=0.033	GT	.	.	0	0	.	.	.	.	.	.	0	1	0	.	0	.	.	.	0	0	0	0	.	0	0	0	0	.	0	0
LT906441.1	1618379	CACGAGGA.GAGTGGAC_F	C	G	-	clade b 0	NS=7;AF=0.067	GT	.	.	.	.	.	1	.	.	.	.	.	.	.	.	1	.	.	.	.	0	0	0	.	.	.	0	.	.	0	.
LT906441.1	1147147	CACGATCC.ATCACCCG_R	G	C	-	clade b 0	NS=4;AF=0.033	GT	1	.	.	.	.	.	.	.	.	.	.	.	.	.	.	.	.	.	.	0	0	.	.	.	.	.	.	.	0	.
LT906441.1	420150	CACGATGA.CAAGGCCA_F	T	C	-	clade b 0	NS=7;AF=0.067	GT	.	.	.	1	.	.	.	.	.	.	.	.	.	.	.	.	.	.	0	0	0	.	.	1	.	0	.	.	0	.
LT906441.1	1374040	CACGATGA.GACGGCAA_R	C	A	-	clade b 0	NS=20;AF=0.567	GT	.	1	1	1	1	1	1	1	1	.	.	1	1	1	.	1	1	1	.	.	0	.	1	1	.	0	.	1	0	.
LT906441.1	721896	CACGATGA.GCGCCCCA_R	A	G	-	clade b 0	NS=20;AF=0.600	GT	1	1	1	.	1	1	1	1	1	.	.	1	1	1	1	1	1	1	.	.	0	.	1	1	.	.	.	1	0	.
LT906441.1	766845	CACGCACA.GGATCCTG_R	G	A	-	clade b 0	NS=7;AF=0.033	GT	.	.	.	.	.	.	.	.	.	.	.	.	.	.	.	.	.	.	0	0	0	0	.	.	.	.	0	.	0	1
LT906441.1	1317519	CACGCATC.AGGAGACG_F	G	A	clade a 1	-	NS=13;AF=0.033	GT	0	.	.	.	.	0	.	.	.	.	0	.	.	1	0	0	.	.	0	0	0	0	.	.	.	0	0	.	0	.
LT906441.1	1005019	CACGCCAC.GTGAGATC_F	G	C	clade a 1	clade b 0	NS=8;AF=0.033	GT	.	.	.	.	.	.	.	.	.	.	.	1	.	.	.	.	.	.	0	0	0	0	.	.	.	0	0	.	0	.
LT906441.1	1788359	CACGCCAC.GTTCAGCA_F	G	A	clade a 1	-	NS=10;AF=0.067	GT	.	1	.	.	.	.	.	.	.	.	.	1	.	.	0	.	.	.	0	0	0	0	.	.	.	.	0	.	0	0
LT906441.1	377514	CACGCCAC.GTTGGCAG_F	C	G	-	clade b 0	NS=16;AF=0.400	GT	.	1	1	1	.	.	1	1	.	1	1	1	.	.	.	.	1	1	0	.	0	.	.	1	1	0	.	.	0	.
LT906441.1	960566	CACGCCAC.TGGGGCTG_F	T	C	-	clade b 0	NS=25;AF=0.600	GT	.	1	1	.	.	1	1	1	1	1	1	1	1	1	.	1	1	.	0	0	0	0	1	1	1	0	0	1	0	1
LT906441.1	885205	CACGCCCA.GACGATGC_F	A	G	-	clade b 0	NS=19;AF=0.533	GT	.	1	1	1	1	1	.	.	1	.	1	1	1	1	1	1	.	.	.	0	0	.	1	1	1	.	.	1	0	.
LT906441.1	1681412	CACGCCGA.GGTCTGCG_F	T	C	clade a 1	-	NS=10;AF=0.033	GT	0	.	.	.	.	0	.	.	1	.	.	.	.	.	.	.	.	.	0	0	0	0	.	.	.	0	0	.	0	.
LT906441.1	116647	CACGCGCC.GCGCAGTG_F	C	T	-	clade b 0	NS=5;AF=0.033	GT	1	.	.	.	.	.	.	.	.	.	.	.	.	.	.	.	.	.	.	.	0	0	.	.	.	.	0	.	0	.
LT906441.1	449814	CACGCTCA.GACGGTGA_R	T	A	clade a 1	-	NS=20;AF=0.267	GT	.	1	.	0	1	0	1	1	1	.	.	1	.	.	.	0	1	1	.	0	0	0	0	0	.	0	0	0	0	.
LT906441.1	1624365	CACGCTCG.CGTCGTCG_F	C	T	-	clade b 0	NS=9;AF=0.133	GT	.	.	.	.	1	.	.	.	1	.	1	.	.	1	.	.	.	.	0	0	0	.	.	.	.	.	0	.	0	.
LT906441.1	1962934	CACGCTGC.CCCTGAGC_R	T	C	clade a 1	-	NS=15;AF=0.033	GT	0	.	.	0	.	0	.	.	.	1	0	.	.	.	0	0	.	.	0	0	0	0	.	0	.	.	0	.	0	0
LT906441.1	550144	CACGCTGG.CCTCGGAC_F	C	G	-	clade b 0	NS=19;AF=0.567	GT	.	1	1	.	.	1	1	1	1	1	.	1	1	.	1	1	1	1	.	.	0	.	1	1	1	.	.	1	0	.
LT906441.1	2170362	CACGCTGG.CGTCGCGG_F	A	G	clade a 1	-	NS=13;AF=0.233	GT	.	1	.	.	.	0	1	1	.	1	.	1	.	.	.	.	1	1	.	.	0	0	.	0	.	0	.	.	0	.
LT906441.1	1322036	CACGGACC.TACGACGG_F	C	G	clade a 1	-	NS=6;AF=0.033	GT	.	.	.	.	.	.	.	.	.	1	0	.	.	.	.	.	.	.	.	.	0	0	.	.	.	.	0	.	0	.
LT906441.1	727848	CACGGATG.CGAGTCTG_F	C	T	clade a 1	-	NS=10;AF=0.033	GT	0	.	0	.	.	.	.	.	1	.	.	.	0	.	.	.	.	.	.	0	0	.	.	.	.	0	0	.	0	0
LT906441.1	727938	CACGGATG.CGAGTCTG_F	C	T	clade a 1	-	NS=10;AF=0.033	GT	0	.	0	.	.	.	.	.	1	.	.	.	0	.	.	.	.	.	.	0	0	.	.	.	.	0	0	.	0	0
LT906441.1	523091	CACGGCAA.GACCGTCG_F	C	G	-	clade b 0	NS=12;AF=0.333	GT	.	1	.	1	.	.	1	1	.	1	1	1	.	1	.	.	1	1	.	.	0	.	.	.	.	.	.	.	0	.
LT906441.1	775378	CACGGCAC.CCGGGCAC_F	G	A	-	clade b 0	NS=30;AF=0.767	GT	1	1	1	1	1	1	1	1	1	1	1	1	1	1	1	1	1	1	0	0	0	0	1	1	1	0	0	1	0	1
LT906441.1	918504	CACGGCAG.ACCCCGAG_R	G	A	-	clade b 0	NS=16;AF=0.300	GT	.	.	.	.	.	1	1	1	.	.	.	.	.	.	.	1	1	1	0	0	0	0	1	.	1	0	0	1	0	.
LT906441.1	1478246	CACGGCAG.CGGCTGGC_R	A	G	-	clade b 0	NS=28;AF=0.700	GT	1	1	1	1	1	1	1	1	1	1	1	1	1	1	.	1	1	1	0	0	0	0	1	1	1	0	0	1	0	.
LT906441.1	1601589	CACGGCCC.TGCACCCG_R	T	C	-	clade b 0	NS=7;AF=0.033	GT	.	.	.	.	.	.	.	.	.	.	.	.	.	.	.	.	.	.	0	0	0	.	.	.	.	0	0	.	0	1
LT906441.1	558842	CACGGCGA.CGGATCAG_R	C	T	-	clade b 0	NS=16;AF=0.300	GT	.	.	1	.	1	1	.	.	.	.	.	1	1	1	1	.	.	.	0	0	0	0	.	1	1	0	0	.	0	.
LT906441.1	981165	CACGGCGA.GAGAACGG_R	T	G	clade a 1	-	NS=10;AF=0.033	GT	.	.	.	.	.	.	.	.	.	.	.	1	.	.	0	.	.	.	0	0	0	0	.	.	.	0	0	.	0	0
LT906441.1	679831	CACGGCGC.GACGTCCA_F	C	T	clade a 1	clade b 0	NS=3;AF=0.033	GT	.	.	.	.	.	.	.	.	.	1	.	.	.	.	.	.	.	.	.	.	0	.	.	.	.	.	.	.	0	.
LT906441.1	1346496	CACGGGCG.CATCGGCG_F	G	A	-	clade b 0	NS=8;AF=0.167	GT	.	1	.	.	.	1	.	.	.	.	1	1	.	.	.	1	.	.	.	0	0	.	.	.	.	.	.	.	0	.
LT906441.1	1611982	CACGGGTC.ACGTCGAG_R	G	T	-	clade b 0	NS=11;AF=0.133	GT	.	.	.	.	.	1	.	.	.	.	.	.	.	.	.	1	.	.	0	0	0	0	1	.	.	0	0	1	0	.
LT906441.1	413327	CACGGGTG.CGACAGGG_R	G	C	-	clade b 0	NS=8;AF=0.067	GT	.	1	.	.	.	.	.	.	.	.	1	.	.	.	.	.	.	.	0	0	0	0	.	.	.	0	.	.	0	.
LT906441.1	1694598	CACGGTCA.GACTGGCC_F	C	T	-	clade b 0	NS=6;AF=0.067	GT	.	.	.	.	.	.	.	.	.	.	.	.	.	.	.	.	.	.	0	.	0	.	1	.	.	.	0	1	0	.
LT906441.1	1617120	CACGGTCC.GATCTTCG_F	T	C	-	clade b 0	NS=10;AF=0.100	GT	1	.	.	.	.	.	.	.	.	.	.	.	.	1	1	.	.	.	0	0	0	0	.	.	.	0	0	.	0	.
LT906441.1	1389810	CACGGTCG.CGATCTGC_F	C	T	-	clade b 0	NS=5;AF=0.067	GT	.	.	.	.	.	.	.	.	.	.	.	.	.	.	.	.	.	.	.	0	0	.	1	.	.	.	.	1	0	.
LT906441.1	1005024	CACGGTGA.ATCCTGCC_F	G	C	clade a 1	clade b 0	NS=8;AF=0.033	GT	.	.	.	.	.	.	.	.	.	.	.	1	.	.	.	.	.	.	0	0	0	0	.	.	.	0	0	.	0	.
LT906441.1	1154420	CACGGTGA.CGCCTACG_R	T	A	-	clade b 0	NS=3;AF=0.033	GT	.	.	.	.	.	1	.	.	.	.	.	.	.	.	.	.	.	.	.	.	0	.	.	.	.	.	.	.	0	.
LT906441.1	1400902	CACGGTGA.TCCGAGAC_F	C	T	clade a 1	-	NS=23;AF=0.167	GT	.	.	0	0	.	0	1	1	.	1	0	.	.	.	0	0	1	1	0	0	0	0	0	0	0	0	0	0	0	0
LT906441.1	1538376	CACGTCAG.GCCTGGCA_F	T	C	-	clade b 0	NS=8;AF=0.033	GT	.	.	.	.	.	.	.	.	.	.	.	.	.	.	.	.	.	.	0	0	0	0	.	.	1	0	0	.	0	.
LT906441.1	115986	CACGTCCT.GCTGGCCA_F	T	C	-	clade b 0	NS=9;AF=0.067	GT	1	.	.	.	.	.	.	.	.	.	.	.	.	.	1	.	.	.	0	0	0	0	.	.	.	0	0	.	0	.
LT906441.1	1522386	CACGTCGA.CCCGACTG_R	G	A	clade a 1	-	NS=17;AF=0.033	GT	0	.	.	.	.	0	.	.	.	.	0	.	.	1	0	0	.	.	0	0	0	0	0	.	0	0	0	0	0	0
LT906441.1	1237579	CACGTCGA.TCCCAGTG_F	G	A	-	clade b 0	NS=6;AF=0.133	GT	.	.	.	.	.	.	.	1	1	1	.	.	.	.	.	.	.	.	.	.	0	.	.	.	.	.	.	.	0	1
LT906441.1	963411	CACGTCGC.CCCGGCGA_F	T	C	-	clade b 0	NS=14;AF=0.267	GT	1	.	1	.	.	.	.	1	.	1	.	.	1	.	1	.	.	.	.	0	0	0	1	.	.	0	0	1	0	.
LT906441.1	1566507	CACGTCGC.GGCGTTGA_R	C	T	clade a 1	-	NS=16;AF=0.200	GT	.	1	.	.	.	.	1	1	.	.	.	1	.	.	.	.	1	1	0	0	0	0	0	0	.	0	0	0	0	.
LT906441.1	1999791	CACGTCTC.ACCCTCGA_F	T	C	-	clade b 0	NS=8;AF=0.100	GT	1	.	.	.	.	.	.	.	.	.	.	.	.	.	1	.	.	.	0	0	0	.	.	.	.	.	0	.	0	1
LT906441.1	1538004	CACGTGAC.AAGTTCTG_F	G	A	-	clade b 0	NS=30;AF=0.767	GT	1	1	1	1	1	1	1	1	1	1	1	1	1	1	1	1	1	1	0	0	0	0	1	1	1	0	0	1	0	1
LT906441.1	929549	CACGTGGC.GACACCAC_R	T	A	-	clade b 0	NS=7;AF=0.033	GT	.	.	.	.	.	.	.	.	.	.	.	.	.	.	.	.	.	.	0	0	0	0	.	.	1	.	0	.	0	.
LT906441.1	352856	CACGTGGC.GTGGGCCC_R	T	C	-	clade b 0	NS=10;AF=0.267	GT	.	.	1	1	.	1	.	.	.	.	.	.	1	.	.	1	.	.	.	.	0	.	1	1	.	.	.	1	0	.
LT906441.1	929649	CACGTGGG.CGCCCCGG_R	T	C	-	clade b 0	NS=7;AF=0.033	GT	.	.	.	.	.	.	.	.	.	.	.	.	.	.	.	.	.	.	0	0	0	0	.	.	.	.	0	.	0	1
LT906441.1	2170054	CACGTTCG.CCCGCCGA_F	T	C	-	clade b 0	NS=26;AF=0.633	GT	1	1	1	.	1	1	1	1	1	1	1	1	1	.	1	1	1	1	0	0	0	0	1	.	1	0	0	1	0	.
LT906441.1	1004872	CACTACGG.GCAGTGAC_F	T	C	-	clade b 0	NS=25;AF=0.633	GT	1	1	1	1	1	1	1	1	1	1	.	1	1	1	.	1	1	1	.	0	0	0	1	1	.	0	0	1	0	.
LT906441.1	2155735	CACTCCCA.CACGTAGG_R	T	C	-	clade b 0	NS=20;AF=0.433	GT	1	.	.	.	1	.	1	1	1	1	.	.	1	1	1	.	1	1	0	0	0	0	.	1	.	0	0	.	0	1
LT906441.1	283437	CACTCCGA.GGCTGCGA_R	G	A	-	clade b 0	NS=3;AF=0.033	GT	.	.	.	1	.	.	.	.	.	.	.	.	.	.	.	.	.	.	.	.	0	.	.	.	.	.	.	.	0	.
LT906441.1	989739	CACTCGAT.GTCCGGGC_R	A	G	-	clade b 0	NS=8;AF=0.033	GT	.	.	.	.	.	.	.	.	.	.	.	.	.	.	.	.	.	.	0	0	0	0	.	.	.	0	0	.	0	1
LT906441.1	1344348	CACTCGGA.CCGCTGGA_F	A	C	-	clade b 0	NS=3;AF=0.033	GT	.	.	.	.	.	1	.	.	.	.	.	.	.	.	.	.	.	.	.	.	0	.	.	.	.	.	.	.	0	.
LT906441.1	490449	CACTCGTC.CCTGGGAA_F	C	T	clade a 1	-	NS=11;AF=0.100	GT	.	1	.	.	.	.	.	.	.	1	.	1	.	.	.	.	.	.	0	0	0	0	.	.	.	0	0	.	0	0
LT906441.1	12222	CACTCGTC.TCCAAGAC_F	A	G	-	clade b 0	NS=5;AF=0.067	GT	1	.	.	.	.	.	.	.	.	.	1	.	.	.	.	.	.	.	.	0	0	.	.	.	.	.	.	.	0	.
LT906441.1	1576860	CACTCTCG.TCTGCTCG_R	T	G	-	clade b 0	NS=8;AF=0.033	GT	.	.	.	.	.	.	.	.	.	.	.	.	.	.	1	.	.	.	0	0	0	0	.	.	.	0	0	.	0	.
LT906441.1	486961	CACTCTGA.TGATGCCC_F	T	C	-	clade b 0	NS=9;AF=0.067	GT	.	.	.	.	.	.	.	.	.	.	.	.	.	.	.	.	.	1	0	0	0	0	.	1	.	0	0	.	0	.
LT906441.1	1099089	CACTCTTG.CGCGCTGA_R	A	G	-	clade b 0	NS=10;AF=0.267	GT	1	.	1	.	.	1	.	.	.	.	1	.	1	.	.	1	.	.	.	.	0	.	.	1	.	.	.	.	0	1
LT906441.1	564851	CACTGAGA.CGAGGACG_R	G	A	clade a 1	clade b 0	NS=7;AF=0.067	GT	.	1	.	.	.	.	.	.	.	.	.	1	.	.	.	.	.	.	0	.	0	0	.	.	.	.	0	.	0	.
LT906441.1	443570	CACTGCCC.GGCCATCG_R	T	A	-	clade b 0	NS=6;AF=0.067	GT	.	.	.	1	.	.	.	.	.	.	.	.	.	.	.	.	.	.	0	.	0	.	.	.	1	.	0	.	0	.
LT906441.1	2089504	CACTGCGG.AAACATGC_R	C	T	-	clade b 0	NS=8;AF=0.067	GT	1	.	.	.	.	.	.	.	.	.	.	.	.	.	1	.	.	.	0	0	0	0	.	.	.	0	.	.	0	.
LT906441.1	931048	CACTGGAC.TTGCGAAC_R	T	C	-	clade b 0	NS=8;AF=0.100	GT	1	.	.	1	.	.	.	.	.	.	1	.	.	.	.	.	.	.	0	0	0	.	.	.	.	0	.	.	0	.
LT906441.1	830130	CACTGGAG.CTCCGGGG_R	G	A	-	clade b 0	NS=4;AF=0.033	GT	.	.	1	.	.	.	.	.	.	.	.	.	.	.	.	.	.	.	.	.	0	.	.	.	.	.	0	.	0	.
LT906441.1	1625991	CACTGGCG.CGAAGTCC_F	T	G	-	clade b 0	NS=10;AF=0.100	GT	.	.	.	1	.	1	.	.	.	.	.	.	.	.	.	.	.	.	0	0	0	0	.	1	.	0	0	.	0	.
LT906441.1	637449	CACTGGGG.TGGGAGGA_R	G	A	-	clade b 0	NS=7;AF=0.067	GT	.	.	.	1	.	.	.	.	.	.	.	.	.	.	.	.	.	.	0	.	0	0	.	1	.	0	.	.	0	.
LT906441.1	227610	CACTGTTC.CTTGGTGG_R	G	A	-	clade b 0	NS=3;AF=0.033	GT	.	.	.	.	.	.	.	.	.	.	.	.	.	.	.	.	.	.	.	.	0	.	.	.	.	.	.	.	0	1
LT906441.1	695659	CACTTCGC.TCCAAGGA_R	C	G	-	clade b 0	NS=4;AF=0.033	GT	.	.	.	1	.	.	.	.	.	.	.	.	.	.	.	.	.	.	.	0	0	.	.	.	.	.	.	.	0	.
LT906441.1	1506001	CAGAATCC.GAGGTGGG_R	G	C	-	clade b 0	NS=25;AF=0.667	GT	.	1	1	1	1	1	1	1	1	1	1	1	1	1	.	1	1	1	0	0	0	.	1	1	.	.	0	1	0	1
LT906441.1	1423767	CAGACATC.CCGTCTGG_R	A	G	-	clade b 0	NS=15;AF=0.433	GT	1	.	1	.	.	1	1	1	.	.	.	.	.	.	.	1	1	1	.	.	0	.	1	1	1	.	.	1	0	1
LT906441.1	1504983	CAGACATG.CGGTCAGG_F	A	G	-	clade b 0	NS=8;AF=0.100	GT	.	.	.	.	.	.	.	.	.	.	1	.	.	.	.	.	.	.	0	0	0	.	1	.	.	.	0	1	0	.
LT906441.1	1534269	CAGACCCA.GAGATCAC_R	A	G	-	clade b 0	NS=30;AF=0.767	GT	1	1	1	1	1	1	1	1	1	1	1	1	1	1	1	1	1	1	0	0	0	0	1	1	1	0	0	1	0	1
LT906441.1	380242	CAGACCGA.GGGATTGC_R	A	C	-	clade b 0	NS=5;AF=0.033	GT	.	.	.	.	.	.	.	.	.	.	.	.	.	.	.	.	.	.	.	.	0	0	.	.	.	0	.	.	0	1
LT906441.1	549512	CAGACCGG.GTCCTTGA_F	G	C	-	clade b 0	NS=8;AF=0.167	GT	.	.	.	.	.	.	1	1	.	.	.	.	.	.	.	.	1	1	.	0	0	.	.	1	.	.	.	.	0	.
LT906441.1	1612987	CAGACGAC.CCTGACAC_F	A	G	-	clade b 0	NS=18;AF=0.433	GT	.	1	.	.	.	1	1	1	.	1	1	1	.	1	1	1	1	1	0	.	0	.	.	1	.	0	0	.	0	.
LT906441.1	2010101	CAGACGCA.CACCTGGC_F	A	G	-	clade b 0	NS=7;AF=0.133	GT	1	.	.	.	.	1	.	.	.	.	.	.	.	.	.	1	.	.	.	.	0	.	.	1	.	0	.	.	0	.
LT906441.1	1309187	CAGACTCG.CCCGACGG_F	C	T	clade a 1	clade b 0	NS=7;AF=0.133	GT	.	.	.	.	.	.	1	1	.	.	.	.	.	.	.	.	1	1	.	0	0	.	.	.	.	.	.	.	0	.
LT906441.1	1625969	CAGACTCG.CTGGTCGA_F	A	G	-	clade b 0	NS=9;AF=0.067	GT	.	.	.	1	.	.	.	.	.	.	.	.	.	.	.	.	.	.	0	0	0	0	.	1	.	0	0	.	0	.
LT906441.1	485819	CAGACTGA.GATGGCGA_R	A	G	-	clade b 0	NS=13;AF=0.200	GT	.	1	1	.	.	1	.	.	.	.	.	1	.	.	.	1	.	.	0	0	0	0	.	.	1	0	0	.	0	.
LT906441.1	227067	CAGACTGG.GAGGTCCC_R	A	G	clade a 1	clade b 0	NS=3;AF=0.033	GT	.	.	.	.	.	.	.	.	.	1	.	.	.	.	.	.	.	.	.	.	0	.	.	.	.	.	.	.	0	.
LT906441.1	400916	CAGAGCAC.AAAATCCC_F	G	A	-	clade b 0	NS=27;AF=0.667	GT	1	1	1	1	1	.	1	1	1	1	1	1	.	.	1	1	1	1	0	0	0	0	1	1	1	0	0	1	0	1
LT906441.1	1606925	CAGAGCAG.ATACGTCC_R	C	T	-	clade b 0	NS=11;AF=0.200	GT	1	1	.	1	.	.	.	.	.	.	.	1	.	.	.	.	.	1	0	0	0	.	.	.	.	.	0	.	0	1
LT906441.1	485893	CAGAGCTT.ATCATCGA_F	T	G	-	clade b 0	NS=17;AF=0.333	GT	.	1	1	.	.	1	.	.	.	.	.	1	.	.	.	1	.	1	0	0	0	0	1	1	1	0	0	1	0	.
LT906441.1	132683	CAGAGGAA.GGTCACAC_F	C	A	-	clade b 0	NS=8;AF=0.033	GT	.	.	.	.	.	.	.	.	.	.	1	.	.	.	.	.	.	.	0	0	0	0	.	.	.	0	0	.	0	.
LT906441.1	491173	CAGAGGTG.CGTAGCGA_R	A	G	-	clade b 0	NS=20;AF=0.433	GT	.	1	1	.	.	1	1	1	.	.	1	1	.	.	.	1	1	1	0	0	0	0	1	1	.	0	0	1	0	.
LT906441.1	2165256	CAGATATG.GTTGGAGG_R	G	A	-	clade b 0	NS=29;AF=0.733	GT	1	1	1	1	1	1	1	1	1	1	1	1	1	.	1	1	1	1	0	0	0	0	1	1	1	0	0	1	0	1
LT906441.1	490154	CAGATCAC.CTCATTGA_R	T	C	-	clade b 0	NS=8;AF=0.033	GT	.	.	.	.	.	.	.	.	.	.	.	.	.	.	.	.	.	.	0	0	0	0	.	.	.	0	0	.	0	1
LT906441.1	118009	CAGATCGG.ATCAATCG_F	C	T	-	clade b 0	NS=6;AF=0.033	GT	1	.	.	.	.	.	.	.	.	.	.	.	.	.	.	.	.	.	0	0	0	.	.	.	.	0	.	.	0	.
LT906441.1	904086	CAGATCGG.GACGTCGC_F	T	A	-	clade b 0	NS=9;AF=0.100	GT	.	.	.	.	.	1	.	.	.	.	.	.	1	.	.	1	.	.	0	0	0	.	.	.	.	0	0	.	0	.
LT906441.1	1100225	CAGATCGT.GCGATGGA_R	T	C	-	clade b 0	NS=25;AF=0.667	GT	1	1	1	.	.	1	1	1	1	1	1	1	1	.	1	1	1	1	0	0	0	.	1	1	1	.	0	1	0	1
LT906441.1	936361	CAGATGGG.GTGGACGC_F	C	T	clade a 1	-	NS=7;AF=0.033	GT	.	.	.	0	1	.	.	.	.	.	.	.	.	.	.	.	.	.	.	0	0	0	.	.	.	.	0	.	0	.
LT906441.1	131813	CAGATGTT.TCCTCGGG_F	G	C	-	clade b 0	NS=29;AF=0.733	GT	1	1	1	1	1	1	1	1	1	1	1	1	.	1	1	1	1	1	0	0	0	0	1	1	1	0	0	1	0	1
LT906441.1	1535109	CAGATTCC.CAACCACG_R	G	A	-	clade b 0	NS=29;AF=0.733	GT	1	1	1	1	.	1	1	1	1	1	1	1	1	1	1	1	1	1	0	0	0	0	1	1	1	0	0	1	0	1
LT906441.1	479456	CAGCAACT.AGCTCAAG_F	G	A	-	clade b 0	NS=7;AF=0.033	GT	.	.	.	.	.	.	.	.	.	.	.	.	.	.	.	.	.	.	0	0	0	0	.	.	.	.	0	.	0	1
LT906441.1	4451	CAGCAAGC.GGAACTCG_R	A	C	clade a 1	-	NS=9;AF=0.100	GT	.	1	.	.	.	.	.	.	.	.	.	1	.	1	0	.	.	.	0	.	0	.	.	.	.	.	0	.	0	0
LT906441.1	128267	CAGCACAG.GAGGATCA_R	G	A	-	clade b 0	NS=25;AF=0.700	GT	.	1	1	1	1	1	1	.	1	1	1	1	1	1	1	1	1	1	0	.	0	.	1	1	1	0	.	1	0	1
LT906441.1	1666351	CAGCACCA.CCAGCCGG_F	G	A	-	clade b 0	NS=30;AF=0.767	GT	1	1	1	1	1	1	1	1	1	1	1	1	1	1	1	1	1	1	0	0	0	0	1	1	1	0	0	1	0	1
LT906441.1	381145	CAGCACCG.GACCGTGC_F	C	T	-	clade b 0	NS=5;AF=0.067	GT	.	.	.	.	1	1	.	.	.	.	.	.	.	.	.	.	.	.	.	.	0	.	.	.	.	.	0	.	0	.
LT906441.1	1283977	CAGCACCG.GGCTCACG_R	C	T	clade a 1	-	NS=21;AF=0.067	GT	0	1	0	0	.	0	.	.	.	.	0	1	0	.	0	0	.	.	0	0	0	.	0	0	0	0	0	0	0	0
LT906441.1	414155	CAGCACCG.TGGGTCAG_F	G	A	-	clade b 0	NS=23;AF=0.567	GT	1	.	.	1	1	1	1	1	1	.	1	.	.	1	1	1	1	1	0	0	0	0	1	1	1	.	0	1	0	.
LT906441.1	401916	CAGCACCT.GTCCTCGC_R	G	A	clade a 1	-	NS=13;AF=0.033	GT	.	.	.	0	.	.	.	.	.	1	0	.	.	.	.	.	.	.	0	0	0	0	.	0	0	0	0	.	0	0
LT906441.1	945480	CAGCACGA.GAGGACGA_R	A	G	-	clade b 0	NS=12;AF=0.300	GT	.	1	1	1	1	1	.	.	.	1	.	1	.	1	.	1	.	.	.	.	0	.	.	.	.	.	0	.	0	.
LT906441.1	975475	CAGCAGAG.ATCCCCGC_F	C	G	clade a 1	-	NS=8;AF=0.033	GT	.	.	.	.	.	.	.	.	.	.	.	.	.	1	.	.	.	.	0	0	0	0	.	.	.	0	.	.	0	0
LT906441.1	1666348	CAGCAGCA.CAGCCAGC_F	C	G	-	clade b 0	NS=8;AF=0.033	GT	.	.	.	.	.	.	.	.	.	.	.	.	.	.	.	.	.	.	0	0	0	0	.	.	1	0	0	.	0	.
LT906441.1	1132479	CAGCAGCA.CGTGCCTG_F	T	A	-	clade b 0	NS=10;AF=0.167	GT	.	.	.	.	.	.	1	1	.	.	.	.	.	.	.	.	1	1	0	0	0	.	.	.	.	.	0	.	0	1
LT906441.1	1117416	CAGCAGCA.GACCCACA_F	C	T	clade a 1	-	NS=9;AF=0.033	GT	.	.	.	.	.	.	.	.	.	1	.	.	.	.	.	.	.	.	0	0	0	0	.	.	0	0	0	.	0	.
LT906441.1	1619919	CAGCAGGC.GGGCTGCG_R	T	C	-	clade b 0	NS=29;AF=0.733	GT	1	1	1	.	1	1	1	1	1	1	1	1	1	1	1	1	1	1	0	0	0	0	1	1	1	0	0	1	0	1
LT906441.1	844760	CAGCAGGG.ATCTCCGG_F	G	A	clade a 1	-	NS=11;AF=0.033	GT	.	.	.	0	1	.	.	.	.	.	.	.	.	.	.	.	.	.	0	0	0	0	.	0	.	0	0	.	0	0
LT906441.1	893940	CAGCAGGT.CAGACCGG_F	G	C	-	clade b 0	NS=5;AF=0.033	GT	.	.	.	.	.	.	.	.	.	.	1	.	.	.	.	.	.	.	0	0	0	.	.	.	.	.	.	.	0	.
LT906441.1	1966578	CAGCAGGT.GGTCTTGC_F	C	G	-	clade b 0	NS=5;AF=0.033	GT	.	.	.	.	.	.	.	.	.	.	.	.	.	.	1	.	.	.	.	0	0	.	.	.	.	0	.	.	0	.
LT906441.1	622901	CAGCAGTG.CACCGGCC_R	A	C	-	clade b 0	NS=6;AF=0.033	GT	.	.	.	.	.	.	.	.	.	.	.	.	.	.	1	.	.	.	0	0	0	.	.	.	.	.	0	.	0	.
LT906441.1	475750	CAGCATCT.TGACTTGG_F	A	G	-	clade b 0	NS=5;AF=0.033	GT	.	.	.	.	.	.	.	.	.	.	.	.	.	.	.	.	.	.	0	.	0	0	.	.	.	.	.	.	0	1
LT906441.1	364008	CAGCCACC.CCAACACC_F	A	C	-	clade b 0	NS=4;AF=0.033	GT	1	.	.	.	.	.	.	.	.	.	.	.	.	.	.	.	.	.	.	.	0	0	.	.	.	.	.	.	0	.
LT906441.1	1603575	CAGCCACC.GCTGGTGA_F	A	G	-	clade b 0	NS=27;AF=0.700	GT	.	1	1	1	1	1	1	1	1	.	1	1	1	1	1	1	1	1	0	0	0	.	1	1	1	0	0	1	0	1
LT906441.1	1799106	CAGCCACC.TGTGGTGC_F	C	T	-	clade b 0	NS=20;AF=0.500	GT	.	1	1	.	1	1	1	1	1	1	.	1	1	.	.	1	1	1	0	.	0	.	1	.	.	0	0	1	0	.
LT906441.1	644407	CAGCCATC.GCCACCTC_R	G	A	-	clade b 0	NS=9;AF=0.133	GT	.	.	.	1	.	1	.	.	.	.	.	.	.	.	.	1	.	.	0	0	0	0	.	1	.	.	.	.	0	.
LT906441.1	621311	CAGCCCAG.GCAAGGAC_R	G	C	-	clade b 0	NS=3;AF=0.033	GT	.	.	.	.	.	.	.	.	.	.	.	.	.	.	.	.	.	.	.	.	0	.	.	.	.	.	.	.	0	1
LT906441.1	1199777	CAGCCCCA.GCACAGGC_R	C	A	-	clade b 0	NS=3;AF=0.033	GT	.	.	1	.	.	.	.	.	.	.	.	.	.	.	.	.	.	.	.	.	0	.	.	.	.	.	.	.	0	.
LT906441.1	2134367	CAGCCCCA.GCCGGCGA_F	A	G	-	clade b 0	NS=6;AF=0.033	GT	.	.	.	.	.	.	.	.	.	.	.	.	.	.	.	.	.	.	0	.	0	.	.	.	1	0	0	.	0	.
LT906441.1	1507802	CAGCCCCC.GCACCACG_R	A	T	-	clade b 0	NS=6;AF=0.033	GT	.	.	1	.	.	.	.	.	.	.	.	.	.	.	.	.	.	.	0	0	0	.	.	.	.	.	0	.	0	.
LT906441.1	1032622	CAGCCCCG.TGACGAAG_R	C	G	-	clade b 0	NS=8;AF=0.033	GT	.	.	.	.	.	1	.	.	.	.	.	.	.	.	.	.	.	.	0	0	0	0	.	.	.	0	0	.	0	.
LT906441.1	897544	CAGCCCGA.CCGTTCCA_F	T	C	-	clade b 0	NS=8;AF=0.033	GT	.	.	.	.	.	.	.	.	.	.	.	.	.	.	.	.	.	.	0	0	0	0	.	.	1	0	0	.	0	.
LT906441.1	125218	CAGCCCGC.CCCTGCCA_F	A	G	-	clade b 0	NS=6;AF=0.033	GT	.	.	.	1	.	.	.	.	.	.	.	.	.	.	.	.	.	.	0	.	0	0	.	.	.	0	.	.	0	.
LT906441.1	70270	CAGCCCGG.GCGCAGCC_F	G	T	-	clade b 0	NS=8;AF=0.033	GT	.	.	.	.	.	.	.	.	.	.	.	.	.	.	.	.	.	.	0	0	0	0	.	.	.	0	0	.	0	1
LT906441.1	980556	CAGCCCTG.CCCGCGGG_F	C	A	-	clade b 0	NS=25;AF=0.600	GT	1	.	1	1	1	1	1	1	1	1	.	.	1	1	.	1	1	1	0	0	0	0	1	1	1	0	0	1	0	.
LT906441.1	1613477	CAGCCGAC.CGGTGACG_F	A	C	clade a 1	clade b 0	NS=9;AF=0.133	GT	.	.	.	.	.	.	1	1	.	.	.	.	.	.	.	.	1	1	.	0	0	.	.	.	.	0	0	.	0	.
LT906441.1	1624957	CAGCCGAC.CGTCGATC_R	T	A	-	clade b 0	NS=5;AF=0.100	GT	.	.	.	.	.	.	.	.	.	.	1	.	.	.	.	1	.	.	.	.	0	.	.	1	.	.	.	.	0	.
LT906441.1	701145	CAGCCGAC.TGACGTGA_F	G	A	-	clade b 0	NS=4;AF=0.033	GT	.	.	.	.	.	.	.	.	.	.	.	.	.	.	.	.	.	.	.	0	0	.	.	.	.	.	.	.	0	1
LT906441.1	1078751	CAGCCTCC.TGGAGTAC_F	C	T	-	clade b 0	NS=28;AF=0.700	GT	1	1	1	1	1	1	1	1	1	1	1	1	1	1	1	1	.	1	0	0	0	0	1	1	.	0	0	1	0	1
LT906441.1	2170784	CAGCCTGT.ATCGTGAC_R	G	A	-	clade b 0	NS=8;AF=0.033	GT	.	.	.	.	.	.	.	.	.	.	.	.	.	.	.	.	.	.	0	0	0	0	.	.	.	0	0	.	0	1
LT906441.1	1566472	CAGCGAAC.GAGAACCG_F	T	C	-	clade b 0	NS=16;AF=0.333	GT	1	1	.	.	1	.	1	1	.	1	.	1	.	.	.	.	1	1	0	.	0	0	.	.	.	0	0	.	0	1
LT906441.1	1020703	CAGCGAAG.ACCTTGTC_R	T	C	-	clade b 0	NS=26;AF=0.633	GT	.	1	1	1	1	1	1	1	1	.	1	1	1	1	.	1	1	1	0	0	0	0	1	1	1	0	0	1	0	.
LT906441.1	631182	CAGCGACG.CGATGACC_R	C	A	clade a 1	-	NS=13;AF=0.133	GT	.	.	.	0	.	.	1	1	.	.	.	.	.	.	.	.	1	1	0	0	0	0	.	0	0	.	0	.	0	.
LT906441.1	2080042	CAGCGAGC.CCCCGAAG_R	C	T	-	clade b 0	NS=23;AF=0.633	GT	1	1	.	1	1	1	1	1	1	1	.	1	1	.	1	.	1	1	.	0	0	.	1	1	1	0	.	1	0	1
LT906441.1	112876	CAGCGAGG.GGGGGGAG_R	A	G	-	clade b 0	NS=21;AF=0.633	GT	1	1	1	.	1	1	1	1	1	1	1	1	1	1	1	1	1	1	.	.	0	.	.	1	1	.	.	.	0	.
LT906441.1	1725623	CAGCGATC.TCCCAGCC_F	G	A	clade a 1	-	NS=13;AF=0.100	GT	0	1	0	.	.	.	.	.	.	1	.	1	.	.	0	.	.	.	.	0	0	0	.	.	.	0	0	.	0	0
LT906441.1	1340463	CAGCGATG.TCACCATC_R	G	C	-	clade b 0	NS=6;AF=0.133	GT	.	.	1	.	.	.	.	.	.	.	1	.	.	.	.	.	.	.	.	.	0	.	1	.	.	.	.	1	0	.
LT906441.1	1095867	CAGCGCAC.GCTTCCCC_R	T	C	-	clade b 0	NS=26;AF=0.633	GT	1	1	1	1	1	1	1	.	1	1	1	1	.	1	1	1	.	1	0	0	0	0	1	.	1	0	0	1	0	1
LT906441.1	389293	CAGCGCAC.TGCTGCCC_F	A	G	-	clade b 0	NS=23;AF=0.700	GT	1	1	1	1	1	1	1	1	1	1	1	1	1	1	.	1	1	1	.	.	0	.	1	1	1	.	.	1	0	.
LT906441.1	542274	CAGCGCCC.CGAGGGGA_R	G	C	-	clade b 0	NS=4;AF=0.033	GT	.	.	.	.	.	.	.	.	.	.	.	.	.	.	.	.	.	.	.	.	0	.	.	.	.	.	0	.	0	1
LT906441.1	717391	CAGCGCGA.AGCCATGG_R	A	G	-	clade b 0	NS=20;AF=0.500	GT	.	1	1	.	.	1	1	1	.	1	1	1	1	1	.	1	1	1	0	.	0	0	1	.	.	.	0	1	0	.
LT906441.1	1589402	CAGCGCGA.GAAGACGA_F	T	G	-	clade b 0	NS=5;AF=0.033	GT	.	.	.	.	.	.	.	.	.	.	1	.	.	.	.	.	.	.	.	0	0	.	.	.	.	.	0	.	0	.
LT906441.1	1200891	CAGCGCTC.TCCCCAAG_R	T	A	-	clade b 0	NS=26;AF=0.700	GT	1	1	1	1	1	1	1	1	1	1	1	1	1	1	.	1	1	1	0	.	0	0	1	1	1	.	0	1	0	.
LT906441.1	809817	CAGCGCTG.GGACACCA_F	C	A	clade a 1	-	NS=9;AF=0.067	GT	.	.	.	0	1	.	.	.	.	1	.	.	0	.	.	.	.	.	.	0	0	.	.	0	.	0	.	.	0	.
LT906441.1	817864	CAGCGCTG.TCGGCAGG_R	C	T	-	clade b 0	NS=9;AF=0.067	GT	.	.	.	1	.	.	.	.	.	.	.	.	.	.	.	.	.	.	0	0	0	0	.	1	.	0	0	.	0	.
[truncated: 3,180 more rows]
