# Supplementary material for: Comparative genomic analyses of Cutibacterium granulosum provide insights into genomic diversity
Source: Front Microbiol. 2024 Jan 17;15:1343227. doi: 10.3389/fmicb.2024.1343227 (PMC10832045; doi:10.3389/fmicb.2024.1343227)
Supplement: Supplementary file 6 [file Table_6.XLSX]

## Sheet: HGTs
Gene_1	Gene_2	Identity	end_match	full_length_match	direction	direction	functional description
GCA_032474995.1_01187	GCA_018366805.1_01909	99.881	no	no	GCA_032474995.1-->GCA_018366805.1	other-->clade B	Transposase
A11_bin.2_00352	A30_bin.4_00939	99.718	no	no	A30_bin.4-->A11_bin.2	clade A-->other	recombinase RecA
A11_bin.2_01087	A30_bin.4_00356	100	no	no	A30_bin.4-->A11_bin.2	clade A-->other	L-asparaginase I
A14_bin.3_00286	A13_bin.6_00993	99.837	no	no	A13_bin.6-->A14_bin.3	clade A-->other	ribosomal S30AE, sigma 54 modulation protein
A14_bin.3_00408	A13_bin.6_01477	99.799	no	no	A13_bin.6-->A14_bin.3	clade A-->other	DNA-directed RNA polymerase subunit beta
A14_bin.3_00863	B17_bin.6_00058	100	no	no	B17_bin.6-->A14_bin.3	clade A-->other	hypothetical protein
A30_bin.4_00939	A31_bin.5_00510	99.906	no	no	A30_bin.4-->A31_bin.5	clade A-->other	recombinase RecA
A31_bin.5_00391	B01_bin.4_01784	100	no	no	B01_bin.4-->A31_bin.5	clade A-->other	hypothetical protein
B01_bin.4_01552	A11_bin.2_00084	99.861	no	no	B01_bin.4-->A11_bin.2	clade A-->other	hypothetical protein
B08_bin.5_00710	A30_bin.4_00941	99.76	no	no	A30_bin.4-->B08_bin.5	clade A-->other	Transcriptional regulator, DeoR family protein
B08_bin.5_00843	A13_bin.6_01173	99.634	no	no	A13_bin.6-->B08_bin.5	clade A-->other	hypothetical protein
B10_bin.10_00358	GCA_943912955.1_00174	100	no	no	B10_bin.10-->GCA_943912955.1	clade A-->other	hypothetical protein
B10_bin.10_01231	GCA_030826365.1_00340	100	no	no	B10_bin.10-->GCA_030826365.1	clade A-->other	hypothetical protein
B10_bin.10_01791	B21_bin.8_00127	99.831	no	no	B10_bin.10-->B21_bin.8	clade A-->other	NifU-like protein
B10_bin.10_01823	B28_bin.2_00073	100	no	no	B10_bin.10-->B28_bin.2	clade A-->other	hypothetical protein
B11_bin.7_00851	A49_bin.7_00634	100	no	no	A49_bin.7-->B11_bin.7	clade A-->other	PilT protein domain-containing protein
B11_bin.7_00883	A49_bin.7_01378	99.69	no	no	A49_bin.7-->B11_bin.7	clade A-->other	phosphatase
B17_bin.6_01015	B28_bin.2_00976	99.732	no	no	B17_bin.6-->B28_bin.2	clade A-->other	ribokinase
B39_bin.8_00862	GCA_030826365.1_00066	99.874	no	no	B39_bin.8-->GCA_030826365.1	clade A-->other	hypothetical protein
B42_bin.5_00549	GCA_030826365.1_00987	100	no	no	B42_bin.5-->GCA_030826365.1	clade A-->other	hypothetical protein
B11_bin.7_00753	B01_bin.4_00331	99.917	no	no	B01_bin.4-->B11_bin.7	clade A-->other	membrane associated protein
B11_bin.7_00754	B01_bin.4_00332	100	no	no	B01_bin.4-->B11_bin.7	clade A-->other	putative membrane transport protein
A13_bin.6_00465	A31_bin.5_00234	99.669	no	no	A31_bin.5-->A13_bin.6	other-->clade A	phosphoglycerate kinase
A13_bin.6_00989	A31_bin.5_00408	100	no	no	A31_bin.5-->A13_bin.6	other-->clade A	hypothetical protein
A13_bin.6_01565	A14_bin.3_00930	99.85	no	no	A14_bin.3-->A13_bin.6	other-->clade A	hypothetical protein
A14_bin.3_00110	A13_bin.6_00969	99.713	no	no	A14_bin.3-->A13_bin.6	other-->clade A	dinitrogenase iron-molybdenum cofactor
A14_bin.3_00311	A13_bin.6_01019	99.831	no	no	A14_bin.3-->A13_bin.6	other-->clade A	hypothetical protein
A14_bin.3_00557	A13_bin.6_00357	99.847	no	no	A14_bin.3-->A13_bin.6	other-->clade A	hypothetical protein
A14_bin.3_00835	A13_bin.6_01118	100	no	no	A14_bin.3-->A13_bin.6	other-->clade A	hypothetical protein
A15_bin.2_01771	A49_bin.7_01524	99.681	no	no	A15_bin.2-->A49_bin.7	other-->clade A	hypothetical protein
A31_bin.5_00495	A13_bin.6_00975	99.788	no	no	A31_bin.5-->A13_bin.6	other-->clade A	aspartate carbamoyltransferase catalytic subunit
A42_bin.12_00607	GCA_030826365.1_01571	100	no	no	GCA_030826365.1-->A42_bin.12	other-->clade A	hypothetical protein
A42_bin.12_01382	GCA_030826365.1_00953	99.938	no	no	GCA_030826365.1-->A42_bin.12	other-->clade A	hypothetical protein
A49_bin.7_00183	A11_bin.2_01285	99.62	no	no	A11_bin.2-->A49_bin.7	other-->clade A	ABC transporter ATP-binding protein
A49_bin.7_01110	A31_bin.5_02195	99.828	no	no	A31_bin.5-->A49_bin.7	other-->clade A	hypothetical protein
B01_bin.4_01249	GCA_032474995.1_00290	99.676	no	no	GCA_032474995.1-->B01_bin.4	other-->clade A	hypothetical protein
B10_bin.10_00361	GCA_943912955.1_00171	100	no	no	GCA_943912955.1-->B10_bin.10	other-->clade A	hypothetical protein
B10_bin.10_01605	B11_bin.7_00469	99.906	no	no	B11_bin.7-->B10_bin.10	other-->clade A	hypothetical protein
B11_bin.7_00583	B17_bin.6_00502	99.877	no	no	B11_bin.7-->B17_bin.6	other-->clade A	elongation factor Ts
B11_bin.7_00584	B17_bin.6_00503	99.892	no	no	B11_bin.7-->B17_bin.6	other-->clade A	30S ribosomal protein S2
B11_bin.7_00880	A42_bin.12_00168	100	no	no	B11_bin.7-->A42_bin.12	other-->clade A	orotate phosphoribosyltransferase
B11_bin.7_00898	B01_bin.4_01326	100	no	no	B11_bin.7-->B01_bin.4	other-->clade A	hypothetical protein
B17_bin.6_00707	GCA_943912955.1_00020	99.733	no	no	GCA_943912955.1-->B17_bin.6	other-->clade A	hypothetical protein
B21_bin.8_01583	B01_bin.4_01345	99.71	no	no	B21_bin.8-->B01_bin.4	other-->clade A	hypothetical protein
B39_bin.8_00595	GCA_030826365.1_01571	100	no	no	GCA_030826365.1-->B39_bin.8	other-->clade A	hypothetical protein
B39_bin.8_01299	GCA_030826365.1_00953	99.938	no	no	GCA_030826365.1-->B39_bin.8	other-->clade A	hypothetical protein
B42_bin.5_00493	GCA_030826365.1_01571	100	no	no	GCA_030826365.1-->B42_bin.5	other-->clade A	hypothetical protein
GCA_032474995.1_01203	B01_bin.4_00906	99.851	no	no	GCA_032474995.1-->B01_bin.4	other-->clade A	hypothetical protein
GCA_032474995.1_01441	A30_bin.4_00262	99.713	no	no	GCA_032474995.1-->A30_bin.4	other-->clade A	hypothetical protein
B28_bin.2_00918	GCA_032510225.1_00633	100	no	no	GCA_032510225.1-->B28_bin.2	clade B-->other	hypothetical protein
GCA_000464495.1_00225	B21_bin.8_01036	99.686	no	no	GCA_000464495.1-->B21_bin.8	clade B-->other	hypothetical protein
GCA_000464495.1_00548	B08_bin.5_00380	99.823	no	no	GCA_000464495.1-->B08_bin.5	clade B-->other	Phosphate starvation-inducible protein PhoH, predicted ATPase
GCA_000464495.1_00608	B21_bin.8_00005	100	no	no	GCA_000464495.1-->B21_bin.8	clade B-->other	hypothetical protein
GCA_001700755.2_00538	GCA_030826365.1_01292	99.715	no	no	GCA_001700755.2-->GCA_030826365.1	clade B-->other	hypothetical protein
GCA_032510525.1_01103	GCA_032474995.1_00731	100	no	no	GCA_032510525.1-->GCA_032474995.1	clade B-->other	hypothetical protein
GCA_943912955.1_01683	GCA_000463665.1_00828	100	no	no	GCA_000463665.1-->GCA_943912955.1	clade B-->other	NAD dependent epimerase/dehydratase family protein
GCA_943912955.1_01759	GCA_000464495.1_00150	99.766	no	no	GCA_000464495.1-->GCA_943912955.1	clade B-->other	membrane alanyl aminopeptidase
GCA_000464495.1_00609	B21_bin.8_00006	100	no	no	B21_bin.8-->GCA_000464495.1	other-->clade B	hypothetical protein
GCA_018366805.1_01223	B08_bin.5_00144	100	no	no	B08_bin.5-->GCA_018366805.1	other-->clade B	cell division ATP-binding protein FtsE
GCA_032510225.1_00909	GCA_032474995.1_00209	99.725	no	no	GCA_032474995.1-->GCA_032510225.1	other-->clade B	dihydroneopterin aldolase
GCA_032580335.1_00500	GCA_032510525.1_00310	99.642	no	no	GCA_032580335.1-->GCA_032510525.1	other-->clade B	hypothetical protein
GCA_032580335.1_00594	GCA_032510225.1_01348	99.89	no	no	GCA_032580335.1-->GCA_032510225.1	other-->clade B	carbamate kinase
GCA_943912955.1_01484	GCA_000463665.1_00134	100	no	no	GCA_943912955.1-->GCA_000463665.1	other-->clade B	allantoate amidohydrolase
GCA_943912955.1_00976	GCA_000464495.1_00167	99.946	no	no	GCA_943912955.1-->GCA_000464495.1	other-->clade B	GTP-binding protein TypA
