# Supplementary material for: Comparative genomic analyses of Cutibacterium granulosum provide insights into genomic diversity
Source: Front Microbiol. 2024 Jan 17;15:1343227. doi: 10.3389/fmicb.2024.1343227 (PMC10832045; doi:10.3389/fmicb.2024.1343227)
Supplement: Supplementary file 7 [file Table_7.XLSX]

## Sheet: CARD result
#Query Seq-id	Subject Seq-id	Percent of identical matches	Alignment length	Number of mismatches	Total number of gaps	Start of alignment in query	End of alignment in query	Start of alignment in subject	End of alignment in subject	Expect value	Bit score	Global percent of identical matches
A11bin2_00105	gb|WP_102607457.1|ARO:3004361|sul4	37.41	286	138	6	1	274	17	273	6e-36	127	51.56
A11bin2_00264	gb|AEY83581.1|ARO:3000510|Saur_mupB_MUP	34.62	1086	603	18	24	1087	9	1009	0	660	46.75
A11bin2_00432	gb|ADV91011.1|ARO:3000245|RbpA	48.91	92	46	1	1	92	1	91	9e-25	87.8	40.35
A11bin2_00803	gb|AAC73788.1|ARO:3003841|kdpE	47.51	221	116	0	3	223	4	224	5e-67	203	46.66
A11bin2_00853	gb|BAD59497.1|ARO:3000501|rpoB2	69.6	1135	330	8	20	1150	28	1151	0	1584	69.27
A11bin2_01176	gb|ATC67679.1|ARO:3000838|arlR	37.95	224	131	2	5	228	4	219	5e-44	144	42.46
A11bin2_01240	gb|AAS79458.1|ARO:3001302|chrB	39.84	256	142	4	8	257	2	251	4e-43	145	40.71
A11bin2_01424	gb|AAA25550.1|ARO:3003105|dfrA3	40.52	153	88	2	1	152	1	151	5e-34	114	40.12
A11bin2_01436	gb|ATC67679.1|ARO:3000838|arlR	45.67	208	104	5	25	230	16	216	2e-55	174	47.48
A11bin2_01467	gb|AAM09850.1|ARO:3002944|vanH_in_vanD_cl	33.66	303	142	9	6	287	29	293	6e-35	126	49.84
A11bin2_01628	gb|AHH83938.1|ARO:3000013|vanB	38.13	375	182	8	3	361	2	342	3e-77	238	56.43
A11bin2_01766	gb|AAV80464.1|ARO:3000565|tet(38)	48.25	400	205	2	28	426	9	407	1e-104	317	43.33
A11bin2_01822	gb|AAC75089.1|ARO:3003577|ugd	63.14	388	143	0	1	388	1	388	0	514	63.14
A13bin6_00079	gb|WP_102607457.1|ARO:3004361|sul4	38.89	252	118	5	15	254	13	240	1e-34	124	46.68
A13bin6_00200	gb|AEY83581.1|ARO:3000510|Saur_mupB_MUP	35.19	1057	613	16	24	1063	9	1010	0	665	42.98
A13bin6_00230	gb|WP_104671188.1|ARO:3003948|efrA	40.28	576	342	2	3	577	1	575	6e-131	392	40.69
A13bin6_00317	gb|RHO92765.1|ARO:3005023|cfrE	35.71	350	205	7	54	400	11	343	7e-59	192	42.15
A13bin6_00597	gb|CCA59315.1|ARO:3007208|HelR	31.58	703	397	17	78	746	67	719	4e-73	249	42.38
A13bin6_01026	gb|ATC67679.1|ARO:3000838|arlR	45.26	190	98	3	25	213	16	200	6e-52	165	42
A13bin6_01028	gb|AAV80464.1|ARO:3000565|tet(38)	48.25	400	205	2	28	426	9	407	4e-106	320	43.33
A13bin6_01059	gb|AAM09849.1|ARO:3000005|vanD	38.29	363	197	9	4	361	3	343	4e-77	238	48.39
A13bin6_01110	gb|APB03219.1|ARO:3003986|TaeA	36.96	652	357	10	10	617	2	643	8e-100	315	45.52
A13bin6_01253	gb|AAC73788.1|ARO:3003841|kdpE	47.51	221	116	0	3	223	4	224	2e-66	202	46.66
A13bin6_01278	gb|ATC67679.1|ARO:3000838|arlR	37.5	224	132	2	5	228	4	219	4e-43	142	42
A13bin6_01281	gb|AAC76093.1|ARO:3002986|bacA	34.32	271	152	9	2	261	6	261	4e-37	130	43.58
A13bin6_01296	gb|BAE85481.1|ARO:3003727|vanK_in_vanI_cl	42.11	361	196	3	2	357	23	375	6e-96	287	44
A13bin6_01532	gb|BAD59497.1|ARO:3000501|rpoB2	69.6	1135	330	8	20	1150	28	1151	0	1584	69.27
A13bin6_01578	gb|AAM09850.1|ARO:3002944|vanH_in_vanD_cl	33.66	303	142	10	6	287	29	293	2e-34	125	49.84
A13bin6_01674	gb|AAC75089.1|ARO:3003577|ugd	62.89	388	144	0	19	406	1	388	0	510	62.88
A13bin6_01804	gb|AAS79458.1|ARO:3001302|chrB	39.53	253	135	4	8	251	2	245	6e-45	150	42.14
A13bin6_01853	gb|ADV91011.1|ARO:3000245|RbpA	48.91	92	46	1	1	92	1	91	9e-25	87.8	40.35
A14bin3_00294	gb|ATC67679.1|ARO:3000838|arlR	45.26	190	98	3	25	213	16	200	1e-51	164	42
A14bin3_00302	gb|AAV80464.1|ARO:3000565|tet(38)	48.25	400	205	2	23	421	9	407	3e-106	320	43.33
A14bin3_00328	gb|AAM09849.1|ARO:3000005|vanD	38.29	363	197	9	4	361	3	343	3e-78	241	48.39
A14bin3_00423	gb|BAD59497.1|ARO:3000501|rpoB2	69.6	1135	330	8	20	1150	28	1151	0	1584	69.27
A14bin3_00466	gb|AAA98484.1|ARO:3000596|ErmX	84.35	262	41	0	1	262	1	262	3e-141	396	77.81
A14bin3_00473	gb|AAC73788.1|ARO:3003841|kdpE	47.51	221	116	0	3	223	4	224	8e-67	202	46.66
A14bin3_00519	gb|AEY83581.1|ARO:3000510|Saur_mupB_MUP	34.44	1086	606	17	24	1087	9	1010	0	656	46.46
A14bin3_00547	gb|WP_104671188.1|ARO:3003948|efrA	40.42	574	340	2	5	577	3	575	2e-130	390	40.69
A14bin3_00606	gb|RHO92765.1|ARO:3005023|cfrE	35.71	350	205	7	54	400	11	343	2e-59	194	42.15
A14bin3_00908	gb|APB03219.1|ARO:3003986|TaeA	36.96	652	357	10	10	617	2	643	2e-99	314	45.52
A14bin3_00934	gb|AAC75089.1|ARO:3003577|ugd	62.89	388	144	0	19	406	1	388	0	511	62.88
A14bin3_01205	gb|CCA59315.1|ARO:3007208|HelR	31.58	703	397	17	149	817	67	719	1e-72	249	42.38
A14bin3_01336	gb|WP_102607457.1|ARO:3004361|sul4	38.89	252	118	5	15	254	13	240	2e-34	124	46.68
A14bin3_01345	gb|ADV91011.1|ARO:3000245|RbpA	48.91	92	46	1	1	92	1	91	9e-25	87.8	40.35
A14bin3_01438	gb|AAM09850.1|ARO:3002944|vanH_in_vanD_cl	33.66	303	142	10	6	287	29	293	2e-34	125	49.84
A14bin3_01494	gb|ATC67679.1|ARO:3000838|arlR	37.95	224	131	2	5	228	4	219	5e-44	144	42.46
A14bin3_01497	gb|AAC76093.1|ARO:3002986|bacA	34.32	271	152	9	2	261	6	261	4e-37	130	43.58
A14bin3_01512	gb|BAE85481.1|ARO:3003727|vanK_in_vanI_cl	42.11	361	196	3	2	357	23	375	2e-95	286	44
A14bin3_01572	gb|AAA25550.1|ARO:3003105|dfrA3	40.52	153	88	2	1	152	1	151	5e-34	114	40.12
A15bin2_00224	gb|CCA59315.1|ARO:3007208|HelR	31.56	732	412	19	123	817	40	719	1e-73	252	44.32
A15bin2_00237	gb|ATC67679.1|ARO:3000838|arlR	37.95	224	131	2	5	228	4	219	5e-44	144	42.46
A15bin2_00240	gb|AAC76093.1|ARO:3002986|bacA	34.32	271	152	9	7	266	6	261	4e-37	130	43.58
A15bin2_00344	gb|BAD59497.1|ARO:3000501|rpoB2	69.6	1135	330	8	20	1150	28	1151	0	1584	69.27
A15bin2_00517	gb|AAC73788.1|ARO:3003841|kdpE	47.51	221	116	0	3	223	4	224	1e-66	202	46.66
A15bin2_00678	gb|BAE85481.1|ARO:3003727|vanK_in_vanI_cl	42.11	361	196	3	2	357	23	375	3e-95	286	44
A15bin2_00685	gb|AAM09850.1|ARO:3002944|vanH_in_vanD_cl	33.66	303	142	10	6	287	29	293	8e-34	124	49.84
A15bin2_00865	gb|WP_102607457.1|ARO:3004361|sul4	38.89	252	118	5	15	254	13	240	7e-35	125	46.68
A15bin2_00971	gb|AAV80464.1|ARO:3000565|tet(38)	48.25	400	205	2	28	426	9	407	9e-105	317	43.33
A15bin2_01065	gb|ATC67679.1|ARO:3000838|arlR	44.74	190	99	3	25	213	16	200	2e-50	161	41.55
A15bin2_01182	gb|AAB64408.1|ARO:3007050|mreA	35.67	300	172	9	14	305	15	301	5e-43	147	41.15
A15bin2_01259	gb|AAC75089.1|ARO:3003577|ugd	63.14	388	143	0	15	402	1	388	0	509	63.14
A15bin2_01332	gb|AHH83938.1|ARO:3000013|vanB	38.13	375	182	8	3	361	2	342	2e-76	237	56.43
A15bin2_01360	gb|APB03219.1|ARO:3003986|TaeA	36.96	652	357	10	10	617	2	643	2e-100	316	45.52
A15bin2_01402	gb|AAA25550.1|ARO:3003105|dfrA3	40.52	153	88	2	1	152	1	151	5e-34	114	40.12
A15bin2_01491	gb|AAS79458.1|ARO:3001302|chrB	39.92	253	134	4	8	251	2	245	6e-46	153	42.5
A30bin4_00018	gb|AEY83581.1|ARO:3000510|Saur_mupB_MUP	35.38	1057	611	16	24	1063	9	1010	0	671	43.17
A30bin4_00308	gb|BAD59497.1|ARO:3000501|rpoB2	69.6	1135	330	8	20	1150	28	1151	0	1584	69.27
A30bin4_00376	gb|WP_102607457.1|ARO:3004361|sul4	38.89	252	118	5	15	254	13	240	5e-34	123	46.68
A30bin4_00437	gb|AAC73788.1|ARO:3003841|kdpE	47.51	221	116	0	3	223	4	224	8e-67	202	46.66
A30bin4_00519	gb|AAB64408.1|ARO:3007050|mreA	35.79	299	171	9	8	298	16	301	2e-42	145	41.15
A30bin4_00665	gb|AAV80464.1|ARO:3000565|tet(38)	48.5	400	204	2	28	426	9	407	8e-107	322	43.55
A30bin4_00925	gb|AHH83938.1|ARO:3000013|vanB	38.13	375	182	8	3	361	2	342	5e-77	238	56.43
A30bin4_00984	gb|WP_104671188.1|ARO:3003948|efrA	40.42	574	340	2	5	577	3	575	6e-131	392	40.69
A30bin4_00988	gb|AAC75089.1|ARO:3003577|ugd	63.14	388	143	0	19	406	1	388	0	511	63.14
A30bin4_01064	gb|ADV91011.1|ARO:3000245|RbpA	48.91	92	46	1	1	92	1	91	9e-25	87.8	40.35
A30bin4_01244	gb|BAE85481.1|ARO:3003727|vanK_in_vanI_cl	42.11	361	196	3	2	357	23	375	8e-101	300	44
A30bin4_01265	gb|BAE85478.1|ARO:3003728|vanR_in_vanI_cl	39.13	230	137	2	36	262	3	232	9e-43	143	40.08
A30bin4_01480	gb|RHO92765.1|ARO:3005023|cfrE	35.71	350	205	7	54	400	11	343	2e-59	194	42.15
A30bin4_01545	gb|AAC76093.1|ARO:3002986|bacA	34.32	271	152	9	7	266	6	261	4e-37	130	43.58
A30bin4_01548	gb|ATC67679.1|ARO:3000838|arlR	37.5	224	132	2	5	228	4	219	2e-42	140	42
A30bin4_01623	gb|APB03219.1|ARO:3003986|TaeA	37.12	652	356	10	10	617	2	643	2e-105	329	45.67
A30bin4_01673	gb|AAM09850.1|ARO:3002944|vanH_in_vanD_cl	33.99	303	141	10	6	287	29	293	6e-35	126	50.15
A30bin4_01901	gb|ATC67679.1|ARO:3000838|arlR	45.26	190	98	3	25	213	16	200	2e-52	166	42
A31bin5_00129	gb|AAC75089.1|ARO:3003577|ugd	62.37	388	146	0	19	406	1	388	0	509	62.37
A31bin5_00394	gb|AAD51348.1|ARO:3003066|smeR	43.11	225	125	1	2	226	4	225	2e-55	174	43.66
A31bin5_00431	gb|ATC67679.1|ARO:3000838|arlR	45.26	190	98	3	25	213	16	200	2e-52	166	42
A31bin5_00433	gb|AAV80464.1|ARO:3000565|tet(38)	48.25	400	205	2	28	426	9	407	4e-106	320	43.33
A31bin5_00568	gb|AAC73788.1|ARO:3003841|kdpE	47.06	221	117	0	3	223	4	224	1e-66	202	46.22
A31bin5_00602	gb|AHH83938.1|ARO:3000013|vanB	38.13	375	182	8	3	361	2	342	4e-76	236	56.43
A31bin5_00615	gb|AAA25550.1|ARO:3003105|dfrA3	40.52	153	88	2	1	152	1	151	5e-34	114	40.12
A31bin5_00806	gb|WP_102607457.1|ARO:3004361|sul4	38.89	252	118	5	15	254	13	240	2e-34	124	46.68
A31bin5_00902	gb|BAD59497.1|ARO:3000501|rpoB2	69.52	1135	331	8	20	1150	28	1151	0	1582	69.19
A31bin5_00998	gb|AAM09850.1|ARO:3002944|vanH_in_vanD_cl	33.66	303	142	9	6	287	29	293	2e-35	127	49.84
A31bin5_01122	gb|AAC76093.1|ARO:3002986|bacA	34.32	271	152	9	7	266	6	261	4e-37	130	43.58
A31bin5_01158	gb|CAB37345.2|ARO:3004592|erm(32)	42.91	247	129	3	11	251	5	245	2e-44	149	42.14
A31bin5_01220	gb|APB03219.1|ARO:3003986|TaeA	36.96	652	357	10	10	617	2	643	8e-100	315	45.52
A31bin5_01275	gb|ADV91011.1|ARO:3000245|RbpA	48.91	92	46	1	1	92	1	91	9e-25	87.8	40.35
A31bin5_01320	gb|AEY83581.1|ARO:3000510|Saur_mupB_MUP	34.51	1081	612	17	24	1087	9	1010	0	657	45.4
A31bin5_01340	gb|BAE85478.1|ARO:3003728|vanR_in_vanI_cl	39.13	230	137	2	36	262	3	232	4e-43	144	40.08
A31bin5_01425	gb|RHO92765.1|ARO:3005023|cfrE	35.71	350	205	7	54	400	11	343	2e-59	194	42.15
A31bin5_01632	gb|ATC67679.1|ARO:3000838|arlR	37.95	224	131	2	5	228	4	219	5e-44	144	42.46
A31bin5_01778	gb|WP_104671188.1|ARO:3003948|efrA	40.42	574	340	2	5	577	3	575	2e-130	391	40.69
A31bin5_02115	gb|BAE85481.1|ARO:3003727|vanK_in_vanI_cl	42.11	361	196	3	2	357	23	375	2e-95	286	44
A42bin12_00076	gb|ADV91011.1|ARO:3000245|RbpA	48.91	92	46	1	1	92	1	91	9e-25	87.8	40.35
A42bin12_00267	gb|CAB37345.2|ARO:3004592|erm(32)	43.2	250	130	3	11	254	5	248	1e-45	152	42.85
A42bin12_00331	gb|ABA71726.1|ARO:3004253|vanU_in_vanG_cl	54.17	72	33	0	9	80	3	74	7e-24	83.2	52
A42bin12_00514	gb|WP_102607457.1|ARO:3004361|sul4	38.71	248	116	5	1	236	17	240	2e-33	121	45.99
A42bin12_00669	gb|BAD59497.1|ARO:3000501|rpoB2	69.6	1135	330	8	20	1150	28	1151	0	1584	69.27
A42bin12_00734	gb|RHO92765.1|ARO:3005023|cfrE	35.71	350	205	7	54	400	11	343	3e-59	193	42.15
A42bin12_00793	gb|AAA25550.1|ARO:3003105|dfrA3	41.18	153	87	2	1	152	1	151	9e-35	116	40.74
A42bin12_00907	gb|CCA59315.1|ARO:3007208|HelR	31.72	703	396	17	78	746	67	719	6e-74	252	42.52
A42bin12_00974	gb|WP_104671188.1|ARO:3003948|efrA	40.42	574	340	2	5	577	3	575	6e-131	392	40.69
A42bin12_01002	gb|AEY83581.1|ARO:3000510|Saur_mupB_MUP	35.19	1057	613	15	24	1063	9	1010	0	664	42.98
A42bin12_01167	gb|AAC73788.1|ARO:3003841|kdpE	47.51	221	116	0	3	223	4	224	9e-67	202	46.66
A42bin12_01302	gb|ATC67679.1|ARO:3000838|arlR	45.26	190	98	3	25	213	16	200	2e-52	166	42
A42bin12_01304	gb|AAV80464.1|ARO:3000565|tet(38)	48.25	400	205	2	28	426	9	407	6e-106	320	43.33
A42bin12_01324	gb|AHH83938.1|ARO:3000013|vanB	38.13	375	182	8	3	361	2	342	6e-77	238	56.43
A42bin12_01365	gb|ATC67679.1|ARO:3000838|arlR	37.95	224	131	2	5	228	4	219	5e-44	144	42.46
A42bin12_01368	gb|AAC76093.1|ARO:3002986|bacA	34.32	271	152	9	7	266	6	261	4e-37	130	43.58
A42bin12_01383	gb|BAE85481.1|ARO:3003727|vanK_in_vanI_cl	42.11	361	196	3	2	357	23	375	1e-95	286	44
A42bin12_01390	gb|AAM09850.1|ARO:3002944|vanH_in_vanD_cl	33.99	303	141	10	6	287	29	293	4e-34	124	50.15
A42bin12_01485	gb|APB03219.1|ARO:3003986|TaeA	36.81	652	358	10	10	617	2	643	2e-99	314	45.37
A42bin12_01809	gb|AAC75089.1|ARO:3003577|ugd	62.89	388	144	0	19	406	1	388	0	510	62.88
A45bin4_00124	gb|AAC73788.1|ARO:3003841|kdpE	47.51	221	116	0	3	223	4	224	9e-67	202	46.66
A45bin4_00130	gb|AAM09850.1|ARO:3002944|vanH_in_vanD_cl	33.99	303	141	10	6	287	29	293	4e-34	124	50.15
A45bin4_00137	gb|BAE85481.1|ARO:3003727|vanK_in_vanI_cl	41.6	351	192	3	1	346	33	375	8e-90	271	42.4
A45bin4_00178	gb|ADV91011.1|ARO:3000245|RbpA	48.91	92	46	1	1	92	1	91	9e-25	87.8	40.35
A45bin4_00266	gb|AAC75089.1|ARO:3003577|ugd	62.89	388	144	0	19	406	1	388	0	510	62.88
A45bin4_00303	gb|AAV80464.1|ARO:3000565|tet(38)	48.25	400	205	2	28	426	9	407	6e-106	320	43.33
A45bin4_00305	gb|ATC67679.1|ARO:3000838|arlR	45.26	190	98	3	25	213	16	200	9e-53	167	42
A45bin4_00340	gb|CCA59315.1|ARO:3007208|HelR	31.72	703	396	17	78	746	67	719	6e-74	252	42.52
A45bin4_00475	gb|AHH83938.1|ARO:3000013|vanB	38.13	375	182	8	3	361	2	342	6e-77	238	56.43
A45bin4_00568	gb|WP_104671188.1|ARO:3003948|efrA	40.42	574	340	2	5	577	3	575	6e-131	392	40.69
A45bin4_00715	gb|AAC76093.1|ARO:3002986|bacA	34.32	271	152	9	52	311	6	261	2e-36	130	43.58
A45bin4_00718	gb|ATC67679.1|ARO:3000838|arlR	37.95	224	131	2	5	228	4	219	3e-44	145	42.46
A45bin4_01834	gb|AAB64408.1|ARO:3007050|mreA	35.33	300	173	9	14	305	15	301	3e-41	143	40.83
A49bin7_00280	gb|AAC76093.1|ARO:3002986|bacA	34.32	271	152	9	7	266	6	261	4e-37	130	43.58
A49bin7_00283	gb|ATC67679.1|ARO:3000838|arlR	37.5	224	132	2	5	228	4	219	4e-43	142	42
A49bin7_00337	gb|WP_104671188.1|ARO:3003948|efrA	40.42	574	340	2	5	577	3	575	5e-131	392	40.69
A49bin7_00393	gb|CAB37345.2|ARO:3004592|erm(32)	42.97	249	130	3	9	251	3	245	4e-46	154	42.5
A49bin7_00564	gb|AAC73788.1|ARO:3003841|kdpE	50.54	184	91	0	14	197	41	224	7e-62	189	41.33
A49bin7_00673	gb|AAC75089.1|ARO:3003577|ugd	62.89	388	144	0	19	406	1	388	0	510	62.88
A49bin7_00758	gb|AAB64408.1|ARO:3007050|mreA	35.33	300	173	9	7	298	15	301	1e-41	143	40.83
A49bin7_00894	gb|AEY83581.1|ARO:3000510|Saur_mupB_MUP	34.44	1086	606	16	24	1087	9	1010	0	653	46.46
A49bin7_00938	gb|AHH83938.1|ARO:3000013|vanB	38.13	375	182	8	3	361	2	342	5e-77	238	56.43
A49bin7_00960	gb|ADV91011.1|ARO:3000245|RbpA	48.91	92	46	1	1	92	1	91	9e-25	87.8	40.35
A49bin7_01074	gb|ATC67679.1|ARO:3000838|arlR	45.26	190	98	3	25	213	16	200	2e-52	166	42
A49bin7_01076	gb|AAV80464.1|ARO:3000565|tet(38)	48.25	400	205	2	28	426	9	407	6e-106	320	43.33
A49bin7_01258	gb|BAD59497.1|ARO:3000501|rpoB2	69.6	1135	330	8	20	1150	28	1151	0	1584	69.27
A49bin7_01268	gb|APB03219.1|ARO:3003986|TaeA	37.12	652	356	10	10	617	2	643	1e-100	317	45.67
A49bin7_01389	gb|AAM09850.1|ARO:3002944|vanH_in_vanD_cl	33.99	303	141	10	6	287	29	293	6e-35	126	50.15
A49bin7_01703	gb|AAA25550.1|ARO:3003105|dfrA3	40.52	153	88	2	1	152	1	151	5e-34	114	40.12
B01bin4_00203	gb|AAM09850.1|ARO:3002944|vanH_in_vanD_cl	33.66	303	142	9	6	287	29	293	7e-35	126	49.84
B01bin4_00254	gb|AAA25550.1|ARO:3003105|dfrA3	40.52	153	88	2	1	152	1	151	5e-34	114	40.12
B01bin4_00297	gb|AEY83581.1|ARO:3000510|Saur_mupB_MUP	35.38	1057	611	16	24	1063	9	1010	0	669	43.17
B01bin4_00706	gb|AAC73788.1|ARO:3003841|kdpE	47.51	221	116	0	3	223	4	224	9e-67	202	46.66
B01bin4_00809	gb|RHO92765.1|ARO:3005023|cfrE	35.71	350	205	7	54	400	11	343	2e-59	194	42.15
B01bin4_01095	gb|AAM09849.1|ARO:3000005|vanD	38.29	363	197	9	4	361	3	343	4e-77	238	48.39
B01bin4_01147	gb|APB03219.1|ARO:3003986|TaeA	36.96	652	357	10	10	617	2	643	5e-100	315	45.52
B01bin4_01192	gb|BAD59497.1|ARO:3000501|rpoB2	69.52	1135	331	8	20	1150	28	1151	0	1582	69.19
B01bin4_01204	gb|CCA59315.1|ARO:3007208|HelR	30.92	731	418	18	52	746	40	719	5e-72	246	43.35
B01bin4_01665	gb|AAC75089.1|ARO:3003577|ugd	62.89	388	144	0	19	406	1	388	0	510	62.88
B01bin4_01669	gb|AAV80464.1|ARO:3000565|tet(38)	48.25	400	205	2	28	426	9	407	6e-106	320	43.33
B01bin4_01695	gb|AAC76093.1|ARO:3002986|bacA	34.32	271	152	9	7	266	6	261	4e-37	130	43.58
B01bin4_01699	gb|ATC67679.1|ARO:3000838|arlR	37.95	224	131	2	5	228	4	219	5e-44	144	42.46
B01bin4_01735	gb|WP_102607457.1|ARO:3004361|sul4	38.89	252	118	5	15	254	13	240	1e-34	124	46.68
B01bin4_01755	gb|WP_104671188.1|ARO:3003948|efrA	40.42	574	340	2	5	577	3	575	1e-130	391	40.69
B01bin4_01794	gb|AAB64408.1|ARO:3007050|mreA	35.33	300	173	9	7	298	15	301	1e-41	143	40.83
B01bin4_01818	gb|ADV91011.1|ARO:3000245|RbpA	48.91	92	46	1	1	92	1	91	9e-25	87.8	40.35
B01bin4_01897	gb|ATC67679.1|ARO:3000838|arlR	45.26	190	98	3	25	213	16	200	3e-52	166	42
B08bin5_00081	gb|BAD59497.1|ARO:3000501|rpoB2	69.6	1135	330	8	20	1150	28	1151	0	1583	69.27
B08bin5_00151	gb|AAM09849.1|ARO:3000005|vanD	37.32	351	195	8	2	348	14	343	3e-72	225	45.48
B08bin5_00286	gb|CCA59315.1|ARO:3007208|HelR	31.44	703	398	17	78	746	67	719	2e-72	248	42.24
B08bin5_00478	gb|CAB37345.2|ARO:3004592|erm(32)	42.57	249	131	3	9	251	3	245	1e-40	139	42.14
B08bin5_00497	gb|APB03219.1|ARO:3003986|TaeA	36.81	652	358	10	10	617	2	643	6e-107	333	45.37
B08bin5_00597	gb|RHO92765.1|ARO:3005023|cfrE	35.71	350	205	7	54	400	11	343	3e-59	193	42.15
B08bin5_00694	gb|ADV91011.1|ARO:3000245|RbpA	48.91	92	46	1	1	92	1	91	9e-25	87.8	40.35
B08bin5_00741	gb|AAA25550.1|ARO:3003105|dfrA3	40.52	153	88	2	1	152	1	151	5e-34	114	40.12
B08bin5_00748	gb|ATC67679.1|ARO:3000838|arlR	45.67	208	104	5	25	230	16	216	3e-55	173	47.48
B08bin5_00878	gb|AAC73788.1|ARO:3003841|kdpE	47.51	221	116	0	3	223	4	224	5e-67	203	46.66
B08bin5_00932	gb|ATC67679.1|ARO:3000838|arlR	37.95	224	131	2	5	228	4	219	5e-44	144	42.46
B08bin5_01148	gb|AEY83581.1|ARO:3000510|Saur_mupB_MUP	34.51	1081	611	17	24	1087	9	1009	0	652	45.49
B08bin5_01431	gb|BAE85481.1|ARO:3003727|vanK_in_vanI_cl	42.11	361	196	3	2	357	23	375	1e-94	284	44
B08bin5_01457	gb|AAV80464.1|ARO:3000565|tet(38)	48.25	400	205	2	28	426	9	407	4e-106	320	43.33
B08bin5_01527	gb|WP_104671188.1|ARO:3003948|efrA	40.42	574	340	2	5	577	3	575	2e-130	390	40.69
B08bin5_01666	gb|AAC76093.1|ARO:3002986|bacA	34.32	271	152	9	7	266	6	261	4e-37	130	43.58
B08bin5_01718	gb|AAM09850.1|ARO:3002944|vanH_in_vanD_cl	33.66	303	142	10	6	287	29	293	1e-34	125	49.84
B10bin10_00062	gb|WP_102607457.1|ARO:3004361|sul4	38.89	252	118	5	15	254	13	240	1e-34	124	46.68
B10bin10_00226	gb|BAD59497.1|ARO:3000501|rpoB2	69.43	1135	332	8	20	1150	28	1151	0	1579	69.1
B10bin10_00325	gb|AAS79458.1|ARO:3001302|chrB	39.53	253	135	4	8	251	2	245	6e-45	150	42.14
B10bin10_00458	gb|AAM09849.1|ARO:3000005|vanD	38.29	363	197	9	4	361	3	343	4e-77	238	48.39
B10bin10_00489	gb|AAV80464.1|ARO:3000565|tet(38)	48.25	400	205	2	28	426	9	407	4e-106	320	43.33
B10bin10_00491	gb|ATC67679.1|ARO:3000838|arlR	45.26	190	98	3	25	213	16	200	6e-52	165	42
B10bin10_00612	gb|CCA59315.1|ARO:3007208|HelR	31.58	703	397	17	78	746	67	719	4e-73	249	42.38
B10bin10_00784	gb|RHO92765.1|ARO:3005023|cfrE	35.71	350	205	7	54	400	11	343	7e-59	192	42.15
B10bin10_01022	gb|AEY83581.1|ARO:3000510|Saur_mupB_MUP	35.38	1057	611	16	24	1063	9	1010	0	668	43.17
B10bin10_01052	gb|WP_104671188.1|ARO:3003948|efrA	40.28	576	342	2	3	577	1	575	6e-131	392	40.69
B10bin10_01093	gb|ADV91011.1|ARO:3000245|RbpA	48.91	92	46	1	1	92	1	91	9e-25	87.8	40.35
B10bin10_01357	gb|AAC73788.1|ARO:3003841|kdpE	47.51	221	116	0	3	223	4	224	2e-66	202	46.66
B10bin10_01398	gb|AAM09850.1|ARO:3002944|vanH_in_vanD_cl	33.66	303	142	10	6	287	29	293	2e-34	125	49.84
B10bin10_01456	gb|APB03219.1|ARO:3003986|TaeA	36.96	652	357	10	10	617	2	643	8e-100	315	45.52
B10bin10_01576	gb|ATC67679.1|ARO:3000838|arlR	37.5	224	132	2	5	228	4	219	4e-43	142	42
B10bin10_01579	gb|AAC76093.1|ARO:3002986|bacA	34.32	271	152	9	2	261	6	261	4e-37	130	43.58
B10bin10_01594	gb|BAE85481.1|ARO:3003727|vanK_in_vanI_cl	42.11	361	196	3	2	357	23	375	6e-96	287	44
B10bin10_01771	gb|AAC75089.1|ARO:3003577|ugd	62.89	388	144	0	19	406	1	388	0	510	62.88
B10bin10_02046	gb|AAC32027.1|ARO:3002817|carA	36.3	540	309	12	15	531	2	529	3e-70	232	41.92
B11bin7_00128	gb|BAD59497.1|ARO:3000501|rpoB2	69.6	1135	330	8	20	1150	28	1151	0	1584	69.27
B11bin7_00194	gb|RHO92765.1|ARO:3005023|cfrE	35.71	350	205	7	54	400	11	343	2e-59	194	42.15
B11bin7_00414	gb|AAD51348.1|ARO:3003066|smeR	43.11	225	125	1	2	226	4	225	2e-55	174	43.66
B11bin7_00439	gb|AAM09849.1|ARO:3000005|vanD	38.02	363	198	9	4	361	3	343	2e-77	239	48.1
B11bin7_00563	gb|AAM09850.1|ARO:3002944|vanH_in_vanD_cl	33.66	303	142	10	6	287	29	293	2e-34	125	49.84
B11bin7_00573	gb|WP_102607457.1|ARO:3004361|sul4	38.89	252	118	5	15	254	13	240	2e-34	124	46.68
B11bin7_00926	gb|ATC67679.1|ARO:3000838|arlR	37.95	224	131	2	5	228	4	219	5e-44	144	42.46
B11bin7_01036	gb|CAB37345.2|ARO:3004592|erm(32)	43.32	247	128	3	11	251	5	245	2e-45	152	42.5
B11bin7_01123	gb|APB03219.1|ARO:3003986|TaeA	36.96	652	357	10	10	617	2	643	8e-100	315	45.52
B11bin7_01171	gb|AAV80464.1|ARO:3000565|tet(38)	47.99	373	192	2	5	376	36	407	2e-96	293	40.22
B11bin7_01238	gb|AAC75089.1|ARO:3003577|ugd	62.89	388	144	0	19	406	1	388	0	511	62.88
B11bin7_01273	gb|ATC67679.1|ARO:3000838|arlR	45.26	190	98	3	25	213	16	200	2e-52	166	42
B11bin7_01287	gb|ADV91011.1|ARO:3000245|RbpA	48.91	92	46	1	1	92	1	91	9e-25	87.8	40.35
B11bin7_01762	gb|AAC73788.1|ARO:3003841|kdpE	47.06	221	117	0	3	223	4	224	3e-66	201	46.22
B11bin7_01818	gb|BAE85481.1|ARO:3003727|vanK_in_vanI_cl	42.11	361	196	3	2	357	23	375	3e-95	286	44
B17bin6_00039	gb|APB03219.1|ARO:3003986|TaeA	36.96	652	357	10	10	617	2	643	1e-99	314	45.52
B17bin6_00091	gb|WP_102607457.1|ARO:3004361|sul4	37.06	286	139	6	1	274	17	273	1e-35	127	51.21
B17bin6_00196	gb|BAD59497.1|ARO:3000501|rpoB2	69.6	1135	330	8	20	1150	28	1151	0	1584	69.27
B17bin6_00412	gb|CCA59315.1|ARO:3007208|HelR	31.72	703	396	17	149	817	67	719	2e-73	251	42.52
B17bin6_00516	gb|ATC67679.1|ARO:3000838|arlR	45.26	190	98	3	25	213	16	200	2e-52	166	42
B17bin6_00518	gb|AAV80464.1|ARO:3000565|tet(38)	48.25	400	205	2	28	426	9	407	6e-106	320	43.33
B17bin6_00748	gb|AHH83938.1|ARO:3000013|vanB	38.13	375	182	8	3	361	2	342	5e-77	238	56.43
B17bin6_00762	gb|WP_104671188.1|ARO:3003948|efrA	40.42	574	340	2	5	577	3	575	8e-131	392	40.69
B17bin6_00796	gb|AAC75089.1|ARO:3003577|ugd	63.14	388	143	0	1	388	1	388	0	511	63.14
B17bin6_01043	gb|AAB64408.1|ARO:3007050|mreA	35.67	300	172	9	7	298	15	301	3e-43	147	41.15
B17bin6_01148	gb|ADV91011.1|ARO:3000245|RbpA	48.91	92	46	1	1	92	1	91	9e-25	87.8	40.35
B17bin6_01195	gb|AAC76093.1|ARO:3002986|bacA	34.32	271	152	9	7	266	6	261	4e-37	130	43.58
B17bin6_01315	gb|AAM09850.1|ARO:3002944|vanH_in_vanD_cl	33.99	303	141	10	6	287	29	293	6e-35	126	50.15
B17bin6_01675	gb|ATC67679.1|ARO:3000838|arlR	37.95	224	131	2	5	228	4	219	5e-44	144	42.46
B17bin6_01819	gb|BAE85481.1|ARO:3003727|vanK_in_vanI_cl	42.11	361	196	3	2	357	23	375	8e-101	300	44
B21bin8_00104	gb|BAD59497.1|ARO:3000501|rpoB2	69.52	1135	331	8	20	1150	28	1151	0	1583	69.19
B21bin8_00309	gb|AAC75089.1|ARO:3003577|ugd	62.89	388	144	0	1	388	1	388	0	510	62.88
B21bin8_00350	gb|WP_104671188.1|ARO:3003948|efrA	40.59	574	339	2	5	577	3	575	1e-130	391	40.86
B21bin8_00390	gb|AAA25550.1|ARO:3003105|dfrA3	40.52	153	88	2	1	152	1	151	5e-34	114	40.12
B21bin8_01035	gb|AAM09850.1|ARO:3002944|vanH_in_vanD_cl	33.66	303	142	9	6	287	29	293	6e-35	126	49.84
B21bin8_01038	gb|WP_102607457.1|ARO:3004361|sul4	36.93	287	138	8	1	274	17	273	6e-34	122	51.91
B21bin8_01085	gb|AEY83581.1|ARO:3000510|Saur_mupB_MUP	35.38	1057	610	17	24	1063	9	1009	0	662	43.27
B21bin8_01318	gb|AAS79458.1|ARO:3001302|chrB	39.84	256	142	4	8	257	2	251	4e-43	145	40.71
B21bin8_01328	gb|CDO61516.1|ARO:3003949|efrB	55.35	271	119	1	2	270	92	362	9e-99	293	41.98
B21bin8_01348	gb|BAE85481.1|ARO:3003727|vanK_in_vanI_cl	41.6	351	192	3	1	346	33	375	9e-91	274	42.4
B21bin8_01400	gb|APB03219.1|ARO:3003986|TaeA	36.96	652	357	10	10	617	2	643	1e-100	317	45.52
B21bin8_01507	gb|ADV91011.1|ARO:3000245|RbpA	48.91	92	46	1	1	92	1	91	9e-25	87.8	40.35
B21bin8_01588	gb|ATC67679.1|ARO:3000838|arlR	37.95	224	131	2	5	228	4	219	5e-44	144	42.46
B21bin8_01595	gb|AHH83938.1|ARO:3000013|vanB	38.13	375	182	8	3	361	2	342	6e-77	238	56.43
B21bin8_01670	gb|CCA59315.1|ARO:3007208|HelR	31.44	703	398	17	22	690	67	719	2e-73	249	42.24
B21bin8_01898	gb|RHO92765.1|ARO:3005023|cfrE	35.71	350	205	7	54	400	11	343	9e-59	192	42.15
B28bin2_00030	gb|WP_102607457.1|ARO:3004361|sul4	38.89	252	118	5	15	254	13	240	1e-34	124	46.68
B28bin2_00198	gb|AAC75089.1|ARO:3003577|ugd	61.86	388	148	0	19	406	1	388	0	507	61.85
B28bin2_00273	gb|ATC67679.1|ARO:3000838|arlR	37.95	224	131	2	5	228	4	219	4e-44	145	42.46
B28bin2_00278	gb|AAC76093.1|ARO:3002986|bacA	34.32	271	152	9	7	266	6	261	4e-37	130	43.58
B28bin2_00350	gb|AEY83581.1|ARO:3000510|Saur_mupB_MUP	34.6	1081	611	17	24	1087	9	1010	0	659	45.49
B28bin2_00388	gb|CAB37345.2|ARO:3004592|erm(32)	42.91	247	129	3	11	251	5	245	2e-44	149	42.14
B28bin2_00419	gb|AAM09850.1|ARO:3002944|vanH_in_vanD_cl	33.66	303	142	9	6	287	29	293	2e-35	127	49.84
B28bin2_00474	gb|CCA59315.1|ARO:3007208|HelR	31.29	703	399	17	78	746	67	719	6e-67	233	42.1
B28bin2_00635	gb|AAD51348.1|ARO:3003066|smeR	43.11	225	125	1	2	226	4	225	2e-55	174	43.66
B28bin2_00770	gb|BAD59497.1|ARO:3000501|rpoB2	69.52	1135	331	8	20	1150	28	1151	0	1584	69.19
B28bin2_00795	gb|AHH83938.1|ARO:3000013|vanB	38.13	375	182	8	3	361	2	342	4e-76	236	56.43
B28bin2_00976	gb|AAC73788.1|ARO:3003841|kdpE	47.06	221	117	0	3	223	4	224	1e-66	202	46.22
B28bin2_00986	gb|WP_104671188.1|ARO:3003948|efrA	40.42	574	340	2	5	577	3	575	2e-130	391	40.69
B28bin2_01158	gb|ADV91011.1|ARO:3000245|RbpA	48.91	92	46	1	1	92	1	91	9e-25	87.8	40.35
B28bin2_01523	gb|APB03219.1|ARO:3003986|TaeA	36.96	652	357	10	10	617	2	643	8e-100	315	45.52
B28bin2_01616	gb|AAV80464.1|ARO:3000565|tet(38)	48.25	400	205	2	28	426	9	407	4e-106	320	43.33
B39bin8_00075	gb|ADV91011.1|ARO:3000245|RbpA	48.91	92	46	1	1	92	1	91	9e-25	87.8	40.35
B39bin8_00265	gb|CAB37345.2|ARO:3004592|erm(32)	43.2	250	130	3	11	254	5	248	1e-45	152	42.85
B39bin8_00329	gb|ABA71726.1|ARO:3004253|vanU_in_vanG_cl	54.17	72	33	0	9	80	3	74	7e-24	83.2	52
B39bin8_00501	gb|WP_102607457.1|ARO:3004361|sul4	38.71	248	116	5	1	236	17	240	2e-33	121	45.99
B39bin8_00657	gb|BAD59497.1|ARO:3000501|rpoB2	69.6	1135	330	8	20	1150	28	1151	0	1584	69.27
B39bin8_00706	gb|RHO92765.1|ARO:3005023|cfrE	35.71	350	205	7	54	400	11	343	3e-59	193	42.15
B39bin8_00766	gb|AAA25550.1|ARO:3003105|dfrA3	41.18	153	87	2	1	152	1	151	9e-35	116	40.74
B39bin8_00880	gb|CCA59315.1|ARO:3007208|HelR	31.72	703	396	17	78	746	67	719	6e-74	252	42.52
B39bin8_00974	gb|AAC73788.1|ARO:3003841|kdpE	47.51	221	116	0	3	223	4	224	9e-67	202	46.66
B39bin8_01099	gb|AEY83581.1|ARO:3000510|Saur_mupB_MUP	35.19	1057	613	15	24	1063	9	1010	0	664	42.98
B39bin8_01127	gb|WP_104671188.1|ARO:3003948|efrA	40.42	574	340	2	5	577	3	575	6e-131	392	40.69
B39bin8_01203	gb|ATC67679.1|ARO:3000838|arlR	45.26	190	98	3	25	213	16	200	2e-52	166	42
B39bin8_01205	gb|AAV80464.1|ARO:3000565|tet(38)	48.25	400	205	2	28	426	9	407	6e-106	320	43.33
B39bin8_01225	gb|AHH83938.1|ARO:3000013|vanB	38.13	375	182	8	3	361	2	342	6e-77	238	56.43
B39bin8_01277	gb|ATC67679.1|ARO:3000838|arlR	37.95	224	131	2	5	228	4	219	5e-44	144	42.46
B39bin8_01280	gb|AAC76093.1|ARO:3002986|bacA	34.32	271	152	9	52	311	6	261	2e-36	130	43.58
B39bin8_01296	gb|BAE85481.1|ARO:3003727|vanK_in_vanI_cl	42.11	361	196	3	2	357	23	375	1e-95	286	44
B39bin8_01303	gb|AAM09850.1|ARO:3002944|vanH_in_vanD_cl	33.99	303	141	10	6	287	29	293	4e-34	124	50.15
B39bin8_01366	gb|AAB64408.1|ARO:3007050|mreA	35.33	300	173	9	7	298	15	301	1e-41	143	40.83
B39bin8_01500	gb|APB03219.1|ARO:3003986|TaeA	36.81	652	358	10	10	617	2	643	2e-99	314	45.37
B42bin5_00041	gb|ATC67679.1|ARO:3000838|arlR	45.26	190	98	3	25	213	16	200	2e-52	166	42
B42bin5_00043	gb|AAV80464.1|ARO:3000565|tet(38)	48.25	400	205	2	28	426	9	407	6e-106	320	43.33
B42bin5_00063	gb|AHH83938.1|ARO:3000013|vanB	38.13	375	182	8	3	361	2	342	6e-77	238	56.43
B42bin5_00188	gb|CAB37345.2|ARO:3004592|erm(32)	43.2	250	130	3	11	254	5	248	1e-45	152	42.85
B42bin5_00252	gb|ABA71726.1|ARO:3004253|vanU_in_vanG_cl	54.17	72	33	0	9	80	3	74	7e-24	83.2	52
B42bin5_00281	gb|AAB64408.1|ARO:3007050|mreA	35.33	300	173	9	7	298	15	301	1e-41	143	40.83
B42bin5_00447	gb|AAC73788.1|ARO:3003841|kdpE	47.51	221	116	0	3	223	4	224	9e-67	202	46.66
B42bin5_00476	gb|BAD59497.1|ARO:3000501|rpoB2	69.6	1135	330	8	20	1150	28	1151	0	1584	69.27
B42bin5_00698	gb|ADV91011.1|ARO:3000245|RbpA	48.91	92	46	1	1	92	1	91	9e-25	87.8	40.35
B42bin5_00855	gb|CCA59315.1|ARO:3007208|HelR	31.72	703	396	17	78	746	67	719	6e-74	252	42.52
B42bin5_00889	gb|ATC67679.1|ARO:3000838|arlR	37.95	224	131	2	5	228	4	219	3e-44	145	42.46
B42bin5_00892	gb|AAC76093.1|ARO:3002986|bacA	34.32	271	152	9	52	311	6	261	2e-36	130	43.58
B42bin5_00907	gb|BAE85481.1|ARO:3003727|vanK_in_vanI_cl	42.11	361	196	3	2	357	23	375	1e-95	286	44
B42bin5_00914	gb|AAM09850.1|ARO:3002944|vanH_in_vanD_cl	33.99	303	141	10	6	287	29	293	2e-34	125	50.15
B42bin5_01033	gb|AAA25550.1|ARO:3003105|dfrA3	41.18	153	87	2	1	152	1	151	9e-35	116	40.74
B42bin5_01097	gb|WP_104671188.1|ARO:3003948|efrA	40.42	574	340	2	5	577	3	575	1e-130	391	40.69
B42bin5_01185	gb|WP_102607457.1|ARO:3004361|sul4	38.71	248	116	5	1	236	17	240	2e-33	121	45.99
B42bin5_01233	gb|APB03219.1|ARO:3003986|TaeA	36.81	652	358	10	10	617	2	643	1e-99	315	45.37
B42bin5_01463	gb|RHO92765.1|ARO:3005023|cfrE	35.71	350	205	7	54	400	11	343	3e-59	193	42.15
B42bin5_01524	gb|AAC75089.1|ARO:3003577|ugd	62.89	388	144	0	19	406	1	388	0	510	62.88
GCA0004636651_00062	gb|CAB37345.2|ARO:3004592|erm(32)	43.6	250	129	3	11	254	5	248	1e-46	155	43.21
GCA0004636651_00445	gb|ATC67679.1|ARO:3000838|arlR	45.26	190	98	3	25	213	16	200	2e-52	166	42
GCA0004636651_00447	gb|AAV80464.1|ARO:3000565|tet(38)	48.25	400	205	2	28	426	9	407	6e-106	320	43.33
GCA0004636651_00463	gb|AHH83938.1|ARO:3000013|vanB	38.07	373	181	8	5	361	4	342	8e-76	235	56.14
GCA0004636651_00512	gb|ATC67679.1|ARO:3000838|arlR	37.95	224	131	2	5	228	4	219	5e-44	144	42.46
GCA0004636651_00530	gb|BAE85481.1|ARO:3003727|vanK_in_vanI_cl	41.28	390	208	5	3	387	2	375	3e-97	291	48.53
GCA0004636651_00539	gb|AAM09850.1|ARO:3002944|vanH_in_vanD_cl	33.66	303	142	10	6	287	29	293	4e-34	124	49.84
GCA0004636651_00685	gb|AAC73788.1|ARO:3003841|kdpE	47.06	221	117	0	3	223	4	224	4e-66	201	46.22
GCA0004636651_00761	gb|WP_104671188.1|ARO:3003948|efrA	40.59	574	339	2	5	577	3	575	2e-131	393	40.86
GCA0004636651_00791	gb|AEY83581.1|ARO:3000510|Saur_mupB_MUP	34.41	1081	613	16	24	1087	9	1010	0	656	45.3
GCA0004636651_01018	gb|WP_102607457.1|ARO:3004361|sul4	37.06	286	139	6	1	274	17	273	1e-35	127	51.21
GCA0004636651_01419	gb|APB03219.1|ARO:3003986|TaeA	37.12	652	356	10	10	617	2	643	7e-102	320	45.67
GCA0004636651_01488	gb|AAC75089.1|ARO:3003577|ugd	63.14	388	143	0	1	388	1	388	0	511	63.14
GCA0004636651_01586	gb|RHO92765.1|ARO:3005023|cfrE	35.71	350	205	7	54	400	11	343	2e-59	194	42.15
GCA0004636651_01811	gb|BAD59497.1|ARO:3000501|rpoB2	69.52	1135	331	8	20	1150	28	1151	0	1581	69.19
GCA0004644951_00066	gb|BAD59497.1|ARO:3000501|rpoB2	69.6	1135	330	8	20	1150	28	1151	0	1584	69.27
GCA0004644951_00231	gb|WP_102607457.1|ARO:3004361|sul4	38.31	248	117	5	1	236	17	240	9e-33	119	45.64
GCA0004644951_00347	gb|ATC67679.1|ARO:3000838|arlR	37.95	224	131	2	5	228	4	219	5e-44	144	42.46
GCA0004644951_00368	gb|BAE85481.1|ARO:3003727|vanK_in_vanI_cl	42.11	361	196	3	2	357	23	375	6e-96	287	44
GCA0004644951_00375	gb|AAM09850.1|ARO:3002944|vanH_in_vanD_cl	33.66	303	142	10	6	287	29	293	1e-34	125	49.84
GCA0004644951_00501	gb|AAC73788.1|ARO:3003841|kdpE	47.06	221	117	0	3	223	4	224	4e-66	201	46.22
GCA0004644951_00596	gb|CAB37345.2|ARO:3004592|erm(32)	43.2	250	130	3	11	254	5	248	2e-42	144	42.85
GCA0004644951_00882	gb|RHO92765.1|ARO:3005023|cfrE	35.43	350	206	7	54	400	11	343	5e-59	193	41.86
GCA0004644951_00939	gb|AAA25550.1|ARO:3003105|dfrA3	40.52	153	88	2	1	152	1	151	5e-34	114	40.12
GCA0004644951_01053	gb|CCA59315.1|ARO:3007208|HelR	31.72	703	396	17	78	746	67	719	2e-74	253	42.52
GCA0004644951_01106	gb|AHH83938.1|ARO:3000013|vanB	38.65	370	187	8	3	361	2	342	4e-78	241	53.5
GCA0004644951_01133	gb|AAV80464.1|ARO:3000565|tet(38)	48.25	400	205	2	28	426	9	407	4e-106	320	43.33
GCA0004644951_01135	gb|ATC67679.1|ARO:3000838|arlR	45.26	190	98	3	25	213	16	200	5e-52	165	42
GCA0004644951_01329	gb|WP_104671188.1|ARO:3003948|efrA	40.28	576	342	2	3	577	1	575	7e-131	392	40.69
GCA0004644951_01369	gb|AAC75089.1|ARO:3003577|ugd	62.89	388	144	0	19	406	1	388	0	510	62.88
GCA0004644951_01436	gb|APB03219.1|ARO:3003986|TaeA	36.96	652	357	10	10	617	2	643	2e-100	317	45.52
GCA0017007552_00048	gb|CAB37345.2|ARO:3004592|erm(32)	42.57	249	131	3	9	251	3	245	3e-44	149	42.14
GCA0017007552_00143	gb|ATC67679.1|ARO:3000838|arlR	45.26	190	98	3	25	213	16	200	4e-52	165	42
GCA0017007552_00145	gb|AAV80464.1|ARO:3000565|tet(38)	48.75	400	203	2	28	426	9	407	5e-107	322	43.77
GCA0017007552_00162	gb|AHH83938.1|ARO:3000013|vanB	38.07	373	181	8	5	361	4	342	8e-76	235	56.14
GCA0017007552_00225	gb|AAA25550.1|ARO:3003105|dfrA3	40.52	153	88	2	1	152	1	151	5e-34	114	40.12
GCA0017007552_00298	gb|RHO92765.1|ARO:3005023|cfrE	35.71	350	205	7	54	400	11	343	2e-59	194	42.15
GCA0017007552_00580	gb|WP_102607457.1|ARO:3004361|sul4	37.06	286	139	6	1	274	17	273	1e-35	127	51.21
GCA0017007552_00739	gb|BAD59497.1|ARO:3000501|rpoB2	69.6	1135	330	8	20	1150	28	1151	0	1584	69.27
GCA0017007552_01085	gb|AAC75089.1|ARO:3003577|ugd	62.89	388	144	0	19	406	1	388	0	510	62.88
GCA0017007552_01229	gb|APB03219.1|ARO:3003986|TaeA	36.81	652	358	10	10	617	2	643	5e-100	315	45.37
GCA0017007552_01283	gb|ADP36409.1|ARO:3003730|Bbif_ileS_MUP	33.88	1213	619	33	1	1136	1	1107	0	572	53.65
GCA0017007552_01314	gb|WP_104671188.1|ARO:3003948|efrA	40.28	576	342	2	3	577	1	575	7e-131	392	40.69
GCA0017007552_01361	gb|ATC67679.1|ARO:3000838|arlR	37.95	224	131	2	5	228	4	219	5e-44	144	42.46
GCA0017007552_01364	gb|AAC76093.1|ARO:3002986|bacA	34.32	271	152	9	2	261	6	261	1e-37	131	43.58
GCA0017007552_01380	gb|BAE85481.1|ARO:3003727|vanK_in_vanI_cl	42.11	361	196	3	2	357	23	375	6e-96	287	44
GCA0017007552_01387	gb|AAM09850.1|ARO:3002944|vanH_in_vanD_cl	33.66	303	142	10	6	287	29	293	1e-34	125	49.84
GCA0017007552_01510	gb|AAC73788.1|ARO:3003841|kdpE	47.06	221	117	0	3	223	4	224	4e-66	201	46.22
GCA0183668051_00293	gb|AAC75089.1|ARO:3003577|ugd	63.14	388	143	0	1	388	1	388	0	510	63.14
GCA0183668051_00337	gb|RHO92765.1|ARO:3005023|cfrE	36	350	204	7	54	400	11	343	1e-59	194	42.44
GCA0183668051_00625	gb|ATC67679.1|ARO:3000838|arlR	45.26	190	98	3	25	213	16	200	4e-52	166	42
GCA0183668051_00636	gb|WP_102607457.1|ARO:3004361|sul4	38.31	248	117	5	1	236	17	240	2e-33	120	45.64
GCA0183668051_00664	gb|ATC67679.1|ARO:3000838|arlR	37.95	224	131	2	5	228	4	219	5e-44	144	42.46
GCA0183668051_00814	gb|APB03219.1|ARO:3003986|TaeA	36.88	648	353	10	10	607	2	643	7e-101	317	45.52
GCA0183668051_00903	gb|BAD59497.1|ARO:3000501|rpoB2	69.52	1135	331	8	20	1150	28	1151	0	1582	69.19
GCA0183668051_01074	gb|BAE85481.1|ARO:3003727|vanK_in_vanI_cl	41.83	361	197	3	2	357	23	375	2e-94	283	43.73
GCA0183668051_01194	gb|AAM09849.1|ARO:3000005|vanD	38.29	363	197	9	4	361	3	343	4e-77	238	48.39
GCA0183668051_01253	gb|AAV80464.1|ARO:3000565|tet(38)	47.72	394	204	2	1	393	15	407	2e-102	310	42.22
GCA0183668051_01285	gb|AAA99504.1|ARO:3002987|bcrA	40.46	304	172	5	1	296	1	303	7e-68	211	43.13
GCA0183668051_01525	gb|WP_104671188.1|ARO:3003948|efrA	40.59	574	339	2	5	577	3	575	4e-131	392	40.86
GCA0183668051_01561	gb|AAA25550.1|ARO:3003105|dfrA3	40.52	153	88	2	1	152	1	151	5e-34	114	40.12
GCA0183668051_01726	gb|AAM09850.1|ARO:3002944|vanH_in_vanD_cl	33.66	303	142	10	6	287	29	293	5e-34	124	49.84
GCA0183668051_01802	gb|CAB37345.2|ARO:3004592|erm(32)	43.6	250	129	3	11	254	5	248	4e-46	154	43.21
GCA0302952851_00060	gb|AAC73788.1|ARO:3003841|kdpE	47.06	221	117	0	3	223	4	224	4e-66	201	46.22
GCA0302952851_00133	gb|WP_104671188.1|ARO:3003948|efrA	40.59	574	339	2	5	577	3	575	2e-131	394	40.86
GCA0302952851_00165	gb|AEY83581.1|ARO:3000510|Saur_mupB_MUP	35.29	1057	612	16	24	1063	9	1010	0	667	43.07
GCA0302952851_00446	gb|AAC75089.1|ARO:3003577|ugd	62.89	388	144	0	1	388	1	388	0	525	62.88
GCA0302952851_00514	gb|APB03219.1|ARO:3003986|TaeA	36.96	652	357	10	10	617	2	643	8e-100	315	45.52
GCA0302952851_00623	gb|CAB37345.2|ARO:3004592|erm(32)	42.57	249	131	3	9	251	3	245	4e-44	148	42.14
GCA0302952851_00823	gb|ADV91011.1|ARO:3000245|RbpA	48.91	92	46	1	1	92	1	91	9e-25	87.8	40.35
GCA0302952851_00994	gb|ATC67679.1|ARO:3000838|arlR	45.26	190	98	3	25	213	16	200	2e-52	166	42
GCA0302952851_00996	gb|AAV80464.1|ARO:3000565|tet(38)	48.25	400	205	2	28	426	9	407	4e-106	320	43.33
GCA0302952851_01016	gb|AAM09849.1|ARO:3000005|vanD	37.74	363	199	8	4	361	3	343	4e-77	238	47.81
GCA0302952851_01131	gb|RHO92765.1|ARO:3005023|cfrE	35.71	350	205	7	54	400	11	343	2e-59	194	42.15
GCA0302952851_01192	gb|AAA25550.1|ARO:3003105|dfrA3	40.52	153	88	2	1	152	1	151	5e-34	114	40.12
GCA0302952851_01309	gb|CCA59315.1|ARO:3007208|HelR	31.58	703	397	17	78	746	67	719	4e-73	249	42.38
GCA0302952851_01453	gb|BAD59497.1|ARO:3000501|rpoB2	69.6	1135	330	8	20	1150	28	1151	0	1584	69.27
GCA0302952851_01606	gb|WP_102607457.1|ARO:3004361|sul4	39.29	252	117	5	15	254	13	240	3e-35	126	47.03
GCA0302952851_01782	gb|ATC67679.1|ARO:3000838|arlR	37.95	224	131	2	5	228	4	219	4e-44	145	42.46
GCA0302952851_01787	gb|AAC76093.1|ARO:3002986|bacA	34.32	271	152	9	2	261	6	261	4e-37	130	43.58
GCA0302952851_01801	gb|BAE85481.1|ARO:3003727|vanK_in_vanI_cl	42.11	361	196	3	2	357	23	375	2e-95	286	44
GCA0302952851_01809	gb|AAM09850.1|ARO:3002944|vanH_in_vanD_cl	33.66	303	142	10	6	287	29	293	2e-34	125	49.84
GCA0302952851_01864	gb|CAA10975.1|ARO:3000194|tet(W)	100	639	0	0	1	639	1	639	0	1279	100
GCA0302952851_01869	gb|BBJ25230.1|ARO:3007032|Erm(50)	100	263	0	0	1	263	1	263	8e-179	489	100
GCA0308263651_00116	gb|WP_104671188.1|ARO:3003948|efrA	40.59	574	339	2	5	577	3	575	2e-131	394	40.86
GCA0308263651_00181	gb|AAA25550.1|ARO:3003105|dfrA3	40.52	153	88	2	1	152	1	151	5e-34	114	40.12
GCA0308263651_00397	gb|RHO92765.1|ARO:3005023|cfrE	35.43	350	206	7	54	400	11	343	3e-60	196	41.86
GCA0308263651_00420	gb|AAC75089.1|ARO:3003577|ugd	63.14	388	143	0	15	402	1	388	0	509	63.14
GCA0308263651_00472	gb|WP_102607457.1|ARO:3004361|sul4	38.71	248	116	5	1	236	17	240	2e-33	121	45.99
GCA0308263651_00638	gb|CCA59315.1|ARO:3007208|HelR	31.2	702	401	16	78	746	67	719	6e-72	246	41.68
GCA0308263651_00754	gb|AAV80464.1|ARO:3000565|tet(38)	48.25	400	205	2	28	426	9	407	1e-104	317	43.33
GCA0308263651_00866	gb|ADV91011.1|ARO:3000245|RbpA	48.91	92	46	1	1	92	1	91	9e-25	87.8	40.35
GCA0308263651_00878	gb|AHH83938.1|ARO:3000013|vanB	38.13	375	182	8	3	361	2	342	2e-76	237	56.43
GCA0308263651_00902	gb|AAS79458.1|ARO:3001302|chrB	39.92	253	134	4	8	251	2	245	1e-45	152	42.5
GCA0308263651_01175	gb|BAD59497.1|ARO:3000501|rpoB2	69.6	1135	330	8	20	1150	28	1151	0	1584	69.27
GCA0308263651_01266	gb|APB03219.1|ARO:3003986|TaeA	36.96	652	357	10	10	617	2	643	4e-100	316	45.52
GCA0308263651_01459	gb|AAC73788.1|ARO:3003841|kdpE	47.51	221	116	0	3	223	4	224	1e-66	202	46.66
GCA0308263651_01466	gb|AEY83581.1|ARO:3000510|Saur_mupB_MUP	35.19	1057	613	16	24	1063	9	1010	0	667	42.98
GCA0308263651_01746	gb|ATC67679.1|ARO:3000838|arlR	37.95	224	131	2	5	228	4	219	5e-44	144	42.46
GCA0308263651_01749	gb|AAC76093.1|ARO:3002986|bacA	34.32	271	152	9	7	266	6	261	3e-37	130	43.58
GCA0308263651_01763	gb|BAE85481.1|ARO:3003727|vanK_in_vanI_cl	42.11	361	196	3	2	357	23	375	2e-95	286	44
GCA0308263651_01770	gb|AAM09850.1|ARO:3002944|vanH_in_vanD_cl	33.99	303	141	10	6	287	29	293	8e-35	126	50.15
GCA0324749951_00078	gb|AAM09850.1|ARO:3002944|vanH_in_vanD_cl	33.66	303	142	9	6	287	29	293	3e-35	127	49.84
GCA0324749951_00086	gb|BAE85481.1|ARO:3003727|vanK_in_vanI_cl	41.55	361	198	3	2	357	23	375	1e-94	284	43.46
GCA0324749951_00101	gb|AAC76093.1|ARO:3002986|bacA	34.32	271	152	9	2	261	6	261	3e-37	130	43.58
GCA0324749951_00104	gb|ATC67679.1|ARO:3000838|arlR	37.95	224	131	2	5	228	4	219	5e-44	144	42.46
GCA0324749951_00220	gb|WP_102607457.1|ARO:3004361|sul4	39.29	252	117	5	15	254	13	240	4e-35	126	47.03
GCA0324749951_00381	gb|AAS79458.1|ARO:3001302|chrB	40.4	250	137	4	8	251	2	245	1e-42	145	40.35
GCA0324749951_00688	gb|RHO92765.1|ARO:3005023|cfrE	35.71	350	205	7	54	400	11	343	7e-59	192	42.15
GCA0324749951_00730	gb|AAA25550.1|ARO:3003105|dfrA3	40.52	153	88	2	1	152	1	151	5e-34	114	40.12
GCA0324749951_00841	gb|CCA59315.1|ARO:3007208|HelR	30.87	703	402	17	78	746	67	719	2e-71	245	41.68
GCA0324749951_00894	gb|ADV91011.1|ARO:3000245|RbpA	48.91	92	46	1	1	92	1	91	9e-25	87.8	40.35
GCA0324749951_01063	gb|ATC67679.1|ARO:3000838|arlR	45.26	190	98	3	25	213	16	200	4e-52	166	42
GCA0324749951_01065	gb|AAV80464.1|ARO:3000565|tet(38)	48.25	400	205	2	23	421	9	407	3e-106	320	43.33
GCA0324749951_01086	gb|AHH83938.1|ARO:3000013|vanB	38.4	375	181	8	3	361	2	342	6e-78	240	56.72
GCA0324749951_01187	gb|AEY83581.1|ARO:3000510|Saur_mupB_MUP	34.51	1081	612	16	24	1087	9	1010	0	654	45.4
GCA0324749951_01216	gb|WP_104671188.1|ARO:3003948|efrA	40.59	574	339	2	5	577	3	575	2e-131	394	40.86
GCA0324749951_01241	gb|AAD51348.1|ARO:3003066|smeR	43.11	225	125	1	2	226	4	225	1e-55	175	43.66
GCA0324749951_01404	gb|BAD59497.1|ARO:3000501|rpoB2	69.6	1135	330	8	20	1150	28	1151	0	1584	69.27
GCA0324749951_01455	gb|AAC75089.1|ARO:3003577|ugd	63.14	388	143	0	1	388	1	388	0	513	63.14
GCA0324749951_01509	gb|APB03219.1|ARO:3003986|TaeA	36.52	649	361	9	10	617	2	640	7e-104	325	44.44
GCA0325102251_00060	gb|CCA59315.1|ARO:3007208|HelR	31.58	703	397	17	78	746	67	719	5e-74	252	42.38
GCA0325102251_00142	gb|BAD59497.1|ARO:3000501|rpoB2	69.6	1135	330	8	20	1150	28	1151	0	1584	69.27
GCA0325102251_00192	gb|AAC73788.1|ARO:3003841|kdpE	47.06	221	117	0	3	223	4	224	4e-66	201	46.22
GCA0325102251_00260	gb|AEY83581.1|ARO:3000510|Saur_mupB_MUP	34.53	1086	604	18	24	1087	9	1009	0	659	46.66
GCA0325102251_00291	gb|WP_104671188.1|ARO:3003948|efrA	40.42	574	340	2	5	577	3	575	6e-131	392	40.69
GCA0325102251_00321	gb|AAM09850.1|ARO:3002944|vanH_in_vanD_cl	33.99	303	141	10	6	287	29	293	3e-35	127	50.15
GCA0325102251_00386	gb|AAC75089.1|ARO:3003577|ugd	63.14	388	143	0	1	388	1	388	0	510	63.14
GCA0325102251_00402	gb|BAE85481.1|ARO:3003727|vanK_in_vanI_cl	42.11	361	196	3	2	357	23	375	2e-96	288	44
GCA0325102251_00422	gb|ATC67679.1|ARO:3000838|arlR	37.95	224	131	2	5	228	4	219	5e-44	144	42.46
GCA0325102251_00578	gb|APB03219.1|ARO:3003986|TaeA	37.12	652	356	10	10	617	2	643	3e-100	316	45.67
GCA0325102251_00735	gb|AAV80464.1|ARO:3000565|tet(38)	48.5	400	204	2	28	426	9	407	9e-107	322	43.55
GCA0325102251_00737	gb|ATC67679.1|ARO:3000838|arlR	46.32	190	96	3	25	213	16	200	8e-53	167	42.92
GCA0325102251_00927	gb|WP_102607457.1|ARO:3004361|sul4	39.29	252	117	5	15	254	13	240	1e-35	127	47.03
GCA0325102251_01097	gb|AAA25550.1|ARO:3003105|dfrA3	40.52	153	88	2	1	152	1	151	5e-34	114	40.12
GCA0325102251_01166	gb|RHO92765.1|ARO:3005023|cfrE	35.43	350	206	7	54	400	11	343	3e-58	191	41.86
GCA0325102251_01270	gb|AAD51348.1|ARO:3003066|smeR	43.11	225	125	1	2	226	4	225	2e-55	174	43.66
GCA0325102251_01655	gb|AAM09849.1|ARO:3000005|vanD	37.19	363	201	9	4	361	3	343	6e-76	235	47.23
GCA0325102251_01775	gb|CDO61516.1|ARO:3003949|efrB	49.7	332	165	1	12	341	31	362	2e-109	322	46.13
GCA0325105251_00117	gb|ADP36409.1|ARO:3003730|Bbif_ileS_MUP	34.82	1212	607	32	1	1135	1	1106	0	582	54.65
GCA0325105251_00144	gb|WP_104671188.1|ARO:3003948|efrA	40.59	574	339	2	5	577	3	575	2e-131	393	40.86
GCA0325105251_00214	gb|AAC73788.1|ARO:3003841|kdpE	47.06	221	117	0	3	223	4	224	4e-66	201	46.22
GCA0325105251_00345	gb|AAM09850.1|ARO:3002944|vanH_in_vanD_cl	33.99	303	141	10	6	287	29	293	2e-35	127	50.15
GCA0325105251_00353	gb|BAE85481.1|ARO:3003727|vanK_in_vanI_cl	41.28	390	208	5	3	387	2	375	4e-97	291	48.53
GCA0325105251_00370	gb|ATC67679.1|ARO:3000838|arlR	37.95	224	131	2	5	228	4	219	5e-44	144	42.46
GCA0325105251_00439	gb|CAB37345.2|ARO:3004592|erm(32)	43.2	250	130	3	11	254	5	248	1e-45	152	42.85
GCA0325105251_00793	gb|ATC67679.1|ARO:3000838|arlR	45.26	190	98	3	25	213	16	200	4e-52	165	42
GCA0325105251_00795	gb|AAV80464.1|ARO:3000565|tet(38)	48.5	400	204	2	28	426	9	407	8e-107	322	43.55
GCA0325105251_00816	gb|AHH83938.1|ARO:3000013|vanB	38.13	375	182	8	3	361	2	342	3e-76	236	56.43
GCA0325105251_00949	gb|WP_102607457.1|ARO:3004361|sul4	38.89	252	118	5	15	254	13	240	1e-34	124	46.68
GCA0325105251_01218	gb|CCA59315.1|ARO:3007208|HelR	31.15	703	400	17	78	746	67	719	2e-72	248	41.96
GCA0325105251_01335	gb|RHO92765.1|ARO:3005023|cfrE	35.71	350	205	7	54	400	11	343	2e-59	194	42.15
GCA0325105251_01499	gb|AAC75089.1|ARO:3003577|ugd	63.14	388	143	0	1	388	1	388	0	511	63.14
GCA0325105251_01568	gb|APB03219.1|ARO:3003986|TaeA	37.12	652	356	10	10	617	2	643	2e-101	319	45.67
GCA0325105251_01650	gb|BAD59497.1|ARO:3000501|rpoB2	69.6	1135	330	8	20	1150	28	1151	0	1584	69.27
GCA0325105251_01898	gb|AAQ10694.1|ARO:3003047|qacB	98.83	514	6	0	1	514	1	514	0	872	98.83
GCA0325105251_01941	gb|ABX30738.1|ARO:3000621|PC1_blaZ	95.02	281	14	0	1	281	1	281	5e-169	466	95.01
GCA0325105251_01943	gb|BAB41258.1|ARO:3000124|mecI	61.16	121	47	0	1	121	1	121	1e-35	116	60.16
GCA0325105251_02012	gb|AAA98484.1|ARO:3000596|ErmX	89.31	262	28	0	1	262	1	262	7e-160	443	82.39
GCA0325803351_00172	gb|AEY83581.1|ARO:3000510|Saur_mupB_MUP	35.29	1057	612	16	24	1063	9	1010	0	667	43.07
GCA0325803351_00204	gb|WP_104671188.1|ARO:3003948|efrA	40.59	574	339	2	5	577	3	575	2e-131	394	40.86
GCA0325803351_00328	gb|WP_102607457.1|ARO:3004361|sul4	39.29	252	117	5	15	254	13	240	3e-35	126	47.03
GCA0325803351_00454	gb|ATC67679.1|ARO:3000838|arlR	37.95	224	131	2	5	228	4	219	4e-44	145	42.46
GCA0325803351_00459	gb|AAC76093.1|ARO:3002986|bacA	34.32	271	152	9	2	261	6	261	4e-37	130	43.58
GCA0325803351_00473	gb|BAE85481.1|ARO:3003727|vanK_in_vanI_cl	42.11	361	196	3	2	357	23	375	2e-95	286	44
GCA0325803351_00481	gb|AAM09850.1|ARO:3002944|vanH_in_vanD_cl	33.66	303	142	10	6	287	29	293	2e-34	125	49.84
GCA0325803351_00596	gb|ADV91011.1|ARO:3000245|RbpA	48.91	92	46	1	1	92	1	91	9e-25	87.8	40.35
GCA0325803351_00844	gb|CCA59315.1|ARO:3007208|HelR	31.58	703	397	17	78	746	67	719	4e-73	249	42.38
GCA0325803351_00922	gb|AAM09849.1|ARO:3000005|vanD	37.74	363	199	8	4	361	3	343	4e-77	238	47.81
GCA0325803351_00942	gb|AAV80464.1|ARO:3000565|tet(38)	48.25	400	205	2	28	426	9	407	4e-106	320	43.33
GCA0325803351_00944	gb|ATC67679.1|ARO:3000838|arlR	45.26	190	98	3	25	213	16	200	2e-52	166	42
GCA0325803351_01091	gb|CAB37345.2|ARO:3004592|erm(32)	42.57	249	131	3	9	251	3	245	4e-44	148	42.14
GCA0325803351_01160	gb|BAD59497.1|ARO:3000501|rpoB2	69.6	1135	330	8	20	1150	28	1151	0	1584	69.27
GCA0325803351_01267	gb|APB03219.1|ARO:3003986|TaeA	36.96	652	357	10	10	617	2	643	8e-100	315	45.52
GCA0325803351_01335	gb|AAC75089.1|ARO:3003577|ugd	62.89	388	144	0	1	388	1	388	0	525	62.88
GCA0325803351_01392	gb|RHO92765.1|ARO:3005023|cfrE	35.71	350	205	7	54	400	11	343	2e-59	194	42.15
GCA0325803351_01693	gb|AAC73788.1|ARO:3003841|kdpE	47.06	221	117	0	3	223	4	224	4e-66	201	46.22
GCA9001869751_00057	gb|BAD59497.1|ARO:3000501|rpoB2	69.6	1135	330	8	20	1150	28	1151	0	1584	69.27
GCA9001869751_00221	gb|WP_102607457.1|ARO:3004361|sul4	37.06	286	139	6	1	274	17	273	1e-35	127	51.21
GCA9001869751_00337	gb|ATC67679.1|ARO:3000838|arlR	37.95	224	131	2	5	228	4	219	5e-44	144	42.46
GCA9001869751_00340	gb|AAC76093.1|ARO:3002986|bacA	34.32	271	152	9	2	261	6	261	1e-37	131	43.58
GCA9001869751_00356	gb|BAE85481.1|ARO:3003727|vanK_in_vanI_cl	42.11	361	196	3	2	357	23	375	6e-96	287	44
GCA9001869751_00364	gb|AAM09850.1|ARO:3002944|vanH_in_vanD_cl	33.66	303	142	10	6	287	29	293	1e-34	125	49.84
GCA9001869751_00488	gb|AAC73788.1|ARO:3003841|kdpE	47.06	221	117	0	3	223	4	224	4e-66	201	46.22
GCA9001869751_00571	gb|WP_104671188.1|ARO:3003948|efrA	40.28	576	342	2	3	577	1	575	7e-131	392	40.69
GCA9001869751_00601	gb|ADP36409.1|ARO:3003730|Bbif_ileS_MUP	33.88	1213	619	33	1	1136	1	1107	0	572	53.65
GCA9001869751_00896	gb|AAC75089.1|ARO:3003577|ugd	62.89	388	144	0	19	406	1	388	0	510	62.88
GCA9001869751_00964	gb|APB03219.1|ARO:3003986|TaeA	36.81	652	358	10	10	617	2	643	5e-100	315	45.37
GCA9001869751_01072	gb|CAB37345.2|ARO:3004592|erm(32)	42.57	249	131	3	9	251	3	245	3e-44	149	42.14
GCA9001869751_01457	gb|ATC67679.1|ARO:3000838|arlR	45.26	190	98	3	25	213	16	200	4e-52	165	42
GCA9001869751_01459	gb|AAV80464.1|ARO:3000565|tet(38)	48.75	400	203	2	28	426	9	407	5e-107	322	43.77
GCA9001869751_01476	gb|AHH83938.1|ARO:3000013|vanB	38.07	373	181	8	5	361	4	342	8e-76	235	56.14
GCA9001869751_01591	gb|RHO92765.1|ARO:3005023|cfrE	35.71	350	205	7	54	400	11	343	2e-59	194	42.15
GCA9001869751_01671	gb|AAA25550.1|ARO:3003105|dfrA3	40.52	153	88	2	1	152	1	151	5e-34	114	40.12
GCA9001869751_01784	gb|CCA59315.1|ARO:3007208|HelR	31.58	703	397	17	78	746	67	719	5e-74	252	42.38
GCA9439129551_00029	gb|AAC75089.1|ARO:3003577|ugd	62.89	388	144	0	19	406	1	388	0	523	62.88
GCA9439129551_00100	gb|APB03219.1|ARO:3003986|TaeA	37.12	652	356	10	10	617	2	643	8e-101	317	45.67
GCA9439129551_00227	gb|CAB37345.2|ARO:3004592|erm(32)	42.8	250	131	3	11	254	5	248	2e-45	152	42.5
GCA9439129551_00433	gb|ATC67679.1|ARO:3000838|arlR	45.26	190	98	3	25	213	16	200	3e-52	166	42
GCA9439129551_00435	gb|AAV80464.1|ARO:3000565|tet(38)	48	400	206	2	28	426	9	407	6e-105	317	43.11
GCA9439129551_00453	gb|AAM09849.1|ARO:3000005|vanD	38.19	364	196	9	4	361	3	343	2e-77	239	48.97
GCA9439129551_00502	gb|ATC67679.1|ARO:3000838|arlR	37.95	224	131	2	5	228	4	219	5e-44	144	42.46
GCA9439129551_00505	gb|AAC76093.1|ARO:3002986|bacA	34.32	271	152	9	2	261	6	261	3e-37	130	43.58
GCA9439129551_00523	gb|BAE85481.1|ARO:3003727|vanK_in_vanI_cl	42.38	361	195	3	2	357	23	375	9e-97	290	44.26
GCA9439129551_00530	gb|AAM09850.1|ARO:3002944|vanH_in_vanD_cl	33.66	303	142	9	6	287	29	293	7e-35	126	49.84
GCA9439129551_00697	gb|CCA59315.1|ARO:3007208|HelR	31.91	705	392	17	78	746	67	719	5e-74	252	43.35
GCA9439129551_00852	gb|AAC73788.1|ARO:3003841|kdpE	47.51	221	116	0	3	223	4	224	9e-67	202	46.66
GCA9439129551_00923	gb|WP_104671188.1|ARO:3003948|efrA	40.45	576	341	2	3	577	1	575	6e-131	392	40.86
GCA9439129551_01059	gb|WP_102607457.1|ARO:3004361|sul4	39.11	248	115	5	1	236	17	240	1e-34	124	46.34
GCA9439129551_01372	gb|RHO92765.1|ARO:3005023|cfrE	35.71	350	205	7	54	400	11	343	2e-58	191	42.15
GCA9439129551_01850	gb|BAD59497.1|ARO:3000501|rpoB2	69.6	1135	330	8	20	1150	28	1151	0	1583	69.27

## Sheet: VFDB result
#Query Seq-id	Subject Seq-id	Percent of identical matches	Alignment length	Number of mismatches	Total number of gaps	Start of alignment in query	End of alignment in query	Start of alignment in subject	End of alignment in subject	Expect value	Bit score	Global percent of identical matches
A11bin2_00093	VFG022956(gb|WP_013829907)	35.85	212	120	5	6	210	1	203	2e-27	103	43.19
A11bin2_00096	VFG038534(gb|WP_005312873)	48.29	381	188	3	52	429	47	421	2e-108	327	44.16
A11bin2_00155	VFG005353(gb|WP_000260656)	52.66	338	147	7	1	331	1	332	2e-109	322	56.84
A11bin2_00161	VFG031461(gb|WP_003875860)	62.41	133	49	1	5	136	3	135	4e-58	176	61.76
A11bin2_00185	VFG009759(gb|WP_162151408)	60.29	204	78	1	68	271	7	207	3e-85	254	57.79
A11bin2_00193	VFG009387(gb|WP_003877287)	52.03	469	218	3	3	464	2	470	3e-159	459	53.17
A11bin2_00227	VFG044173(gb|WP_005477430)	38.06	247	145	2	8	251	2	243	7e-44	149	40.15
A11bin2_00252	VFG013535(gb|WP_011609092)	49.38	565	257	9	5	559	4	549	0	529	56.1
A11bin2_00270	VFG031039(gb|WP_011726364)	52.28	658	298	5	9	662	16	661	0	632	54.38
A11bin2_00286	VFG042739(gb|NP_254019)	30.74	296	161	8	4	297	1	254	5e-34	124	52.12
A11bin2_00330	VFG013677(gb|WP_011274069)	53.68	231	106	1	35	264	36	266	6e-85	257	40.84
A11bin2_00389	VFG043573(gb|NP_219906)	55.57	592	239	4	3	572	9	598	0	619	53.48
A11bin2_00392	VFG001379(gb|NP_214867)	59.8	102	31	2	16	117	7	98	4e-31	108	56.34
A11bin2_00396	VFG024200(gb|WP_008262428)	42.52	214	119	2	9	222	8	217	7e-52	167	43.57
A11bin2_00506	VFG037928(gb|YP_001083151)	40.21	189	104	3	9	195	8	189	2e-40	136	44.27
A11bin2_00507	VFG011157(gb|WP_003807107)	35.13	390	211	9	4	358	18	400	6e-71	227	43.65
A11bin2_00532	VFG013754(gb|WP_010935052)	56.67	180	68	3	1	177	1	173	3e-57	181	49.55
A11bin2_00595	VFG022639(gb|WP_013827437)	40	280	143	6	9	265	4	281	4e-43	148	47.9
A11bin2_00655	VFG031747(gb|WP_008261205)	70.8	226	64	1	1	224	1	226	2e-112	320	71.36
A11bin2_00685	VFG043550(gb|NP_214954)	66.33	499	165	3	3	500	2	498	0	615	61.85
A11bin2_00759	VFG013718(gb|WP_011896674)	42.45	245	135	3	2	243	3	244	7e-52	169	40.59
A11bin2_00769	VFG014110(gb|NP_251838)	46.24	359	174	7	1	348	1	351	4e-90	274	52.25
A11bin2_00790	VFG009706(gb|WP_011562419)	68.69	198	61	1	1	198	1	197	5e-99	285	66.18
A11bin2_00803	VFG001390(gb|NP_215496)	44.84	223	118	4	1	220	1	221	7e-53	170	46.05
A11bin2_00820	VFG026980(gb|YP_005923858)	79.41	306	60	1	220	522	19	324	2e-177	501	75.92
A11bin2_00821	VFG026980(gb|YP_005923858)	46.64	298	148	4	17	307	22	315	5e-84	256	46.29
A11bin2_00842	VFG024121(gb|WP_013472368)	55.03	696	302	8	3	694	80	768	0	696	49.31
A11bin2_00858	VFG027322(gb|WP_015306641)	57.77	727	299	4	51	771	56	780	0	832	54.73
A11bin2_00917	VFG009141(gb|WP_015307816)	42.82	418	221	6	3	417	15	417	6e-100	304	46.9
A11bin2_00968	VFG043550(gb|NP_214954)	79.54	523	107	0	1	523	1	523	0	751	77.03
A11bin2_00976	VFG046647(gb|WP_014548582)	37.03	343	187	7	2	325	4	336	1e-65	210	46.01
A11bin2_00998	VFG013539(gb|WP_011608762)	32.14	420	248	11	1	412	4	394	3e-61	204	42.89
A11bin2_01023	VFG046604(gb|WP_012280804)	40.85	213	123	2	4	213	5	217	1e-52	168	40.54
A11bin2_01035	VFG045688(gb|WP_002294134)	43.62	243	123	3	30	263	26	263	4e-61	194	44.44
A11bin2_01111	VFG016493(gb|WP_011283803)	69.77	397	117	2	1	397	1	394	0	538	71.06
A11bin2_01121	VFG030679(gb|WP_011730288)	50.65	387	160	5	1	359	1	384	3e-117	345	55.91
A11bin2_01137	VFG047736(gb|WP_013921813)	39.79	382	206	6	1	359	7	387	8e-86	265	45.36
A11bin2_01140	VFG047564(gb|WP_003020889)	38.17	338	199	6	7	337	6	340	6e-69	219	40.05
A11bin2_01154	VFG031407(gb|WP_015289456)	44.36	665	303	5	165	824	161	763	1e-118	377	47.01
A11bin2_01162	VFG021858(gb|WP_003891342)	30.37	619	361	20	31	624	1	574	1e-22	102	44.86
A11bin2_01175	VFG009876(gb|WP_010907576)	35.88	471	260	13	20	470	37	485	6e-64	215	40.65
A11bin2_01176	VFG009867(gb|WP_041309847)	68.72	227	69	1	3	229	1	225	7e-100	289	69.29
A11bin2_01178	VFG031537(gb|WP_009956024)	41.33	150	77	5	12	155	7	151	3e-26	97.4	44.24
A11bin2_01201	VFG037032(gb|WP_003689973)	48.85	477	239	4	5	479	7	480	8e-160	462	47.22
A11bin2_01203	VFG039536(gb|NP_820549)	42.29	253	129	4	1	251	1	238	2e-60	191	50.81
A11bin2_01227	VFG000320(gb|WP_001169234)	38.16	152	89	2	4	150	6	157	2e-29	105	40.12
A11bin2_01236	VFG026433(gb|YP_005360830)	64.04	445	156	2	1	441	1	445	0	574	64.65
A11bin2_01248	VFG050222(gb|NP_219545)	34.24	701	381	21	27	706	25	666	1e-111	353	48.04
A11bin2_01284	VFG030646(gb|WP_016342137)	42.26	265	152	1	35	299	13	276	1e-71	222	40.79
A11bin2_01294	VFG024200(gb|WP_008262428)	42.86	217	118	2	2	218	5	215	1e-48	158	45.41
A11bin2_01297	VFG000077(gb|NP_465991)	56.18	178	78	0	14	191	19	196	2e-70	212	50.5
A11bin2_01298	VFG000077(gb|NP_465991)	53.44	189	86	1	39	227	4	190	3e-63	195	52.02
A11bin2_01303	VFG018662(gb|WP_012130507)	57.81	429	173	2	1	421	1	429	1e-173	493	58.98
A11bin2_01331	VFG042931(gb|WP_012031410)	43.28	670	348	9	20	673	27	680	1e-180	531	44.59
A11bin2_01336	VFG023546(gb|YP_001703132)	37.04	764	377	11	44	804	50	712	1e-140	437	50.12
A11bin2_01388	VFG030156(gb|WP_029104378)	33.74	489	270	19	104	562	40	504	3e-64	218	43.45
A11bin2_01414	VFG013328(gb|WP_011272203)	47.45	529	266	7	15	536	11	534	1e-136	407	48.08
A11bin2_01426	VFG013265(gb|WP_005694045)	41.03	195	100	4	1	189	6	191	1e-38	131	48.71
A11bin2_01436	VFG031729(gb|WP_011891085)	45.54	213	111	3	26	234	17	228	9e-53	170	44.73
A11bin2_01453	VFG016416(gb|WP_000060578)	51.78	197	94	1	58	253	32	228	9e-70	214	45.17
A11bin2_01496	VFG013618(gb|WP_011609384)	46.52	417	211	3	25	437	1	409	5e-131	385	47.68
A11bin2_01497	VFG013197(gb|WP_011608705)	43.91	312	169	4	29	335	24	334	9e-79	244	42.05
A11bin2_01499	VFG013198(gb|WP_011608203)	38.32	334	169	7	7	329	7	314	1e-56	187	51.4
A11bin2_01531	VFG041304(gb|WP_010947678)	57.74	168	68	2	2	169	22	186	4e-51	162	53.19
A11bin2_01534	VFG013515(gb|WP_011961967)	43.42	433	231	5	6	434	21	443	3e-87	273	45.39
A11bin2_01642	VFG009407(gb|WP_011893806)	66.53	475	155	2	3	473	4	478	0	674	66.94
A11bin2_01668	VFG023892(gb|WP_013470893)	53.24	139	56	2	5	136	4	140	4e-43	139	55.7
A11bin2_01721	VFG006022(gb|WP_002947383)	56.51	338	136	2	1	327	8	345	2e-131	378	58.04
A11bin2_01749	VFG009331(gb|WP_003897243)	56.64	286	116	4	9	287	7	291	7e-110	324	56.85
A11bin2_01822	VFG048789(gb|WP_014838943)	62.89	388	144	0	1	388	1	388	0	523	62.88
A13bin6_00016	VFG009331(gb|WP_003897243)	56.99	286	115	4	9	287	7	291	9e-110	324	57.19
A13bin6_00033	VFG042931(gb|WP_012031410)	43.28	670	348	9	20	673	27	680	1e-180	531	44.59
A13bin6_00044	VFG022639(gb|WP_013827437)	40	280	143	6	9	265	4	281	8e-43	147	47.9
A13bin6_00054	VFG013612(gb|WP_011609686)	34.01	344	198	9	7	336	19	347	9e-43	151	41.24
A13bin6_00056	VFG013198(gb|WP_011608203)	37.72	334	171	7	7	329	7	314	1e-55	184	50.77
A13bin6_00058	VFG013197(gb|WP_011608705)	44.05	311	168	4	29	334	24	333	5e-78	242	42.05
A13bin6_00059	VFG013618(gb|WP_011609384)	46.52	417	211	3	25	437	1	409	5e-131	385	47.68
A13bin6_00099	VFG030156(gb|WP_029104378)	33.54	489	271	20	104	562	40	504	5e-62	212	43.25
A13bin6_00188	VFG013535(gb|WP_011609092)	49.56	565	256	9	5	559	4	549	0	528	56.28
A13bin6_00214	VFG006022(gb|WP_002947383)	56.8	338	135	2	1	327	8	345	3e-133	382	58.33
A13bin6_00255	VFG031404(gb|WP_085981087)	42.62	725	348	10	97	812	106	771	5e-120	380	48.64
A13bin6_00283	VFG000320(gb|WP_001169234)	38.16	152	89	2	4	150	6	157	2e-29	105	40.12
A13bin6_00372	VFG030632(gb|YP_001702114)	42.42	264	151	1	36	299	14	276	3e-72	223	40.79
A13bin6_00417	VFG009759(gb|WP_162151408)	60.29	204	78	1	16	219	7	207	1e-85	253	57.79
A13bin6_00425	VFG009387(gb|WP_003877287)	52.24	469	217	3	3	464	2	470	3e-160	462	53.38
A13bin6_00464	VFG050222(gb|NP_219545)	36.18	644	339	19	27	649	25	617	2e-115	363	45.79
A13bin6_00480	VFG005353(gb|WP_000260656)	52.37	338	148	7	1	331	1	332	8e-109	320	56.54
A13bin6_00486	VFG031491(gb|WP_015293694)	62.12	132	49	1	5	135	3	134	3e-58	177	61.02
A13bin6_00500	VFG013328(gb|WP_011272203)	47.64	529	265	7	15	536	11	534	3e-136	406	48.26
A13bin6_00542	VFG047395(gb|WP_012280481)	30.31	617	309	18	22	558	2	577	2e-64	226	41.34
A13bin6_00546	VFG013268(gb|WP_012054924)	39.27	191	109	4	1	189	6	191	1e-37	129	42.05
A13bin6_00596	VFG023892(gb|WP_013470893)	53.24	139	56	2	5	136	4	140	4e-43	139	55.7
A13bin6_00603	VFG015510(gb|WP_012074248)	47.79	339	168	4	37	369	47	382	2e-80	252	42.22
A13bin6_00608	VFG041304(gb|WP_010947678)	57.74	168	68	2	2	169	22	186	1e-50	160	53.19
A13bin6_00658	VFG046604(gb|WP_012280804)	41.31	213	122	2	4	213	5	217	3e-53	170	40.99
A13bin6_00690	VFG027322(gb|WP_015306641)	58.05	727	297	4	51	771	56	780	0	857	54.98
A13bin6_00698	VFG039536(gb|NP_820549)	42.29	253	129	4	1	251	1	238	3e-60	191	50.81
A13bin6_00700	VFG037032(gb|WP_003689973)	48.94	472	236	4	10	479	12	480	1e-159	461	46.82
A13bin6_00701	VFG014106(gb|NP_251842)	33.18	217	125	5	31	242	1	202	4e-35	124	45.54
A13bin6_00715	VFG015903(gb|WP_011169509)	43.64	330	177	4	4	333	5	325	5e-94	282	46.78
A13bin6_00773	VFG026980(gb|YP_005923858)	79.41	306	60	1	221	523	19	324	4e-177	501	75.92
A13bin6_00774	VFG026980(gb|YP_005923858)	46.64	298	148	4	17	307	22	315	5e-84	256	46.29
A13bin6_00797	VFG031754(gb|WP_015302569)	70.8	226	64	1	1	224	1	226	2e-112	321	71.36
A13bin6_00827	VFG030679(gb|WP_011730288)	50.65	387	160	5	1	359	1	384	3e-117	345	55.91
A13bin6_00929	VFG045688(gb|WP_002294134)	43.62	243	123	3	29	262	26	263	8e-61	193	44.44
A13bin6_00993	VFG009246(gb|WP_011560750)	42.82	418	221	5	3	417	15	417	1e-105	319	46.9
A13bin6_01006	VFG047736(gb|WP_013921813)	40.05	382	205	6	1	359	7	387	4e-86	265	45.61
A13bin6_01007	VFG047710(gb|WP_014547360)	44.79	1085	557	13	1	1051	1	1077	0	854	48.26
A13bin6_01021	VFG023546(gb|YP_001703132)	37.17	764	376	11	44	804	50	712	2e-141	439	50.25
A13bin6_01026	VFG031729(gb|WP_011891085)	44.61	204	108	3	26	225	17	219	2e-48	159	42.1
A13bin6_01071	VFG045297(gb|WP_011213307)	43.6	250	138	2	5	253	4	251	9e-57	181	44.26
A13bin6_01118	VFG009407(gb|WP_011893806)	66.74	475	154	2	3	473	4	478	0	676	67.15
A13bin6_01123	VFG026433(gb|YP_005360830)	63.82	445	157	2	1	441	1	445	0	574	64.42
A13bin6_01163	VFG047569(gb|WP_014549390)	38.46	338	198	6	7	337	6	340	5e-69	219	40.34
A13bin6_01199	VFG024121(gb|WP_013472368)	55.47	768	325	9	15	778	14	768	0	780	55.44
A13bin6_01214	VFG031050(gb|YP_001705259)	50.76	656	309	4	8	662	17	659	0	621	52.57
A13bin6_01223	VFG014110(gb|NP_251838)	48.9	319	147	6	1	311	1	311	2e-86	265	48.58
A13bin6_01233	VFG011157(gb|WP_003807107)	35.13	390	211	9	4	358	18	400	2e-70	226	43.65
A13bin6_01234	VFG037928(gb|YP_001083151)	40.21	189	104	3	9	195	8	189	2e-40	136	44.27
A13bin6_01253	VFG001390(gb|NP_215496)	45.74	223	116	4	1	220	1	221	1e-53	171	46.92
A13bin6_01254	VFG013684(gb|WP_011898036)	48.36	244	124	1	85	326	43	286	2e-64	206	40.95
A13bin6_01257	VFG013669(gb|WP_011076064)	50.84	238	116	1	11	248	31	267	2e-78	241	41.49
A13bin6_01258	VFG013675(gb|WP_011898032)	36.97	495	255	21	11	462	8	488	3e-69	229	46.24
A13bin6_01276	VFG031537(gb|WP_009956024)	41.33	150	77	5	12	155	7	151	2e-26	97.8	44.24
A13bin6_01278	VFG009866(gb|WP_011561679)	68.12	229	71	1	1	229	1	227	2e-100	291	68.69
A13bin6_01306	VFG024074(gb|WP_013471101)	60.37	1229	474	6	18	1243	15	1233	0	1517	61.23
A13bin6_01307	VFG024081(gb|WP_014941434)	68.25	463	146	1	1	463	1	462	0	652	58.81
A13bin6_01308	VFG022808(gb|WP_013828093)	41.88	191	102	4	24	209	18	204	8e-33	118	40.09
A13bin6_01309	VFG009634(gb|WP_011730339)	52.68	224	105	1	3	225	2	225	1e-60	190	48.97
A13bin6_01322	VFG043550(gb|NP_214954)	79.54	523	107	0	1	523	1	523	0	752	77.03
A13bin6_01338	VFG013754(gb|WP_010935052)	56.67	180	68	3	1	177	1	173	3e-57	181	49.55
A13bin6_01372	VFG005579(gb|WP_000022815)	58.04	429	172	2	1	421	1	429	7e-174	493	59.21
A13bin6_01393	VFG043573(gb|NP_219906)	55.41	592	240	4	3	572	9	598	0	617	53.33
A13bin6_01396	VFG001379(gb|NP_214867)	59.8	102	31	2	16	117	7	98	4e-31	108	56.34
A13bin6_01400	VFG024200(gb|WP_008262428)	42.52	214	119	2	9	222	8	217	2e-51	166	43.57
A13bin6_01406	VFG049189(gb|WP_014226431)	55.75	843	369	3	5	845	6	846	0	924	55.3
A13bin6_01422	VFG043550(gb|NP_214954)	66.33	499	165	3	3	500	2	498	0	617	61.85
A13bin6_01454	VFG013515(gb|WP_011961967)	43.65	433	230	5	6	434	21	443	3e-88	275	45.61
A13bin6_01465	VFG009706(gb|WP_011562419)	68.18	198	62	1	1	198	1	197	3e-98	283	65.7
A13bin6_01514	VFG042739(gb|NP_254019)	31.08	296	160	8	4	297	1	254	5e-34	124	52.5
A13bin6_01537	VFG016493(gb|WP_011283803)	69.77	397	117	2	1	397	1	394	0	538	71.06
A13bin6_01552	VFG024200(gb|WP_008262428)	42.86	217	118	2	2	218	5	215	1e-48	158	45.41
A13bin6_01555	VFG013290(gb|WP_010944774)	37.8	336	184	8	1	319	1	328	2e-67	214	44.97
A13bin6_01565	VFG021858(gb|WP_003891342)	30.19	616	362	19	33	624	3	574	1e-22	102	44.17
A13bin6_01674	VFG048973(gb|WP_000704907)	63.66	388	141	0	19	406	1	388	0	519	63.65
A13bin6_01697	VFG005772(gb|WP_000164166)	37.82	156	81	5	21	166	6	155	6e-32	112	47.46
A13bin6_01701	VFG044254(gb|WP_000570808)	41.03	312	176	6	18	327	11	316	2e-75	235	41.71
A13bin6_01715	VFG013539(gb|WP_011608762)	32.38	420	247	11	1	412	4	394	1e-62	207	43.14
A13bin6_01814	VFG000077(gb|NP_465991)	56.74	178	77	0	4	181	19	196	8e-71	213	51.01
A13bin6_01815	VFG000077(gb|NP_465991)	53.97	189	85	1	39	227	4	190	3e-64	198	52.52
A13bin6_01860	VFG049189(gb|WP_014226431)	57.08	848	360	3	5	850	6	851	0	944	56.94
A13bin6_01861	VFG022617(gb|YP_001701295)	55.83	120	53	0	539	658	1	120	5e-38	137	47.51
A13bin6_01863	VFG009304(gb|WP_011857210)	49.63	270	124	5	6	274	27	285	3e-63	201	46.64
A14bin3_00011	VFG015903(gb|WP_011169509)	43.64	330	177	4	4	333	5	325	8e-94	282	46.78
A14bin3_00071	VFG026980(gb|YP_005923858)	79.41	306	60	1	221	523	19	324	4e-177	501	75.92
A14bin3_00072	VFG026980(gb|YP_005923858)	46.64	298	148	4	17	307	22	315	5e-84	256	46.29
A14bin3_00103	VFG047701(gb|WP_003040814)	45.04	1068	556	12	1	1042	1	1063	0	875	46.8
A14bin3_00104	VFG047736(gb|WP_013921813)	39.22	385	204	5	1	359	7	387	5e-86	265	46.64
A14bin3_00117	VFG009243(gb|WP_011729737)	43.57	420	219	6	1	417	10	414	7e-106	319	48.2
A14bin3_00206	VFG043573(gb|NP_219906)	55.57	592	239	4	3	572	9	598	0	620	53.48
A14bin3_00209	VFG001379(gb|NP_214867)	59.8	102	31	2	16	117	7	98	4e-31	108	56.34
A14bin3_00213	VFG024200(gb|WP_008262428)	42.52	214	119	2	9	222	8	217	2e-51	166	43.57
A14bin3_00219	VFG049189(gb|WP_014226431)	55.99	843	367	3	5	845	6	846	0	904	55.54
A14bin3_00241	VFG031754(gb|WP_015302569)	70.8	226	64	1	1	224	1	226	2e-112	321	71.36
A14bin3_00289	VFG023546(gb|YP_001703132)	37.04	764	377	11	44	804	50	712	7e-141	437	50.12
A14bin3_00294	VFG031729(gb|WP_011891085)	45.1	204	107	3	26	225	17	219	3e-49	160	42.54
A14bin3_00340	VFG045297(gb|WP_011213307)	44	250	137	2	5	253	4	251	5e-57	182	44.66
A14bin3_00379	VFG024121(gb|WP_013472368)	55.47	768	325	9	15	778	14	768	0	785	55.44
A14bin3_00394	VFG031064(gb|WP_005063725)	50.91	656	308	4	8	662	17	659	0	632	52.72
A14bin3_00404	VFG042739(gb|NP_254019)	31.08	296	160	8	4	297	1	254	4e-34	125	52.5
A14bin3_00437	VFG014110(gb|NP_251838)	49.22	319	146	6	1	311	1	311	8e-88	268	48.87
A14bin3_00447	VFG011157(gb|WP_003807107)	34.87	390	212	9	4	358	18	400	1e-70	226	43.41
A14bin3_00448	VFG037928(gb|YP_001083151)	40.21	189	104	3	9	195	8	189	2e-40	136	44.27
A14bin3_00473	VFG001390(gb|NP_215496)	45.29	223	117	4	1	220	1	221	4e-53	170	46.49
A14bin3_00507	VFG013535(gb|WP_011609092)	49.2	565	258	9	5	559	4	549	0	527	55.91
A14bin3_00532	VFG006022(gb|WP_002947383)	56.8	338	135	2	1	327	8	345	8e-132	379	58.33
A14bin3_00572	VFG030646(gb|WP_016342137)	42.31	260	149	1	40	299	18	276	2e-70	219	40.07
A14bin3_00671	VFG030156(gb|WP_029104378)	33.54	489	271	19	104	562	40	504	1e-60	209	43.25
A14bin3_00692	VFG005353(gb|WP_000260656)	52.66	338	147	7	1	331	1	332	2e-109	322	56.84
A14bin3_00698	VFG031461(gb|WP_003875860)	62.41	133	49	1	5	136	3	135	4e-58	176	61.76
A14bin3_00712	VFG013331(gb|WP_010945346)	47.96	540	261	10	15	540	11	544	3e-135	404	50.45
A14bin3_00737	VFG005579(gb|WP_000022815)	58.04	429	172	2	1	421	1	429	7e-174	493	59.21
A14bin3_00771	VFG013754(gb|WP_010935052)	56.35	181	69	3	1	178	1	174	3e-57	181	49.55
A14bin3_00787	VFG043550(gb|NP_214954)	79.35	523	108	0	1	523	1	523	0	750	76.85
A14bin3_00799	VFG009759(gb|WP_162151408)	60.29	204	78	1	16	219	7	207	1e-85	253	57.79
A14bin3_00807	VFG009387(gb|WP_003877287)	52.03	469	218	3	3	464	2	470	5e-159	459	53.17
A14bin3_00846	VFG050222(gb|NP_219545)	36.18	644	339	19	27	649	25	617	1e-114	360	45.79
A14bin3_00895	VFG026433(gb|YP_005360830)	63.82	445	157	2	1	441	1	445	0	572	64.42
A14bin3_00900	VFG009407(gb|WP_011893806)	66.74	475	154	2	3	473	4	478	0	676	67.15
A14bin3_00926	VFG016416(gb|WP_000060578)	51.76	199	94	2	303	499	30	228	4e-66	213	46.05
A14bin3_00934	VFG048973(gb|WP_000704907)	63.66	388	141	0	19	406	1	388	0	520	63.65
A14bin3_00999	VFG000320(gb|WP_001169234)	38.16	152	89	2	4	150	6	157	2e-29	105	40.12
A14bin3_01060	VFG030679(gb|WP_011730288)	50.39	387	161	6	1	359	1	384	1e-116	344	55.66
A14bin3_01091	VFG013538(gb|WP_010944721)	33.73	421	240	12	4	414	5	396	1e-60	202	44.91
A14bin3_01119	VFG024200(gb|WP_008262428)	42.86	217	118	2	2	218	5	215	4e-48	157	45.41
A14bin3_01150	VFG048851(gb|WP_015958700)	50.96	471	223	6	4	473	3	466	2e-163	470	52.99
A14bin3_01153	VFG009304(gb|WP_011857210)	49.63	270	124	5	6	274	27	285	3e-63	201	46.64
A14bin3_01155	VFG022617(gb|YP_001701295)	55.83	120	53	0	322	441	1	120	4e-39	138	47.51
A14bin3_01204	VFG023892(gb|WP_013470893)	53.24	139	56	2	5	136	4	140	4e-43	139	55.7
A14bin3_01212	VFG015510(gb|WP_012074248)	47.49	339	169	4	37	369	47	382	7e-83	258	41.97
A14bin3_01216	VFG016493(gb|WP_011283803)	69.77	397	117	2	1	397	1	394	0	538	71.06
A14bin3_01263	VFG009706(gb|WP_011562419)	68.69	198	61	1	1	198	1	197	5e-99	285	66.18
A14bin3_01316	VFG013612(gb|WP_011609686)	34.01	344	198	9	7	336	19	347	1e-43	153	41.24
A14bin3_01318	VFG013198(gb|WP_011608203)	38.62	334	168	7	7	329	7	314	8e-57	188	51.71
A14bin3_01320	VFG013197(gb|WP_011608705)	44.37	311	167	4	29	334	24	333	5e-79	244	42.35
A14bin3_01321	VFG013618(gb|WP_011609384)	46.28	417	212	3	1	413	1	409	2e-131	385	47.45
A14bin3_01363	VFG046604(gb|WP_012280804)	41.31	213	122	2	4	213	5	217	3e-53	170	40.99
A14bin3_01379	VFG045688(gb|WP_002294134)	43.62	243	123	3	29	262	26	263	4e-61	194	44.44
A14bin3_01492	VFG031537(gb|WP_009956024)	40.67	150	78	5	3	146	7	151	2e-26	97.4	43.63
A14bin3_01494	VFG009866(gb|WP_011561679)	68.12	229	71	1	1	229	1	227	6e-100	290	68.69
A14bin3_01533	VFG009331(gb|WP_003897243)	56.64	286	116	4	9	287	7	291	1e-109	323	56.85
A14bin3_01546	VFG027322(gb|WP_015306641)	58.05	727	297	4	51	771	56	780	0	855	54.98
A14bin3_01554	VFG039536(gb|NP_820549)	42.69	253	128	4	1	251	1	238	2e-60	191	51.22
A14bin3_01556	VFG037032(gb|WP_003689973)	48.94	472	236	4	10	479	12	480	2e-159	461	46.82
A14bin3_01557	VFG014106(gb|NP_251842)	32.72	217	126	5	31	242	1	202	7e-35	123	45.04
A14bin3_01574	VFG013268(gb|WP_012054924)	39.27	191	109	4	1	189	6	191	2e-37	128	42.05
A14bin3_01610	VFG031404(gb|WP_085981087)	42.34	725	350	10	104	819	106	771	1e-116	371	48.38
A14bin3_01617	VFG046647(gb|WP_014548582)	36.44	343	189	7	2	325	4	336	3e-66	211	45.42
A14bin3_01624	VFG021858(gb|WP_003891342)	30.47	617	359	20	33	624	3	574	1e-22	102	44.86
A14bin3_01630	VFG044111(gb|WP_003817862)	35.78	327	187	6	59	380	2	310	7e-21	92	44.58
A14bin3_01636	VFG043550(gb|NP_214954)	66.13	499	166	3	3	500	2	498	0	614	61.66
A14bin3_01656	VFG042931(gb|WP_012031410)	43.28	670	348	9	20	673	27	680	1e-180	531	44.59
A14bin3_01667	VFG022639(gb|WP_013827437)	40	280	143	6	9	265	4	281	3e-43	148	47.9
A14bin3_01779	VFG047564(gb|WP_003020889)	38.76	338	197	6	7	337	6	340	5e-69	219	40.63
A14bin3_01785	VFG000077(gb|NP_465991)	53.97	189	85	1	39	227	4	190	3e-64	198	52.52
A14bin3_01786	VFG000077(gb|NP_465991)	56.74	178	77	0	4	181	19	196	8e-71	213	51.01
A14bin3_01800	VFG041304(gb|WP_010947678)	57.74	168	68	2	2	169	22	186	1e-50	160	53.19
A14bin3_01828	VFG013515(gb|WP_011961967)	43.65	433	230	5	6	434	21	443	2e-88	275	45.61
A15bin2_00010	VFG022639(gb|WP_013827437)	39.64	280	144	6	9	265	4	281	1e-42	146	47.55
A15bin2_00021	VFG042931(gb|WP_012031410)	43.28	670	348	9	20	673	27	680	0	532	44.59
A15bin2_00035	VFG026980(gb|YP_005923858)	46.64	298	148	4	17	307	22	315	5e-84	256	46.29
A15bin2_00036	VFG026980(gb|YP_005923858)	79.41	306	60	1	222	524	19	324	2e-177	501	75.92
A15bin2_00068	VFG021858(gb|WP_003891342)	30.37	619	361	20	31	624	1	574	2e-23	104	44.86
A15bin2_00078	VFG016387(gb|WP_000996578)	37.43	342	186	6	1	324	1	332	1e-67	215	46.15
A15bin2_00081	VFG024200(gb|WP_008262428)	42.86	217	118	2	2	218	5	215	4e-48	157	45.41
A15bin2_00098	VFG048851(gb|WP_015958700)	50.74	471	224	6	4	473	3	466	4e-163	469	52.77
A15bin2_00101	VFG009304(gb|WP_011857210)	49.63	270	124	5	6	274	27	285	3e-63	201	46.64
A15bin2_00103	VFG022617(gb|YP_001701295)	55.83	120	53	0	322	441	1	120	4e-39	138	47.51
A15bin2_00110	VFG049189(gb|WP_014226431)	57.08	848	360	3	5	850	6	851	0	944	56.94
A15bin2_00197	VFG009407(gb|WP_011893806)	66.74	475	154	2	3	473	4	478	0	676	67.15
A15bin2_00202	VFG026433(gb|YP_005360830)	63.37	445	159	2	1	441	1	445	0	549	63.98
A15bin2_00209	VFG013730(gb|WP_010934773)	40.39	255	137	3	1	248	1	247	2e-42	145	43.22
A15bin2_00223	VFG023892(gb|WP_013470893)	53.24	139	56	2	5	136	4	140	8e-43	138	55.7
A15bin2_00229	VFG015510(gb|WP_012074248)	47.79	339	168	4	37	369	47	382	3e-80	251	42.22
A15bin2_00235	VFG031537(gb|WP_009956024)	40.67	150	78	5	3	146	7	151	3e-26	97.4	43.63
A15bin2_00237	VFG009866(gb|WP_011561679)	68.12	229	71	1	1	229	1	227	6e-100	290	68.69
A15bin2_00290	VFG047564(gb|WP_003020889)	38.46	338	198	6	7	337	6	340	6e-70	222	40.34
A15bin2_00349	VFG016493(gb|WP_011283803)	69.52	397	118	2	1	397	1	394	0	570	70.81
A15bin2_00375	VFG013754(gb|WP_010935052)	56.35	181	69	3	1	178	1	174	2e-57	181	49.55
A15bin2_00407	VFG024121(gb|WP_013472368)	55.21	768	327	9	15	778	14	768	0	778	55.19
A15bin2_00433	VFG000320(gb|WP_001169234)	38.16	152	89	2	4	150	6	157	2e-29	105	40.12
A15bin2_00451	VFG013328(gb|WP_011272203)	47.45	529	266	7	15	536	11	534	5e-136	405	48.08
A15bin2_00463	VFG030156(gb|WP_029104378)	33.33	489	272	19	104	562	40	504	2e-62	213	43.05
A15bin2_00496	VFG005579(gb|WP_000022815)	58.04	429	172	2	1	421	1	429	1e-173	492	59.21
A15bin2_00517	VFG001390(gb|NP_215496)	45.29	223	117	4	1	220	1	221	2e-53	171	46.49
A15bin2_00538	VFG027322(gb|WP_015306641)	58.05	727	297	4	51	771	56	780	0	857	54.98
A15bin2_00551	VFG030646(gb|WP_016342137)	42.26	265	152	1	35	299	13	276	3e-72	223	40.79
A15bin2_00570	VFG009387(gb|WP_003877287)	52.03	469	218	3	3	464	2	470	4e-159	459	53.17
A15bin2_00601	VFG014106(gb|NP_251842)	32.72	217	127	4	31	243	1	202	2e-34	122	44.55
A15bin2_00644	VFG031064(gb|WP_005063725)	50.46	656	311	4	8	662	17	659	0	628	52.27
A15bin2_00673	VFG050222(gb|NP_219545)	35.87	644	341	19	27	649	25	617	2e-114	360	45.49
A15bin2_00699	VFG005353(gb|WP_000260656)	52.66	338	147	7	1	331	1	332	2e-109	322	56.84
A15bin2_00708	VFG043556(gb|WP_009885879)	50	334	159	3	1	330	8	337	1e-116	340	51.92
A15bin2_00760	VFG011157(gb|WP_003807107)	35.13	390	211	9	4	358	18	400	9e-71	226	43.65
A15bin2_00761	VFG037928(gb|YP_001083151)	40.21	189	104	3	9	195	8	189	2e-40	136	44.27
A15bin2_00797	VFG009141(gb|WP_015307816)	43.4	424	210	7	3	417	15	417	1e-105	318	50.95
A15bin2_00801	VFG041304(gb|WP_010947678)	57.74	168	68	2	2	169	22	186	9e-51	160	53.19
A15bin2_00824	VFG030679(gb|WP_011730288)	50.65	387	160	5	1	359	1	384	1e-116	344	55.91
A15bin2_00846	VFG013535(gb|WP_011609092)	49.56	565	256	9	5	559	4	549	0	527	56.28
A15bin2_00917	VFG046619(gb|WP_041257519)	42.25	213	120	2	4	213	5	217	2e-53	171	41.89
A15bin2_00965	VFG047710(gb|WP_014547360)	45.38	1071	548	11	1	1042	1	1063	0	874	47.8
A15bin2_00966	VFG047736(gb|WP_013921813)	40.05	382	205	6	1	359	7	387	6e-86	265	45.61
A15bin2_00988	VFG000077(gb|NP_465991)	56.74	178	77	0	4	181	19	196	8e-71	213	51.01
A15bin2_00989	VFG000077(gb|NP_465991)	53.97	189	85	1	39	227	4	190	3e-64	198	52.52
A15bin2_01005	VFG007695(gb|WP_005478165)	34.65	355	204	9	17	357	3	343	4e-54	181	44.02
A15bin2_01007	VFG016416(gb|WP_000060578)	52.28	197	93	1	264	459	32	228	4e-67	214	45.61
A15bin2_01013	VFG049189(gb|WP_014226431)	55.87	843	368	3	5	845	6	846	0	903	55.42
A15bin2_01060	VFG023546(gb|YP_001703132)	37.04	764	377	11	44	804	50	712	5e-141	438	50.12
A15bin2_01065	VFG031729(gb|WP_011891085)	43.56	202	109	3	28	225	19	219	2e-45	151	40.78
A15bin2_01067	VFG031407(gb|WP_015289456)	44.51	665	302	5	158	817	161	763	3e-118	375	47.14
A15bin2_01092	VFG024200(gb|WP_008262428)	42.52	214	119	2	9	222	8	217	2e-51	166	43.57
A15bin2_01096	VFG001379(gb|NP_214867)	59.8	102	31	2	16	117	7	98	4e-31	108	56.34
A15bin2_01104	VFG039536(gb|NP_820549)	42.29	253	129	4	1	251	1	238	3e-60	191	50.81
A15bin2_01135	VFG045297(gb|WP_011213307)	42.8	250	140	2	5	253	4	251	6e-55	177	43.47
A15bin2_01233	VFG045688(gb|WP_002294134)	44.03	243	122	3	29	262	26	263	6e-62	196	44.81
A15bin2_01247	VFG043573(gb|NP_219906)	55.57	592	239	4	3	572	9	598	0	619	53.48
A15bin2_01259	VFG048973(gb|WP_000704907)	63.92	388	140	0	15	402	1	388	0	520	63.91
A15bin2_01400	VFG013265(gb|WP_005694045)	39.79	191	108	4	1	189	6	191	2e-39	133	42.56
A15bin2_01432	VFG013192(gb|WP_012340414)	38.89	324	184	5	9	322	3	322	3e-64	207	40.11
A15bin2_01512	VFG013539(gb|WP_011608762)	32.14	420	248	11	1	412	4	394	3e-62	206	42.89
A15bin2_01519	VFG013515(gb|WP_011961967)	44.54	449	234	6	3	446	5	443	3e-94	291	48.31
A15bin2_01557	VFG042739(gb|NP_254019)	31.08	296	160	8	4	297	1	254	1e-34	126	52.5
A15bin2_01587	VFG009706(gb|WP_011562419)	68.69	198	61	1	1	198	1	197	5e-99	285	66.18
A15bin2_01615	VFG013198(gb|WP_011608203)	37.72	334	171	7	7	329	7	314	2e-55	184	50.77
A15bin2_01617	VFG013197(gb|WP_011608705)	44.05	311	168	4	29	334	24	333	1e-78	243	42.05
A15bin2_01662	VFG031729(gb|WP_011891085)	71.1	173	47	1	1	170	55	227	4e-87	254	55.26
A15bin2_01682	VFG031491(gb|WP_015293694)	62.12	132	49	1	5	135	3	134	3e-58	177	61.02
A15bin2_01706	VFG013612(gb|WP_011609686)	33.15	359	211	9	1	345	4	347	1e-44	156	41.8
A15bin2_01741	VFG013618(gb|WP_011609384)	46.62	414	215	2	1	413	1	409	8e-132	386	46.06
A15bin2_01744	VFG015903(gb|WP_011169509)	43.64	330	177	4	4	333	5	325	8e-94	281	46.78
A15bin2_01775	VFG027034(gb|WP_005070157)	67.02	188	62	0	31	218	11	198	2e-86	255	60.28
A15bin2_01779	VFG006022(gb|WP_002947383)	55.08	325	135	3	1	314	21	345	8e-121	350	54.59
A30bin4_00006	VFG013535(gb|WP_011609092)	49.56	565	256	9	5	559	4	549	0	529	56.28
A30bin4_00038	VFG013290(gb|WP_010944774)	38.1	336	183	8	1	319	1	328	3e-68	216	45.26
A30bin4_00052	VFG024200(gb|WP_008262428)	42.86	217	118	2	2	218	5	215	4e-48	157	45.41
A30bin4_00058	VFG039536(gb|NP_820549)	42.29	253	129	4	1	251	1	238	3e-60	191	50.81
A30bin4_00066	VFG027322(gb|WP_015306641)	58.05	727	297	4	51	771	56	780	0	857	54.98
A30bin4_00094	VFG015903(gb|WP_011169509)	43.64	330	177	4	4	333	5	325	2e-93	281	46.78
A30bin4_00132	VFG043550(gb|NP_214954)	79.54	523	107	0	1	523	1	523	0	752	77.03
A30bin4_00148	VFG013754(gb|WP_010935052)	56.67	180	68	3	1	177	1	173	3e-57	181	49.55
A30bin4_00194	VFG046604(gb|WP_012280804)	41.31	213	122	2	4	213	5	217	3e-53	170	40.99
A30bin4_00238	VFG030632(gb|YP_001702114)	42.42	264	151	1	36	299	14	276	3e-72	223	40.79
A30bin4_00253	VFG009407(gb|WP_011893806)	66.74	475	154	2	3	473	4	478	0	676	67.15
A30bin4_00258	VFG026433(gb|YP_005360830)	63.82	445	157	2	1	441	1	445	0	572	64.42
A30bin4_00272	VFG009387(gb|WP_003877287)	52.24	469	217	3	3	464	2	470	3e-160	462	53.38
A30bin4_00280	VFG027034(gb|WP_005070157)	65.31	196	66	1	23	218	5	198	9e-86	253	62.2
A30bin4_00289	VFG042739(gb|NP_254019)	31.08	296	160	8	4	297	1	254	1e-34	126	52.5
A30bin4_00349	VFG009331(gb|WP_003897243)	56.64	286	116	4	9	287	7	291	1e-109	323	56.85
A30bin4_00392	VFG015510(gb|WP_012074248)	47.49	339	169	4	37	369	47	382	6e-83	258	41.97
A30bin4_00397	VFG041304(gb|WP_010947678)	57.74	168	68	2	2	169	22	186	1e-50	160	53.19
A30bin4_00412	VFG013265(gb|WP_005694045)	39.79	191	108	4	1	189	6	191	1e-37	129	42.56
A30bin4_00437	VFG001390(gb|NP_215496)	45.29	223	117	4	1	220	1	221	4e-53	170	46.49
A30bin4_00485	VFG000077(gb|NP_465991)	53.44	189	86	1	39	227	4	190	3e-63	195	52.02
A30bin4_00486	VFG000077(gb|NP_465991)	56.74	178	77	0	4	181	19	196	8e-71	213	51.01
A30bin4_00493	VFG050222(gb|NP_219545)	36.18	644	339	19	27	649	25	617	1e-114	361	45.79
A30bin4_00502	VFG024200(gb|WP_008262428)	42.06	214	120	2	9	222	8	217	3e-51	165	43.11
A30bin4_00506	VFG001379(gb|NP_214867)	59.8	102	31	2	16	117	7	98	4e-31	108	56.34
A30bin4_00509	VFG043573(gb|NP_219906)	55.57	592	239	4	3	572	9	598	0	620	53.48
A30bin4_00581	VFG047736(gb|WP_013921813)	40.05	382	205	6	1	359	7	387	6e-86	265	45.61
A30bin4_00582	VFG047710(gb|WP_014547360)	45.19	1071	550	11	1	1042	1	1063	0	864	47.62
A30bin4_00653	VFG022639(gb|WP_013827437)	40.36	280	142	6	9	265	4	281	1e-43	149	48.25
A30bin4_00663	VFG013612(gb|WP_011609686)	33.61	360	210	9	66	411	3	347	4e-44	157	42.37
A30bin4_00718	VFG005353(gb|WP_000260656)	52.66	338	147	7	1	331	1	332	2e-109	322	56.84
A30bin4_00724	VFG031747(gb|WP_008261205)	70.8	226	64	1	1	224	1	226	2e-112	320	71.36
A30bin4_00780	VFG006022(gb|WP_002947383)	57.1	338	134	2	1	327	8	345	1e-133	384	58.62
A30bin4_00885	VFG014110(gb|NP_251838)	46.24	359	174	7	1	348	1	351	5e-90	274	52.25
A30bin4_00891	VFG013538(gb|WP_010944721)	34.04	423	236	13	4	414	5	396	9e-60	199	46.4
A30bin4_00935	VFG031404(gb|WP_085981087)	42.62	725	348	10	97	812	106	771	5e-120	380	48.64
A30bin4_00971	VFG031064(gb|WP_005063725)	50.61	656	310	4	8	662	17	659	0	630	52.42
A30bin4_00988	VFG048973(gb|WP_000704907)	63.92	388	140	0	19	406	1	388	0	520	63.91
A30bin4_01018	VFG000320(gb|WP_001169234)	38.16	152	89	2	4	150	6	157	2e-29	105	40.12
A30bin4_01043	VFG031491(gb|WP_015293694)	62.12	132	49	1	5	135	3	134	3e-58	177	61.02
A30bin4_01054	VFG037928(gb|YP_001083151)	40.21	189	104	3	9	195	8	189	3e-40	135	44.27
A30bin4_01055	VFG011157(gb|WP_003807107)	35.13	390	211	9	4	358	18	400	2e-70	226	43.65
A30bin4_01073	VFG045297(gb|WP_011213307)	44.4	250	136	2	5	253	4	251	2e-59	189	45.05
A30bin4_01102	VFG013515(gb|WP_011961967)	43.65	433	230	5	6	434	21	443	4e-88	275	45.61
A30bin4_01146	VFG049189(gb|WP_014226431)	55.99	843	367	3	5	845	6	846	0	904	55.54
A30bin4_01157	VFG013718(gb|WP_011896674)	42.04	245	136	3	2	243	3	244	6e-52	170	40.22
A30bin4_01198	VFG005582(gb|WP_002897814)	57.81	429	173	2	1	421	1	429	7e-173	490	58.98
A30bin4_01203	VFG026980(gb|YP_005923858)	79.41	306	60	1	221	523	19	324	4e-177	501	75.92
A30bin4_01204	VFG026980(gb|YP_005923858)	46.64	298	148	4	17	307	22	315	5e-84	256	46.29
A30bin4_01261	VFG023546(gb|YP_001703132)	37.04	764	377	11	44	804	50	712	7e-141	437	50.12
A30bin4_01265	VFG031731(gb|WP_011558087)	42.15	223	129	0	38	260	4	226	1e-40	140	41.22
A30bin4_01275	VFG047564(gb|WP_003020889)	38.76	338	197	6	7	337	6	340	6e-69	219	40.63
A30bin4_01281	VFG013618(gb|WP_011609384)	46.28	417	212	3	1	413	1	409	5e-131	384	47.45
A30bin4_01282	VFG013197(gb|WP_011608705)	44.37	311	167	4	29	334	24	333	3e-79	245	42.35
A30bin4_01284	VFG013198(gb|WP_011608203)	38.92	334	167	7	7	329	7	314	1e-57	190	52.02
A30bin4_01326	VFG013192(gb|WP_012340414)	38.89	324	184	5	9	322	3	322	3e-64	207	40.11
A30bin4_01362	VFG014106(gb|NP_251842)	32.57	218	126	5	31	243	1	202	3e-34	122	45.54
A30bin4_01447	VFG030156(gb|WP_029104378)	33.33	489	272	19	104	562	40	504	2e-60	207	43.05
A30bin4_01548	VFG009866(gb|WP_011561679)	63.32	229	82	1	1	229	1	227	4e-99	287	63.91
A30bin4_01585	VFG024121(gb|WP_013472368)	55.86	768	322	9	15	778	14	768	0	787	55.81
A30bin4_01600	VFG009141(gb|WP_015307816)	43.78	418	217	6	3	417	15	417	6e-107	322	47.85
A30bin4_01634	VFG013328(gb|WP_011272203)	47.64	529	265	7	15	536	11	534	3e-136	406	48.26
A30bin4_01638	VFG042931(gb|WP_012031410)	43.28	670	348	9	20	673	27	680	1e-180	531	44.59
A30bin4_01642	VFG023892(gb|WP_013470893)	53.24	139	56	2	5	136	4	140	4e-43	139	55.7
A30bin4_01650	VFG031537(gb|WP_009956024)	40.67	150	78	5	3	146	7	151	3e-26	97.1	43.63
A30bin4_01681	VFG016493(gb|WP_011283803)	69.77	397	117	2	1	397	1	394	0	538	71.06
A30bin4_01720	VFG030679(gb|WP_011730288)	50.65	387	160	5	1	359	1	384	6e-117	345	55.91
A30bin4_01885	VFG043550(gb|NP_214954)	66.13	499	166	3	3	500	2	498	0	614	61.66
A30bin4_01901	VFG031729(gb|WP_011891085)	45.05	202	106	3	28	225	19	219	1e-48	159	42.1
A31bin5_00011	VFG031404(gb|WP_085981087)	41.78	730	352	10	104	824	106	771	6e-118	375	48.77
A31bin5_00088	VFG042931(gb|WP_012031410)	43.28	670	348	9	20	673	27	680	1e-180	531	44.59
A31bin5_00105	VFG009331(gb|WP_003897243)	56.64	286	116	4	9	287	7	291	1e-109	323	56.85
A31bin5_00121	VFG016416(gb|WP_000060578)	51.76	199	94	2	302	498	30	228	4e-66	213	46.05
A31bin5_00129	VFG048789(gb|WP_014838943)	62.63	388	145	0	19	406	1	388	0	521	62.62
A31bin5_00135	VFG045688(gb|WP_002294134)	44.03	243	122	3	29	262	26	263	5e-62	196	44.81
A31bin5_00141	VFG000077(gb|NP_465991)	56.74	178	77	0	4	181	19	196	8e-71	213	51.01
A31bin5_00142	VFG000077(gb|NP_465991)	53.97	189	85	1	39	227	4	190	3e-64	198	52.52
A31bin5_00172	VFG026433(gb|YP_005360830)	63.82	445	157	2	1	441	1	445	0	572	64.42
A31bin5_00177	VFG009407(gb|WP_011893806)	66.74	475	154	2	3	473	4	478	0	676	67.15
A31bin5_00182	VFG045297(gb|WP_011213307)	43.6	250	138	2	5	253	4	251	9e-57	181	44.26
A31bin5_00216	VFG013754(gb|WP_010935052)	56.35	181	69	3	1	178	1	174	3e-57	181	49.55
A31bin5_00233	VFG043550(gb|NP_214954)	79.54	523	107	0	1	523	1	523	0	752	77.03
A31bin5_00237	VFG031461(gb|WP_003875860)	62.41	133	49	1	5	136	3	135	4e-58	176	61.76
A31bin5_00243	VFG005353(gb|WP_000260656)	52.66	338	147	7	1	331	1	332	2e-109	322	56.84
A31bin5_00296	VFG047564(gb|WP_003020889)	38.76	338	197	6	7	337	6	340	1e-68	218	40.63
A31bin5_00394	VFG031738(gb|YP_001704775)	43.11	225	125	1	7	228	2	226	6e-57	180	43.85
A31bin5_00398	VFG031407(gb|WP_015289456)	48.25	628	293	7	155	777	163	763	1e-160	484	43.5
A31bin5_00426	VFG023546(gb|YP_001703132)	37.04	764	377	11	44	804	50	712	5e-141	438	50.12
A31bin5_00431	VFG031729(gb|WP_011891085)	44.61	204	108	3	26	225	17	219	2e-48	159	42.1
A31bin5_00508	VFG030632(gb|YP_001702114)	42.26	265	152	1	35	299	13	276	3e-72	224	40.79
A31bin5_00521	VFG047736(gb|WP_013921813)	40.05	382	205	6	1	359	7	387	6e-86	265	45.61
A31bin5_00522	VFG047701(gb|WP_003040814)	45.13	1068	555	12	1	1042	1	1063	0	878	46.89
A31bin5_00568	VFG001390(gb|NP_215496)	45.74	223	116	4	1	220	1	221	7e-54	172	46.92
A31bin5_00578	VFG011157(gb|WP_003807107)	34.87	390	212	9	4	358	18	400	1e-70	226	43.41
A31bin5_00579	VFG037928(gb|YP_001083151)	40.21	189	104	3	9	195	8	189	2e-40	136	44.27
A31bin5_00617	VFG013268(gb|WP_012054924)	39.9	193	105	6	1	189	6	191	1e-36	126	45.12
A31bin5_00637	VFG021858(gb|WP_003891342)	30.63	617	358	20	33	624	3	574	4e-23	103	45.04
A31bin5_00647	VFG001379(gb|NP_214867)	59.8	102	31	2	16	117	7	98	4e-31	108	56.34
A31bin5_00651	VFG024200(gb|WP_008262428)	42.52	214	119	2	9	222	8	217	1e-51	166	43.57
A31bin5_00657	VFG049189(gb|WP_014226431)	55.75	843	369	3	5	845	6	846	0	899	55.3
A31bin5_00672	VFG024200(gb|WP_008262428)	42.86	217	118	2	2	218	5	215	4e-48	157	45.41
A31bin5_00710	VFG000320(gb|WP_001169234)	38.16	152	89	2	4	150	6	157	2e-29	105	40.12
A31bin5_00770	VFG013535(gb|WP_011609092)	49.56	565	256	9	5	559	4	549	0	530	56.28
A31bin5_00785	VFG014106(gb|NP_251842)	32.57	218	126	5	31	243	1	202	5e-34	121	45.54
A31bin5_00786	VFG037032(gb|WP_003689973)	49.15	472	235	4	10	479	12	480	7e-160	462	47.02
A31bin5_00788	VFG039536(gb|NP_820549)	42.29	253	129	4	1	251	1	238	3e-60	191	50.81
A31bin5_00811	VFG013197(gb|WP_011608705)	44.69	311	166	4	29	334	24	333	3e-79	245	42.64
A31bin5_00813	VFG013198(gb|WP_011608203)	37.72	334	171	7	7	329	7	314	1e-55	184	50.77
A31bin5_00815	VFG013612(gb|WP_011609686)	33.15	359	211	9	1	345	4	347	4e-45	157	41.8
A31bin5_00828	VFG013538(gb|WP_010944721)	34.04	423	236	13	4	414	5	396	2e-61	204	46.4
A31bin5_00841	VFG009141(gb|WP_015307816)	43.54	418	218	6	3	417	15	417	3e-106	320	47.61
A31bin5_00900	VFG013328(gb|WP_011272203)	47.26	529	267	7	15	536	11	534	1e-133	399	47.89
A31bin5_00951	VFG005765(gb|WP_000861303)	33.2	253	150	6	3	253	2	237	2e-33	121	42.91
A31bin5_00990	VFG005579(gb|WP_000022815)	58.04	429	172	2	1	421	1	429	7e-174	493	59.21
A31bin5_01068	VFG016493(gb|WP_011283803)	69.41	304	92	1	1	304	92	394	8e-140	400	53.8
A31bin5_01081	VFG043556(gb|WP_009885879)	49.7	334	160	3	1	330	8	337	5e-116	338	51.63
A31bin5_01145	VFG009387(gb|WP_003877287)	52.03	469	218	3	3	464	2	470	5e-159	459	53.17
A31bin5_01171	VFG030156(gb|WP_029104378)	33.33	489	272	19	104	562	40	504	5e-60	207	43.05
A31bin5_01185	VFG038533(gb|WP_016350152)	48.37	399	194	4	37	429	29	421	1e-107	325	46.91
A31bin5_01188	VFG022956(gb|WP_013829907)	35.21	213	120	5	6	210	1	203	5e-27	102	43.66
A31bin5_01197	VFG048851(gb|WP_015958700)	50.96	471	223	6	4	473	3	466	2e-163	470	52.99
A31bin5_01231	VFG006022(gb|WP_002947383)	57.4	338	133	3	1	327	8	345	4e-132	379	58.9
A31bin5_01328	VFG015903(gb|WP_011169509)	43.64	330	177	4	4	333	5	325	8e-94	281	46.78
A31bin5_01340	VFG009802(gb|WP_003875752)	41.08	241	138	3	24	263	1	238	2e-41	142	43.09
A31bin5_01343	VFG031039(gb|WP_011726364)	51.73	636	291	5	3	634	38	661	0	608	52.11
A31bin5_01408	VFG031747(gb|WP_008261205)	70.8	226	64	1	1	224	1	226	2e-112	320	71.36
A31bin5_01516	VFG046604(gb|WP_012280804)	41.31	213	122	2	4	213	5	217	3e-53	170	40.99
A31bin5_01522	VFG050194(gb|WP_000996524)	38.87	319	175	5	1	305	1	313	3e-67	214	42.35
A31bin5_01569	VFG022639(gb|WP_013827437)	39.64	280	144	6	9	265	4	281	5e-42	145	47.55
A31bin5_01575	VFG013192(gb|WP_012340414)	38.89	324	184	5	9	322	3	322	3e-64	207	40.11
A31bin5_01594	VFG013515(gb|WP_011961967)	43.65	433	230	5	6	434	21	443	2e-88	276	45.61
A31bin5_01607	VFG041304(gb|WP_010947678)	57.74	168	68	2	2	169	22	186	1e-50	160	53.19
A31bin5_01630	VFG031537(gb|WP_009956024)	40.27	149	78	5	4	146	8	151	2e-25	95.1	43.03
A31bin5_01632	VFG009866(gb|WP_011561679)	68.12	229	71	1	1	229	1	227	6e-100	290	68.69
A31bin5_01655	VFG027322(gb|WP_015306641)	58.07	675	275	4	2	670	108	780	0	803	51.15
A31bin5_01692	VFG042739(gb|NP_254019)	31.08	296	160	8	4	297	1	254	4e-34	125	52.5
A31bin5_01764	VFG023892(gb|WP_013470893)	53.24	139	56	2	5	136	4	140	4e-43	139	55.7
A31bin5_01783	VFG014110(gb|NP_251838)	46.24	359	174	7	1	348	1	351	7e-90	273	52.25
A31bin5_01821	VFG009304(gb|WP_011857210)	49.63	270	124	5	6	274	27	285	3e-63	201	46.64
A31bin5_01823	VFG022617(gb|YP_001701295)	55.83	120	53	0	374	493	1	120	8e-39	138	47.51
A31bin5_01824	VFG013703(gb|WP_011273220)	41.18	238	122	2	41	264	6	239	5e-43	147	44.78
A31bin5_01825	VFG013701(gb|WP_034965332)	46.61	354	186	3	15	367	8	359	6e-79	246	46.79
A31bin5_01885	VFG009759(gb|WP_162151408)	60.29	204	78	1	16	219	7	207	1e-85	253	57.79
A31bin5_01952	VFG026980(gb|YP_005923858)	79.41	306	60	1	220	522	19	324	2e-177	501	75.92
A31bin5_01967	VFG009706(gb|WP_011562419)	68.69	198	61	1	1	198	1	197	5e-99	285	66.18
A31bin5_02038	VFG038840(gb|WP_005300916)	47.06	238	118	1	8	237	6	243	2e-57	182	49.18
A31bin5_02085	VFG030679(gb|WP_011730288)	50.65	387	160	5	1	359	1	384	3e-117	345	55.91
A42bin12_00013	VFG014106(gb|NP_251842)	32.26	217	128	4	31	243	1	202	3e-34	122	44.05
A42bin12_00014	VFG037032(gb|WP_003689973)	48.94	472	236	4	10	479	12	480	3e-159	461	46.82
A42bin12_00016	VFG039536(gb|NP_820549)	42.29	253	129	4	1	251	1	238	3e-60	191	50.81
A42bin12_00024	VFG027322(gb|WP_015306641)	58.05	727	297	4	51	771	56	780	0	857	54.98
A42bin12_00056	VFG046604(gb|WP_012280804)	41.31	213	122	2	4	213	5	217	3e-53	170	40.99
A42bin12_00086	VFG015903(gb|WP_011169509)	43.64	330	177	4	4	333	5	325	8e-94	281	46.78
A42bin12_00145	VFG026980(gb|YP_005923858)	79.41	306	60	1	221	523	19	324	4e-177	501	75.92
A42bin12_00146	VFG026980(gb|YP_005923858)	46.64	298	148	4	17	307	22	315	5e-84	256	46.29
A42bin12_00179	VFG047710(gb|WP_014547360)	45.19	1071	550	11	1	1042	1	1063	0	863	47.62
A42bin12_00180	VFG047736(gb|WP_013921813)	40.05	382	205	6	1	359	7	387	4e-86	265	45.61
A42bin12_00193	VFG009246(gb|WP_011560750)	43.06	418	220	5	3	417	15	417	2e-106	320	47.14
A42bin12_00287	VFG000077(gb|NP_465991)	53.97	189	85	1	39	227	4	190	3e-64	198	52.52
A42bin12_00288	VFG000077(gb|NP_465991)	56.74	178	77	0	4	181	19	196	8e-71	213	51.01
A42bin12_00295	VFG045688(gb|WP_002294134)	43.62	243	123	3	30	263	26	263	1e-60	192	44.44
A42bin12_00392	VFG013192(gb|WP_012340414)	38.89	324	184	5	9	322	3	322	2e-64	207	40.11
A42bin12_00400	VFG049189(gb|WP_014226431)	57.08	848	360	3	5	850	6	851	0	944	56.94
A42bin12_00401	VFG022617(gb|YP_001701295)	55.83	120	53	0	539	658	1	120	5e-38	137	47.51
A42bin12_00403	VFG009304(gb|WP_011857210)	49.63	270	124	5	6	274	27	285	3e-63	201	46.64
A42bin12_00494	VFG030156(gb|WP_029104378)	33.33	489	272	19	104	562	40	504	1e-59	206	43.05
A42bin12_00530	VFG013618(gb|WP_011609384)	46.62	414	215	2	1	413	1	409	8e-132	386	46.06
A42bin12_00531	VFG013197(gb|WP_011608705)	44.05	311	168	4	29	334	24	333	1e-78	243	42.05
A42bin12_00533	VFG013198(gb|WP_011608203)	37.65	340	175	7	1	329	1	314	9e-55	182	51.4
A42bin12_00535	VFG013612(gb|WP_011609686)	33.15	359	211	9	1	345	4	347	2e-44	156	41.8
A42bin12_00545	VFG022639(gb|WP_013827437)	40	280	143	6	9	265	4	281	8e-43	147	47.9
A42bin12_00556	VFG042931(gb|WP_012031410)	43.28	670	348	9	20	673	27	680	1e-180	531	44.59
A42bin12_00573	VFG009331(gb|WP_003897243)	56.64	286	116	4	9	287	7	291	1e-109	323	56.85
A42bin12_00591	VFG047564(gb|WP_003020889)	38.76	338	197	6	7	337	6	340	6e-69	219	40.63
A42bin12_00627	VFG024121(gb|WP_013472368)	55.21	768	327	9	15	778	14	768	0	778	55.19
A42bin12_00642	VFG031064(gb|WP_005063725)	50.46	656	311	4	8	662	17	659	0	629	52.27
A42bin12_00651	VFG042739(gb|NP_254019)	31.08	296	160	8	4	297	1	254	1e-34	126	52.5
A42bin12_00674	VFG016493(gb|WP_011283803)	70.03	397	116	2	1	397	1	394	0	539	71.31
A42bin12_00721	VFG009706(gb|WP_011562419)	68.18	198	62	1	1	198	1	197	3e-98	283	65.7
A42bin12_00732	VFG013515(gb|WP_011961967)	43.65	433	230	5	6	434	21	443	2e-88	275	45.61
A42bin12_00767	VFG030632(gb|YP_001702114)	42.69	260	148	1	40	299	18	276	3e-72	223	40.43
A42bin12_00795	VFG013268(gb|WP_012054924)	40.84	191	106	4	1	189	6	191	2e-39	133	43.58
A42bin12_00838	VFG013328(gb|WP_011272203)	47.07	529	268	7	15	536	11	534	5e-133	398	47.71
A42bin12_00852	VFG031491(gb|WP_015293694)	62.12	132	49	1	5	135	3	134	6e-58	176	61.02
A42bin12_00859	VFG005353(gb|WP_000260656)	52.66	338	147	7	1	331	1	332	2e-109	322	56.84
A42bin12_00906	VFG023892(gb|WP_013470893)	53.24	139	56	2	5	136	4	140	4e-43	139	55.7
A42bin12_00914	VFG015510(gb|WP_012074248)	47.49	339	169	4	37	369	47	382	2e-79	249	41.97
A42bin12_00919	VFG041304(gb|WP_010947678)	57.74	168	68	2	2	169	22	186	9e-51	160	53.19
A42bin12_00989	VFG006022(gb|WP_002947383)	56.8	338	135	2	1	327	8	345	1e-131	379	58.33
A42bin12_01015	VFG013535(gb|WP_011609092)	49.56	565	256	9	5	559	4	549	0	527	56.28
A42bin12_01071	VFG043573(gb|NP_219906)	55.41	592	240	4	3	572	9	598	0	617	53.33
A42bin12_01074	VFG001379(gb|NP_214867)	59.8	102	31	2	16	117	7	98	4e-31	108	56.34
A42bin12_01078	VFG024200(gb|WP_008262428)	42.52	214	119	2	9	222	8	217	2e-51	166	43.57
A42bin12_01084	VFG049189(gb|WP_014226431)	55.99	843	367	3	5	845	6	846	0	904	55.54
A42bin12_01105	VFG031754(gb|WP_015302569)	70.8	226	64	1	1	224	1	226	2e-112	321	71.36
A42bin12_01120	VFG031407(gb|WP_015289456)	44.36	665	303	5	165	824	161	763	1e-117	374	47.01
A42bin12_01135	VFG014110(gb|NP_251838)	48.9	319	147	6	1	311	1	311	2e-86	265	48.58
A42bin12_01145	VFG011156(gb|WP_010927317)	35.13	390	211	9	4	358	18	400	1e-70	226	43.65
A42bin12_01146	VFG037928(gb|YP_001083151)	40.21	189	104	3	9	195	8	189	2e-40	136	44.27
A42bin12_01167	VFG001390(gb|NP_215496)	45.29	223	117	4	1	220	1	221	3e-53	171	46.49
A42bin12_01171	VFG013669(gb|WP_011076064)	50.84	238	116	1	11	248	31	267	2e-78	241	41.49
A42bin12_01172	VFG013675(gb|WP_011898032)	36.51	493	260	20	11	462	8	488	5e-69	229	44.89
A42bin12_01184	VFG044111(gb|WP_003817862)	34.97	326	191	5	26	347	2	310	3e-21	92.4	42.99
A42bin12_01190	VFG021858(gb|WP_003891342)	30.79	617	357	20	33	624	3	574	3e-16	82	45.21
A42bin12_01199	VFG013290(gb|WP_010944774)	37.8	336	184	8	1	319	1	328	2e-67	214	44.97
A42bin12_01212	VFG024200(gb|WP_008262428)	42.86	217	118	2	2	218	5	215	3e-48	157	45.41
A42bin12_01239	VFG013538(gb|WP_010944721)	35.35	430	219	14	4	412	5	396	3e-62	206	52.35
A42bin12_01256	VFG009759(gb|WP_162151408)	60.29	204	78	1	68	271	7	207	3e-85	254	57.79
A42bin12_01271	VFG043556(gb|WP_009885879)	49.7	334	160	3	1	330	8	337	5e-116	338	51.63
A42bin12_01297	VFG023546(gb|YP_001703132)	37.04	764	377	11	44	804	50	712	7e-141	437	50.12
A42bin12_01302	VFG031729(gb|WP_011891085)	44.61	204	108	3	26	225	17	219	1e-48	159	42.1
A42bin12_01336	VFG045297(gb|WP_011213307)	43.2	250	139	2	5	253	4	251	2e-56	181	43.87
A42bin12_01363	VFG031537(gb|WP_009956024)	40.94	149	77	5	4	146	8	151	1e-25	95.5	43.63
A42bin12_01365	VFG009866(gb|WP_011561679)	68.12	229	71	1	1	229	1	227	6e-100	290	68.69
A42bin12_01472	VFG026433(gb|YP_005360830)	63.82	445	157	2	1	441	1	445	0	572	64.42
A42bin12_01477	VFG009407(gb|WP_011893806)	66.74	475	154	2	3	473	4	478	0	676	67.15
A42bin12_01541	VFG030679(gb|WP_011730288)	50.65	387	160	6	1	359	1	384	3e-117	345	55.91
A42bin12_01557	VFG043550(gb|NP_214954)	79.16	523	109	0	1	523	1	523	0	747	76.66
A42bin12_01573	VFG013754(gb|WP_010935052)	56.67	180	68	3	1	177	1	173	3e-57	181	49.55
A42bin12_01607	VFG005579(gb|WP_000022815)	58.04	429	172	2	1	421	1	429	7e-174	493	59.21
A42bin12_01630	VFG000320(gb|WP_001169234)	38.16	152	89	2	4	150	6	157	6e-29	104	40.12
A42bin12_01680	VFG050222(gb|NP_219545)	35.87	644	341	19	27	649	25	617	1e-113	358	45.49
A42bin12_01719	VFG009387(gb|WP_003877287)	52.24	469	217	3	3	464	2	470	3e-160	462	53.38
A42bin12_01725	VFG043550(gb|NP_214954)	66.13	499	166	3	3	500	2	498	0	616	61.66
A42bin12_01809	VFG048973(gb|WP_000704907)	63.66	388	141	0	19	406	1	388	0	518	63.65
A45bin4_00019	VFG030156(gb|WP_029104378)	33.33	489	272	19	104	562	40	504	1e-59	206	43.05
A45bin4_00086	VFG024200(gb|WP_008262428)	42.86	217	118	2	2	218	5	215	3e-48	157	45.41
A45bin4_00101	VFG031747(gb|WP_008261205)	70.8	226	64	1	1	224	1	226	1e-111	319	71.36
A45bin4_00124	VFG001390(gb|NP_215496)	45.29	223	117	4	1	220	1	221	3e-53	171	46.49
A45bin4_00150	VFG031491(gb|WP_015293694)	62.12	132	49	1	5	135	3	134	6e-58	176	61.02
A45bin4_00157	VFG005353(gb|WP_000260656)	52.66	338	147	7	1	331	1	332	2e-109	322	56.84
A45bin4_00187	VFG030679(gb|WP_011730288)	50.65	387	160	6	1	359	1	384	3e-117	345	55.91
A45bin4_00221	VFG050222(gb|NP_219545)	35.87	644	341	19	27	649	25	617	1e-113	358	45.49
A45bin4_00250	VFG042931(gb|WP_012031410)	44.72	644	324	9	20	647	27	654	3e-179	528	44.32
A45bin4_00254	VFG026980(gb|YP_005923858)	46.64	298	148	4	17	307	22	315	5e-84	256	46.29
A45bin4_00266	VFG048973(gb|WP_000704907)	63.66	388	141	0	19	406	1	388	0	518	63.65
A45bin4_00291	VFG043550(gb|NP_214954)	79.54	523	107	0	1	523	1	523	0	751	77.03
A45bin4_00305	VFG031729(gb|WP_011891085)	44.61	204	108	3	26	225	17	219	3e-48	158	42.1
A45bin4_00339	VFG023892(gb|WP_013470893)	53.24	139	56	2	5	136	4	140	4e-43	139	55.7
A45bin4_00354	VFG015903(gb|WP_011169509)	43.64	330	177	4	4	333	5	325	8e-94	281	46.78
A45bin4_00415	VFG013290(gb|WP_010944774)	37.8	336	184	8	1	319	1	328	2e-67	214	44.97
A45bin4_00503	VFG013754(gb|WP_010935052)	56.67	180	68	3	1	177	1	173	3e-57	181	49.55
A45bin4_00548	VFG009304(gb|WP_011857210)	49.63	270	124	5	6	274	27	285	3e-63	201	46.64
A45bin4_00550	VFG022617(gb|YP_001701295)	55.83	120	53	0	539	658	1	120	5e-38	137	47.51
A45bin4_00551	VFG049189(gb|WP_014226431)	56.84	841	359	3	5	843	13	851	0	934	56.24
A45bin4_00579	VFG045297(gb|WP_011213307)	43.2	250	139	2	5	253	4	251	2e-56	181	43.87
A45bin4_00595	VFG013515(gb|WP_011961967)	43.65	433	230	5	6	434	21	443	2e-88	275	45.61
A45bin4_00649	VFG043556(gb|WP_009885879)	49.7	334	160	3	1	330	8	337	5e-116	338	51.63
A45bin4_00718	VFG009866(gb|WP_011561679)	63.32	229	82	1	1	229	1	227	6e-99	287	63.91
A45bin4_00720	VFG031537(gb|WP_009956024)	40.94	149	77	5	4	146	8	151	1e-25	95.5	43.63
A45bin4_00786	VFG009246(gb|WP_011560750)	43.06	418	220	5	3	417	15	417	2e-106	320	47.14
A45bin4_00808	VFG024121(gb|WP_013472368)	55.21	768	327	9	15	778	14	768	0	778	55.19
A45bin4_00820	VFG026433(gb|YP_005360830)	63.82	445	157	2	1	441	1	445	0	572	64.42
A45bin4_00917	VFG024200(gb|WP_008262428)	42.52	214	119	2	9	222	8	217	2e-51	166	43.57
A45bin4_00942	VFG000077(gb|NP_465991)	53.97	189	85	1	39	227	4	190	3e-64	198	52.52
A45bin4_00943	VFG000077(gb|NP_465991)	56.74	178	77	0	4	181	19	196	8e-71	213	51.01
A45bin4_00954	VFG013268(gb|WP_012054924)	40.84	191	106	4	1	189	6	191	2e-39	133	43.58
A45bin4_00968	VFG005579(gb|WP_000022815)	58.04	429	172	2	1	421	1	429	7e-174	493	59.21
A45bin4_00996	VFG013192(gb|WP_012340414)	38.89	324	184	5	9	322	3	322	3e-64	207	40.11
A45bin4_01014	VFG014110(gb|NP_251838)	48.9	319	147	6	1	311	1	311	2e-86	265	48.58
A45bin4_01190	VFG013538(gb|WP_010944721)	35.35	430	219	14	4	412	5	396	3e-62	206	52.35
A45bin4_01207	VFG041304(gb|WP_010947678)	57.74	168	68	2	2	169	22	186	9e-51	160	53.19
A45bin4_01214	VFG013675(gb|WP_011898032)	36.51	493	260	20	11	462	8	488	5e-69	229	44.89
A45bin4_01222	VFG042739(gb|NP_254019)	31.08	296	160	8	4	297	1	254	1e-34	126	52.5
A45bin4_01229	VFG009331(gb|WP_003897243)	56.64	286	116	4	9	287	7	291	1e-109	323	56.85
A45bin4_01271	VFG016493(gb|WP_011283803)	66.8	256	84	1	1	256	140	394	4e-107	315	43.65
A45bin4_01278	VFG045688(gb|WP_002294134)	43.62	243	123	3	30	263	26	263	1e-60	192	44.44
A45bin4_01285	VFG031407(gb|WP_015289456)	44.36	665	303	5	165	824	161	763	1e-117	374	47.01
A45bin4_01332	VFG009706(gb|WP_011562419)	68.18	198	62	1	1	198	1	197	3e-98	283	65.7
A45bin4_01334	VFG044250(gb|WP_005311724)	30.83	253	138	8	189	427	7	236	5e-19	86.7	43.89
A45bin4_01336	VFG009759(gb|WP_162151408)	60.29	204	78	1	68	271	7	207	3e-85	254	57.79
A45bin4_01385	VFG014106(gb|NP_251842)	32.26	217	128	4	31	243	1	202	3e-34	122	44.05
A45bin4_01386	VFG037029(gb|WP_010951343)	48.94	472	236	4	10	479	12	480	3e-159	461	46.82
A45bin4_01388	VFG039536(gb|NP_820549)	42.29	253	129	4	1	251	1	238	3e-60	191	50.81
A45bin4_01410	VFG046604(gb|WP_012280804)	41.31	213	122	2	4	213	5	217	3e-53	170	40.99
A45bin4_01412	VFG013535(gb|WP_011609092)	49.56	565	256	9	5	559	4	549	0	527	56.28
A45bin4_01428	VFG022639(gb|WP_013827437)	40	280	143	6	9	265	4	281	8e-43	147	47.9
A45bin4_01465	VFG047710(gb|WP_014547360)	45.19	1071	550	11	1	1042	1	1063	0	863	47.62
A45bin4_01528	VFG001379(gb|NP_214867)	59.8	102	31	2	16	117	7	98	4e-31	108	56.34
A45bin4_01531	VFG043573(gb|NP_219906)	54.34	541	224	3	2	520	59	598	0	548	48.03
A45bin4_01535	VFG006022(gb|WP_002947383)	57.1	338	134	2	1	327	8	345	7e-133	382	58.62
A45bin4_01572	VFG013198(gb|WP_011608203)	37.72	334	171	7	7	329	7	314	2e-55	184	50.77
A45bin4_01619	VFG030632(gb|YP_001702114)	42.69	260	148	1	40	299	18	276	5e-72	223	40.43
A45bin4_01668	VFG044295(gb|WP_004243181)	42.25	258	142	2	4	254	3	260	1e-62	197	43.93
A45bin4_01677	VFG000320(gb|WP_001169234)	38.16	152	89	2	4	150	6	157	6e-29	104	40.12
A45bin4_01690	VFG011156(gb|WP_010927317)	35.13	390	211	9	4	358	18	400	1e-70	226	43.65
A45bin4_01828	VFG026980(gb|YP_005923858)	79.06	277	54	1	2	274	48	324	2e-162	453	68.82
A45bin4_01894	VFG038840(gb|WP_005300916)	47.48	238	117	1	8	237	6	243	4e-65	202	49.59
A45bin4_01922	VFG013197(gb|WP_011608705)	44.05	311	168	4	29	334	24	333	1e-78	243	42.05
A49bin7_00031	VFG013754(gb|WP_010935052)	56.67	180	68	3	1	177	1	173	3e-57	181	49.55
A49bin7_00149	VFG031754(gb|WP_015302569)	70.8	226	64	1	1	224	1	226	2e-112	321	71.36
A49bin7_00188	VFG024200(gb|WP_008262428)	42.86	217	118	2	2	218	5	215	4e-48	157	45.41
A49bin7_00219	VFG023892(gb|WP_013470893)	53.24	139	56	2	5	136	4	140	4e-43	139	55.7
A49bin7_00261	VFG022639(gb|WP_013827437)	40	280	143	6	9	265	4	281	1e-42	147	47.9
A49bin7_00283	VFG009866(gb|WP_011561679)	68.12	229	71	1	1	229	1	227	2e-100	291	68.69
A49bin7_00285	VFG031537(gb|WP_009956024)	40.67	150	78	5	3	146	7	151	3e-26	97.1	43.63
A49bin7_00290	VFG026433(gb|YP_005360830)	63.82	445	157	2	1	441	1	445	0	572	64.42
A49bin7_00352	VFG006022(gb|WP_002947383)	57.1	338	134	2	1	327	8	345	6e-134	384	58.62
A49bin7_00361	VFG030156(gb|WP_029104378)	33.54	483	267	19	104	556	40	498	6e-60	206	42.85
A49bin7_00376	VFG011157(gb|WP_003807107)	35.13	390	211	9	4	358	18	400	2e-70	226	43.65
A49bin7_00377	VFG037928(gb|YP_001083151)	40.21	189	104	3	9	195	8	189	3e-40	135	44.27
A49bin7_00417	VFG009759(gb|WP_162151408)	60.29	204	78	1	68	271	7	207	3e-85	254	57.79
A49bin7_00446	VFG043556(gb|WP_009885879)	50	334	159	3	1	330	8	337	7e-117	340	51.92
A49bin7_00486	VFG026980(gb|YP_005923858)	46.64	298	148	4	17	307	22	315	5e-84	256	46.29
A49bin7_00487	VFG026980(gb|YP_005923858)	79.41	306	60	1	220	522	19	324	2e-177	501	75.92
A49bin7_00523	VFG000077(gb|NP_465991)	53.97	189	85	1	39	227	4	190	3e-64	198	52.52
A49bin7_00524	VFG000077(gb|NP_465991)	56.74	178	77	0	4	181	19	196	8e-71	213	51.01
A49bin7_00561	VFG013539(gb|WP_011608762)	31.84	424	246	12	1	414	4	394	2e-60	201	44.38
A49bin7_00564	VFG001390(gb|NP_215496)	45.64	195	101	4	3	194	29	221	4e-45	149	41.22
A49bin7_00565	VFG013684(gb|WP_011898036)	47.95	244	125	1	85	326	43	286	1e-63	204	40.61
A49bin7_00568	VFG013669(gb|WP_011076064)	50.84	238	116	1	11	248	31	267	2e-78	241	41.49
A49bin7_00569	VFG013675(gb|WP_011898032)	36.59	492	261	20	11	462	8	488	5e-68	226	44.5
A49bin7_00609	VFG014106(gb|NP_251842)	33.03	218	125	5	31	243	1	202	1e-34	123	46.03
A49bin7_00610	VFG037032(gb|WP_003689973)	48.94	472	236	4	10	479	12	480	2e-159	461	46.82
A49bin7_00621	VFG009304(gb|WP_011857210)	49.63	270	124	5	6	274	27	285	3e-63	201	46.64
A49bin7_00623	VFG022617(gb|YP_001701295)	58.41	113	47	0	204	316	1	113	6e-40	137	46.8
A49bin7_00638	VFG042739(gb|NP_254019)	31.08	296	160	8	4	297	1	254	1e-34	126	52.5
A49bin7_00648	VFG038534(gb|WP_005312873)	48.29	381	188	3	52	429	47	421	2e-108	327	44.16
A49bin7_00652	VFG022956(gb|WP_013829907)	35.85	212	120	5	6	210	1	203	7e-28	105	43.19
A49bin7_00666	VFG013192(gb|WP_012340414)	38.89	324	184	5	9	322	3	322	3e-64	207	40.11
A49bin7_00673	VFG048973(gb|WP_000704907)	63.66	388	141	0	19	406	1	388	0	518	63.65
A49bin7_00688	VFG030679(gb|WP_011730288)	50.65	387	160	5	1	359	1	384	6e-117	345	55.91
A49bin7_00708	VFG005579(gb|WP_000022815)	58.04	429	172	2	1	421	1	429	7e-174	493	59.21
A49bin7_00722	VFG047564(gb|WP_003020889)	38.76	338	197	6	7	337	6	340	6e-69	219	40.63
A49bin7_00727	VFG013328(gb|WP_011272203)	47.45	529	266	7	23	544	11	534	9e-136	405	48.08
A49bin7_00807	VFG023546(gb|YP_001703132)	36.91	764	378	11	44	804	50	712	3e-140	436	50
A49bin7_00833	VFG031407(gb|WP_015289456)	44.51	665	302	5	165	824	161	763	2e-118	376	47.14
A49bin7_00983	VFG030646(gb|WP_016342137)	42.69	260	148	1	41	300	18	276	4e-72	223	40.43
A49bin7_01014	VFG047710(gb|WP_014547360)	45.38	1071	548	11	1	1042	1	1063	0	875	47.8
A49bin7_01053	VFG013612(gb|WP_011609686)	34.3	344	197	9	7	336	19	347	2e-43	153	41.52
A49bin7_01055	VFG013198(gb|WP_011608203)	37.72	334	171	7	7	329	7	314	1e-55	185	50.77
A49bin7_01074	VFG031729(gb|WP_011891085)	44.61	204	108	3	26	225	17	219	1e-48	159	42.1
A49bin7_01087	VFG009706(gb|WP_011562419)	68.18	198	62	1	1	198	1	197	3e-98	283	65.7
A49bin7_01112	VFG013535(gb|WP_011609092)	49.73	565	255	9	5	559	4	549	0	530	56.46
A49bin7_01139	VFG013718(gb|WP_011896674)	42.04	245	136	3	2	243	3	244	6e-52	170	40.22
A49bin7_01186	VFG046604(gb|WP_012280804)	41.31	213	122	2	4	213	5	217	3e-53	170	40.99
A49bin7_01192	VFG050222(gb|NP_219545)	35.87	644	341	19	27	649	25	617	9e-114	358	45.49
A49bin7_01204	VFG014110(gb|NP_251838)	48.9	319	147	6	1	311	1	311	1e-86	265	48.58
A49bin7_01216	VFG024200(gb|WP_008262428)	42.06	214	120	2	9	222	8	217	3e-51	165	43.11
A49bin7_01252	VFG013197(gb|WP_011608705)	43.91	312	169	4	29	335	24	334	6e-79	244	42.05
A49bin7_01253	VFG013618(gb|WP_011609384)	46.52	417	211	3	1	413	1	409	1e-131	386	47.68
A49bin7_01279	VFG015903(gb|WP_011169509)	43.64	330	177	4	4	333	5	325	2e-93	281	46.78
A49bin7_01338	VFG021858(gb|WP_003891342)	30.63	617	358	20	33	624	3	574	5e-23	103	45.04
A49bin7_01384	VFG042931(gb|WP_012031410)	43.28	670	348	9	20	673	27	680	1e-180	531	44.59
A49bin7_01467	VFG031491(gb|WP_015293694)	62.12	132	49	1	5	135	3	134	3e-58	177	61.02
A49bin7_01496	VFG031039(gb|WP_011726364)	52.05	659	298	6	9	662	16	661	0	629	54.53
A49bin7_01515	VFG043550(gb|NP_214954)	79.54	523	107	0	1	523	1	523	0	752	77.03
A49bin7_01588	VFG039536(gb|NP_820549)	42.29	253	129	4	1	251	1	238	3e-60	191	50.81
A49bin7_01636	VFG013515(gb|WP_011961967)	43.65	433	230	5	6	434	21	443	3e-88	275	45.61
A49bin7_01666	VFG041304(gb|WP_010947678)	56.55	168	70	2	2	169	22	186	1e-48	155	52.12
A49bin7_01776	VFG001379(gb|NP_214867)	58.82	102	32	2	16	117	7	98	1e-29	104	55.55
A49bin7_01822	VFG016493(gb|WP_011283803)	69.74	304	91	1	1	304	92	394	1e-139	399	54.06
A49bin7_01833	VFG043573(gb|NP_219906)	55.57	592	239	4	3	572	9	598	0	620	53.48
A49bin7_01929	VFG005353(gb|WP_000260656)	52.66	338	147	7	1	331	1	332	1e-109	322	56.84
A49bin7_01961	VFG000320(gb|WP_001169234)	38.16	152	89	2	4	150	6	157	2e-29	105	40.12
B01bin4_00011	VFG049189(gb|WP_014226431)	55.87	843	368	3	5	845	6	846	0	928	55.42
B01bin4_00017	VFG024200(gb|WP_008262428)	42.52	214	119	2	9	222	8	217	2e-51	166	43.57
B01bin4_00021	VFG001379(gb|NP_214867)	59.8	102	31	2	16	117	7	98	4e-31	108	56.34
B01bin4_00024	VFG043573(gb|NP_219906)	55.57	592	239	4	3	572	9	598	0	619	53.48
B01bin4_00113	VFG030156(gb|WP_029104378)	33.33	489	272	19	104	562	40	504	1e-59	206	43.05
B01bin4_00123	VFG015903(gb|WP_011169509)	43.64	330	177	4	4	333	5	325	8e-94	281	46.78
B01bin4_00252	VFG013265(gb|WP_005694045)	39.79	191	108	4	1	189	6	191	2e-38	131	42.56
B01bin4_00285	VFG013535(gb|WP_011609092)	49.56	565	256	9	5	559	4	549	0	528	56.28
B01bin4_00311	VFG006022(gb|WP_002947383)	56.8	338	135	2	1	327	8	345	4e-132	380	58.33
B01bin4_00325	VFG021858(gb|WP_003891342)	30.63	617	358	20	33	624	3	574	1e-16	83.2	45.04
B01bin4_00335	VFG050194(gb|WP_000996524)	38.56	319	176	5	1	305	1	313	9e-67	213	42.05
B01bin4_00348	VFG024200(gb|WP_008262428)	42.86	217	118	2	2	218	5	215	4e-48	157	45.41
B01bin4_00360	VFG009331(gb|WP_003897243)	56.29	286	117	4	9	287	7	291	4e-109	322	56.52
B01bin4_00376	VFG047564(gb|WP_003020889)	38.46	338	198	6	7	337	6	340	7e-69	219	40.34
B01bin4_00389	VFG013539(gb|WP_011608762)	31.6	424	247	12	1	414	4	394	1e-60	202	44.13
B01bin4_00453	VFG030679(gb|WP_011730288)	50.51	390	156	6	1	359	1	384	2e-116	343	57.63
B01bin4_00460	VFG009407(gb|WP_011893806)	66.74	475	154	2	3	473	4	478	0	676	67.15
B01bin4_00465	VFG026433(gb|YP_005360830)	63.82	445	157	2	1	441	1	445	0	572	64.42
B01bin4_00497	VFG031491(gb|WP_015293694)	62.12	132	49	1	5	135	3	134	3e-58	177	61.02
B01bin4_00503	VFG019078(gb|WP_000260667)	54.01	337	143	5	1	331	1	331	7e-109	320	57.91
B01bin4_00533	VFG050222(gb|NP_219545)	36.18	644	339	19	27	649	25	617	4e-115	362	45.79
B01bin4_00596	VFG024121(gb|WP_013472368)	55.6	768	324	9	15	778	14	768	0	784	55.56
B01bin4_00623	VFG043550(gb|NP_214954)	66.33	499	165	3	3	500	2	498	0	615	61.85
B01bin4_00665	VFG013754(gb|WP_010935052)	56.67	180	68	3	1	177	1	173	3e-57	181	49.55
B01bin4_00701	VFG013675(gb|WP_011898032)	36.51	493	260	20	11	462	8	488	5e-69	229	44.89
B01bin4_00702	VFG013669(gb|WP_011076064)	50.84	238	116	1	11	248	31	267	2e-78	241	41.49
B01bin4_00706	VFG001390(gb|NP_215496)	45.29	223	117	4	1	220	1	221	3e-53	171	46.49
B01bin4_00838	VFG009141(gb|WP_015307816)	43.54	418	218	6	3	417	15	417	3e-106	320	47.61
B01bin4_00865	VFG000320(gb|WP_001169234)	38.16	152	89	2	4	150	6	157	2e-29	105	40.12
B01bin4_00994	VFG023546(gb|YP_001703132)	37.04	764	377	11	44	804	50	712	7e-141	437	50.12
B01bin4_01005	VFG027034(gb|WP_005070157)	65.31	196	66	1	23	218	5	198	9e-86	253	62.2
B01bin4_01013	VFG009387(gb|WP_003877287)	52.24	469	217	3	3	464	2	470	3e-160	462	53.38
B01bin4_01026	VFG037928(gb|YP_001083151)	40.21	189	104	3	9	195	8	189	2e-40	136	44.27
B01bin4_01027	VFG011157(gb|WP_003807107)	35.13	390	211	9	4	358	18	400	2e-70	226	43.65
B01bin4_01040	VFG022639(gb|WP_013827437)	40	280	143	6	9	265	4	281	8e-43	147	47.9
B01bin4_01052	VFG013198(gb|WP_011608203)	38.02	334	170	7	7	329	7	314	9e-56	185	51.09
B01bin4_01054	VFG013197(gb|WP_011608705)	44.05	311	168	4	29	334	24	333	8e-79	244	42.05
B01bin4_01055	VFG013618(gb|WP_011609384)	46.52	417	211	3	1	413	1	409	1e-131	385	47.68
B01bin4_01117	VFG013328(gb|WP_011272203)	47.45	529	266	7	15	536	11	534	5e-136	405	48.08
B01bin4_01169	VFG046604(gb|WP_012280804)	41.31	213	122	2	4	213	5	217	3e-53	170	40.99
B01bin4_01203	VFG023892(gb|WP_013470893)	53.24	139	56	2	5	136	4	140	4e-43	139	55.7
B01bin4_01209	VFG015510(gb|WP_012074248)	47.79	339	168	4	37	369	47	382	3e-80	252	42.22
B01bin4_01227	VFG043550(gb|NP_214954)	79.54	523	107	0	1	523	1	523	0	752	77.03
B01bin4_01234	VFG027322(gb|WP_015306641)	58.05	727	297	4	51	771	56	780	0	857	54.98
B01bin4_01242	VFG039536(gb|NP_820549)	42.29	253	129	4	1	251	1	238	3e-60	191	50.81
B01bin4_01244	VFG037032(gb|WP_003689973)	49.15	472	235	4	10	479	12	480	7e-160	462	47.02
B01bin4_01245	VFG014106(gb|NP_251842)	32.57	218	126	5	31	243	1	202	2e-33	119	45.54
B01bin4_01257	VFG013192(gb|WP_012340414)	38.89	324	184	5	9	322	3	322	2e-64	207	40.11
B01bin4_01287	VFG042931(gb|WP_012031410)	43.28	670	348	9	20	673	27	680	1e-180	531	44.59
B01bin4_01357	VFG031404(gb|WP_085981087)	42.48	725	349	10	104	819	106	771	2e-119	379	48.51
B01bin4_01391	VFG043556(gb|WP_009885879)	49.7	334	160	3	1	330	8	337	5e-116	338	51.63
B01bin4_01451	VFG005579(gb|WP_000022815)	57.81	429	173	2	1	421	1	429	5e-173	491	58.98
B01bin4_01474	VFG013515(gb|WP_011961967)	43.65	433	230	5	6	434	21	443	2e-88	275	45.61
B01bin4_01485	VFG009706(gb|WP_011562419)	68.69	198	61	1	1	198	1	197	5e-99	285	66.18
B01bin4_01556	VFG031064(gb|WP_005063725)	50.99	657	306	5	8	662	17	659	0	633	53.18
B01bin4_01606	VFG047736(gb|WP_013921813)	40.05	382	205	6	1	359	7	387	7e-87	267	45.61
B01bin4_01607	VFG047710(gb|WP_014547360)	45.19	1071	550	11	1	1042	1	1063	0	863	47.62
B01bin4_01637	VFG049189(gb|WP_014226431)	57.08	848	360	3	5	850	6	851	0	944	56.94
B01bin4_01638	VFG022617(gb|YP_001701295)	55.83	120	53	0	539	658	1	120	5e-38	137	47.51
B01bin4_01640	VFG009304(gb|WP_011857210)	49.63	270	124	5	6	274	27	285	3e-63	201	46.64
B01bin4_01665	VFG048973(gb|WP_000704907)	63.66	388	141	0	19	406	1	388	0	518	63.65
B01bin4_01699	VFG009866(gb|WP_011561679)	68.12	229	71	1	1	229	1	227	6e-100	290	68.69
B01bin4_01701	VFG031537(gb|WP_009956024)	41.33	150	77	5	12	155	7	151	2e-26	97.8	44.24
B01bin4_01719	VFG000077(gb|NP_465991)	53.97	189	85	1	39	227	4	190	3e-64	198	52.52
B01bin4_01720	VFG000077(gb|NP_465991)	56.74	178	77	0	4	181	19	196	8e-71	213	51.01
B01bin4_01847	VFG031754(gb|WP_015302569)	71.24	226	63	1	1	224	1	226	5e-113	322	71.8
B01bin4_01875	VFG045297(gb|WP_011213307)	43.2	250	139	2	5	253	4	251	2e-56	181	43.87
B01bin4_01897	VFG031729(gb|WP_011891085)	44.61	204	108	3	26	225	17	219	2e-48	159	42.1
B01bin4_01908	VFG041304(gb|WP_010947678)	57.74	168	68	2	2	169	22	186	1e-50	160	53.19
B01bin4_01937	VFG026980(gb|YP_005923858)	46.64	298	148	4	17	307	22	315	5e-84	256	46.29
B01bin4_01938	VFG026980(gb|YP_005923858)	79.41	306	60	1	220	522	19	324	2e-177	501	75.92
B08bin5_00014	VFG005772(gb|WP_000164166)	37.82	156	81	5	21	166	6	155	2e-32	113	47.46
B08bin5_00018	VFG044254(gb|WP_000570808)	41.03	312	176	6	18	327	11	316	2e-75	235	41.71
B08bin5_00028	VFG047710(gb|WP_014547360)	45.09	1069	554	11	1	1042	1	1063	0	862	47.07
B08bin5_00029	VFG047736(gb|WP_013921813)	40.05	382	205	6	1	359	7	387	4e-86	265	45.61
B08bin5_00042	VFG009141(gb|WP_015307816)	43.54	418	218	6	3	417	15	417	3e-106	320	47.61
B08bin5_00051	VFG013197(gb|WP_011608705)	44.05	311	168	4	29	334	24	333	1e-78	243	42.05
B08bin5_00052	VFG013618(gb|WP_011609384)	46.52	417	211	3	25	437	1	409	5e-131	385	47.68
B08bin5_00087	VFG045297(gb|WP_011213307)	44.8	250	135	2	5	253	4	251	1e-60	191	45.45
B08bin5_00153	VFG006022(gb|WP_002947383)	56.8	338	135	2	1	327	8	345	8e-133	381	58.33
B08bin5_00190	VFG031747(gb|WP_008261205)	70.8	226	64	1	1	224	1	226	8e-112	319	71.36
B08bin5_00220	VFG022639(gb|WP_013827437)	40	280	143	6	9	265	4	281	1e-43	149	47.9
B08bin5_00239	VFG013192(gb|WP_012340414)	38.89	324	184	5	9	322	3	322	3e-64	207	40.11
B08bin5_00280	VFG015510(gb|WP_012074248)	47.49	339	169	4	37	369	47	382	4e-83	259	41.97
B08bin5_00287	VFG023892(gb|WP_013470893)	53.24	139	56	2	5	136	4	140	4e-43	139	55.7
B08bin5_00384	VFG045688(gb|WP_002294134)	43.62	243	123	3	29	262	26	263	7e-61	193	44.44
B08bin5_00397	VFG000320(gb|WP_001169234)	38.16	152	89	2	4	150	6	157	2e-29	105	40.12
B08bin5_00560	VFG039536(gb|NP_820549)	41.9	253	130	4	1	251	1	238	1e-59	189	50.4
B08bin5_00562	VFG037032(gb|WP_003689973)	48.94	472	236	4	10	479	12	480	1e-158	459	46.82
B08bin5_00563	VFG014106(gb|NP_251842)	32.72	217	126	5	31	242	1	202	3e-34	122	45.04
B08bin5_00578	VFG047564(gb|WP_003020889)	38.17	338	199	6	7	337	6	340	1e-67	216	40.05
B08bin5_00602	VFG009387(gb|WP_003877287)	52.03	469	218	3	3	464	2	470	8e-160	461	53.17
B08bin5_00614	VFG011157(gb|WP_003807107)	35.13	390	211	9	4	358	18	400	9e-71	226	43.65
B08bin5_00615	VFG037928(gb|YP_001083151)	40.21	189	104	3	9	195	8	189	2e-40	136	44.27
B08bin5_00665	VFG027322(gb|WP_015306641)	57.91	727	298	4	51	771	56	780	0	854	54.85
B08bin5_00670	VFG016416(gb|WP_000060578)	51.26	199	95	2	303	499	30	228	9e-66	212	45.61
B08bin5_00724	VFG015903(gb|WP_011169509)	43.64	330	177	4	4	333	5	325	8e-94	281	46.78
B08bin5_00739	VFG013265(gb|WP_005694045)	39.79	191	108	4	1	189	6	191	2e-37	128	42.56
B08bin5_00748	VFG031729(gb|WP_011891085)	45.07	213	112	3	26	234	17	228	1e-52	169	44.29
B08bin5_00787	VFG000077(gb|NP_465991)	53.97	189	85	1	39	227	4	190	3e-64	198	52.52
B08bin5_00788	VFG000077(gb|NP_465991)	59.06	149	61	0	1	149	48	196	1e-59	183	44.44
B08bin5_00796	VFG026433(gb|YP_005360830)	63.82	445	157	2	1	441	1	445	0	555	64.42
B08bin5_00829	VFG026980(gb|YP_005923858)	46.64	298	148	4	17	307	22	315	5e-84	256	46.29
B08bin5_00830	VFG026980(gb|YP_005923858)	79.41	306	60	1	221	523	19	324	4e-177	501	75.92
B08bin5_00861	VFG031039(gb|WP_011726364)	52.81	659	293	6	9	662	16	661	0	637	55.28
B08bin5_00878	VFG001390(gb|NP_215496)	44.84	223	118	4	1	220	1	221	7e-53	170	46.05
B08bin5_00926	VFG030679(gb|WP_011730288)	49.87	387	163	5	1	359	1	384	4e-113	335	55.17
B08bin5_00932	VFG009866(gb|WP_011561679)	68.12	229	71	1	1	229	1	227	6e-100	290	68.69
B08bin5_00933	VFG009876(gb|WP_010907576)	35.88	471	260	13	20	470	37	485	6e-64	215	40.65
B08bin5_00941	VFG042739(gb|NP_254019)	31.08	296	160	8	4	297	1	254	2e-34	125	52.5
B08bin5_01045	VFG030156(gb|WP_029104378)	33.33	489	272	19	104	562	40	504	4e-60	207	43.05
B08bin5_01059	VFG042931(gb|WP_012031410)	43.28	670	348	9	20	673	27	680	1e-180	531	44.59
B08bin5_01072	VFG005353(gb|WP_000260656)	52.66	338	147	7	1	331	1	332	2e-109	322	56.84
B08bin5_01100	VFG043550(gb|NP_214954)	79.54	523	107	0	1	523	1	523	0	753	77.03
B08bin5_01162	VFG009331(gb|WP_003897243)	56.29	286	117	4	9	287	7	291	4e-109	322	56.52
B08bin5_01171	VFG050194(gb|WP_000996524)	38.17	338	189	5	1	324	1	332	7e-68	216	43.82
B08bin5_01192	VFG001379(gb|NP_214867)	59.8	102	31	2	16	117	7	98	4e-31	108	56.34
B08bin5_01228	VFG013538(gb|WP_010944721)	34.88	430	221	13	4	412	5	396	8e-63	207	51.86
B08bin5_01240	VFG016493(gb|WP_011283803)	69.77	397	117	2	1	397	1	394	0	538	71.06
B08bin5_01273	VFG013535(gb|WP_011609092)	49.38	565	257	9	5	559	4	549	0	526	56.1
B08bin5_01373	VFG050222(gb|NP_219545)	36.18	644	339	19	27	649	25	617	1e-114	361	45.79
B08bin5_01376	VFG024200(gb|WP_008262428)	42.52	214	119	2	9	222	8	217	2e-51	166	43.57
B08bin5_01407	VFG009407(gb|WP_011893806)	66.74	475	154	2	3	473	4	478	0	677	67.15
B08bin5_01409	VFG031461(gb|WP_003875860)	62.41	133	49	1	5	136	3	135	4e-58	176	61.76
B08bin5_01443	VFG014110(gb|NP_251838)	46.24	359	174	7	1	348	1	351	5e-90	274	52.25
B08bin5_01465	VFG005579(gb|WP_000022815)	58.04	429	172	2	1	421	1	429	7e-174	493	59.21
B08bin5_01523	VFG031407(gb|WP_015289456)	44.7	660	303	5	58	712	161	763	6e-118	372	46.36
B08bin5_01532	VFG046604(gb|WP_012280804)	41.31	213	122	2	4	213	5	217	3e-53	170	40.99
B08bin5_01569	VFG000077(gb|NP_465991)	55.62	178	79	0	4	181	19	196	2e-69	209	50
B10bin10_00043	VFG030156(gb|WP_029104378)	33.54	489	271	20	104	562	40	504	5e-62	212	43.25
B10bin10_00082	VFG013618(gb|WP_011609384)	46.52	417	211	3	25	437	1	409	5e-131	385	47.68
B10bin10_00083	VFG013197(gb|WP_011608705)	44.05	311	168	4	29	334	24	333	5e-78	242	42.05
B10bin10_00085	VFG013198(gb|WP_011608203)	37.72	334	171	7	7	329	7	314	1e-55	184	50.77
B10bin10_00087	VFG013612(gb|WP_011609686)	34.01	344	198	9	7	336	19	347	6e-44	154	41.24
B10bin10_00097	VFG022639(gb|WP_013827437)	40	280	143	6	9	265	4	281	8e-43	147	47.9
B10bin10_00108	VFG042931(gb|WP_012031410)	43.28	670	348	9	20	673	27	680	1e-180	531	44.59
B10bin10_00125	VFG009331(gb|WP_003897243)	56.99	286	115	4	9	287	7	291	9e-110	324	57.19
B10bin10_00141	VFG047569(gb|WP_014549390)	38.46	338	198	6	7	337	6	340	5e-69	219	40.34
B10bin10_00177	VFG024121(gb|WP_013472368)	55.47	768	325	9	15	778	14	768	0	780	55.44
B10bin10_00192	VFG031050(gb|YP_001705259)	50.76	656	309	4	8	662	17	659	0	621	52.57
B10bin10_00207	VFG042739(gb|NP_254019)	31.08	296	160	8	4	297	1	254	5e-34	124	52.5
B10bin10_00231	VFG016493(gb|WP_011283803)	69.77	397	117	2	1	397	1	394	0	538	71.06
B10bin10_00246	VFG047710(gb|WP_014547360)	47.54	936	463	8	1	911	1	933	0	814	43.23
B10bin10_00247	VFG047736(gb|WP_013921813)	40.05	382	205	6	1	359	7	387	4e-86	265	45.61
B10bin10_00260	VFG009246(gb|WP_011560750)	42.82	418	221	5	3	417	15	417	1e-105	319	46.9
B10bin10_00346	VFG000077(gb|NP_465991)	53.97	189	85	1	39	227	4	190	3e-64	198	52.52
B10bin10_00347	VFG000077(gb|NP_465991)	56.74	178	77	0	4	181	19	196	8e-71	213	51.01
B10bin10_00353	VFG045688(gb|WP_002294134)	43.62	243	123	3	29	262	26	263	8e-61	193	44.44
B10bin10_00446	VFG045297(gb|WP_011213307)	43.6	250	138	2	5	253	4	251	9e-57	181	44.26
B10bin10_00491	VFG031729(gb|WP_011891085)	44.61	204	108	3	26	225	17	219	2e-48	159	42.1
B10bin10_00496	VFG023546(gb|YP_001703132)	37.17	764	376	11	44	804	50	712	2e-141	439	50.25
B10bin10_00534	VFG009759(gb|WP_162151408)	60.29	204	78	1	16	219	7	207	1e-85	253	57.79
B10bin10_00543	VFG009387(gb|WP_003877287)	52.24	469	217	3	3	464	2	470	3e-160	462	53.38
B10bin10_00582	VFG050222(gb|NP_219545)	36.18	644	339	19	27	649	25	617	2e-115	363	45.79
B10bin10_00601	VFG041304(gb|WP_010947678)	57.74	168	68	2	2	169	22	186	1e-50	160	53.19
B10bin10_00606	VFG015510(gb|WP_012074248)	47.79	339	168	4	37	369	47	382	2e-80	252	42.22
B10bin10_00613	VFG023892(gb|WP_013470893)	53.24	139	56	2	5	136	4	140	4e-43	139	55.7
B10bin10_00662	VFG005353(gb|WP_000260656)	52.66	338	147	7	1	331	1	332	2e-109	322	56.84
B10bin10_00668	VFG031491(gb|WP_015293694)	62.12	132	49	1	5	135	3	134	3e-58	177	61.02
B10bin10_00682	VFG013328(gb|WP_011272203)	47.45	529	266	7	15	536	11	534	9e-136	405	48.08
B10bin10_00729	VFG030632(gb|YP_001702114)	42.42	264	151	1	36	299	14	276	3e-72	223	40.79
B10bin10_00818	VFG000320(gb|WP_001169234)	38.16	152	89	2	4	150	6	157	2e-29	105	40.12
B10bin10_00868	VFG031754(gb|WP_015302569)	70.8	226	64	1	1	224	1	226	2e-112	321	71.36
B10bin10_00898	VFG030679(gb|WP_011730288)	50.65	387	160	5	1	359	1	384	3e-117	345	55.91
B10bin10_00940	VFG043550(gb|NP_214954)	79.54	523	107	0	1	523	1	523	0	752	77.03
B10bin10_00956	VFG013754(gb|WP_010935052)	56.67	180	68	3	1	177	1	173	3e-57	181	49.55
B10bin10_00990	VFG005579(gb|WP_000022815)	58.04	429	172	2	1	421	1	429	7e-174	493	59.21
B10bin10_01010	VFG013535(gb|WP_011609092)	49.56	565	256	9	5	559	4	549	0	528	56.28
B10bin10_01036	VFG006022(gb|WP_002947383)	56.8	338	135	2	1	327	8	345	3e-133	382	58.33
B10bin10_01077	VFG031404(gb|WP_085981087)	42.62	725	348	10	97	812	106	771	5e-120	380	48.64
B10bin10_01117	VFG046604(gb|WP_012280804)	41.31	213	122	2	4	213	5	217	3e-53	170	40.99
B10bin10_01149	VFG027322(gb|WP_015306641)	58.05	727	297	4	51	771	56	780	0	857	54.98
B10bin10_01157	VFG039536(gb|NP_820549)	42.29	253	129	4	1	251	1	238	3e-60	191	50.81
B10bin10_01159	VFG037032(gb|WP_003689973)	48.94	472	236	4	10	479	12	480	1e-159	461	46.82
B10bin10_01160	VFG014106(gb|NP_251842)	33.18	217	125	5	31	242	1	202	4e-35	124	45.54
B10bin10_01199	VFG026980(gb|YP_005923858)	46.64	298	148	4	17	307	22	315	5e-84	256	46.29
B10bin10_01200	VFG026980(gb|YP_005923858)	79.41	306	60	1	221	523	19	324	4e-177	501	75.92
B10bin10_01258	VFG015903(gb|WP_011169509)	43.64	330	177	4	4	333	5	325	5e-94	282	46.78
B10bin10_01277	VFG049189(gb|WP_014226431)	55.75	843	369	3	5	845	6	846	0	925	55.3
B10bin10_01283	VFG024200(gb|WP_008262428)	42.52	214	119	2	9	222	8	217	2e-51	166	43.57
B10bin10_01287	VFG001379(gb|NP_214867)	59.8	102	31	2	16	117	7	98	4e-31	108	56.34
B10bin10_01290	VFG043573(gb|NP_219906)	55.41	592	240	4	3	572	9	598	0	617	53.33
B10bin10_01338	VFG044111(gb|WP_003817862)	34.97	326	191	5	26	347	2	310	3e-21	92.4	42.99
B10bin10_01352	VFG013675(gb|WP_011898032)	36.97	495	255	21	11	462	8	488	3e-69	229	46.24
B10bin10_01353	VFG013669(gb|WP_011076064)	50.84	238	116	1	11	248	31	267	2e-78	241	41.49
B10bin10_01356	VFG013684(gb|WP_011898036)	48.36	244	124	1	85	326	43	286	2e-64	206	40.95
B10bin10_01357	VFG001390(gb|NP_215496)	45.74	223	116	4	1	220	1	221	1e-53	171	46.92
B10bin10_01376	VFG037928(gb|YP_001083151)	40.21	189	104	3	9	195	8	189	2e-40	136	44.27
B10bin10_01377	VFG011157(gb|WP_003807107)	35.13	390	211	9	4	358	18	400	2e-70	226	43.65
B10bin10_01387	VFG014110(gb|NP_251838)	48.9	319	147	6	1	311	1	311	2e-86	265	48.58
B10bin10_01464	VFG009407(gb|WP_011893806)	66.74	475	154	2	3	473	4	478	0	676	67.15
B10bin10_01469	VFG026433(gb|YP_005360830)	63.82	445	157	2	1	441	1	445	0	574	64.42
B10bin10_01511	VFG021858(gb|WP_003891342)	30.19	616	362	19	33	624	3	574	1e-22	102	44.17
B10bin10_01521	VFG013290(gb|WP_010944774)	37.8	336	184	8	1	319	1	328	2e-67	214	44.97
B10bin10_01524	VFG024200(gb|WP_008262428)	42.86	217	118	2	2	218	5	215	1e-48	158	45.41
B10bin10_01574	VFG031537(gb|WP_009956024)	41.33	150	77	5	12	155	7	151	2e-26	97.8	44.24
B10bin10_01576	VFG009866(gb|WP_011561679)	68.12	229	71	1	1	229	1	227	2e-100	291	68.69
B10bin10_01604	VFG024074(gb|WP_013471101)	60.37	1229	474	6	18	1243	15	1233	0	1517	61.23
B10bin10_01605	VFG024081(gb|WP_014941434)	68.03	463	147	1	1	463	1	462	0	649	58.62
B10bin10_01606	VFG022808(gb|WP_013828093)	41.88	191	102	4	24	209	18	204	8e-33	118	40.09
B10bin10_01607	VFG009634(gb|WP_011730339)	52.68	224	105	1	3	225	2	225	1e-60	190	48.97
B10bin10_01771	VFG048973(gb|WP_000704907)	63.66	388	141	0	19	406	1	388	0	519	63.65
B10bin10_01836	VFG013268(gb|WP_012054924)	39.27	191	109	4	1	189	6	191	1e-37	129	42.05
B10bin10_01840	VFG047395(gb|WP_012280481)	30.31	617	309	18	22	558	2	577	2e-64	226	41.34
B10bin10_01881	VFG013539(gb|WP_011608762)	32.38	420	247	11	1	412	4	394	1e-62	207	43.14
B10bin10_01973	VFG013515(gb|WP_011961967)	43.65	433	230	5	6	434	21	443	3e-88	275	45.61
B10bin10_01984	VFG009706(gb|WP_011562419)	68.18	198	62	1	1	198	1	197	3e-98	283	65.7
B10bin10_02031	VFG049189(gb|WP_014226431)	57.08	848	360	3	5	850	6	851	0	944	56.94
B10bin10_02032	VFG022617(gb|YP_001701295)	55.83	120	53	0	539	658	1	120	5e-38	137	47.51
B10bin10_02034	VFG009304(gb|WP_011857210)	49.63	270	124	5	6	274	27	285	3e-63	201	46.64
B11bin7_00059	VFG043556(gb|WP_009885879)	49.7	334	160	3	1	330	8	337	5e-116	338	51.63
B11bin7_00206	VFG046604(gb|WP_012280804)	41.31	213	122	2	4	213	5	217	3e-53	170	40.99
B11bin7_00220	VFG000320(gb|WP_001169234)	38.16	152	89	2	4	150	6	157	3e-29	105	40.12
B11bin7_00259	VFG026433(gb|YP_005360830)	63.82	445	157	2	1	441	1	445	0	572	64.42
B11bin7_00264	VFG009407(gb|WP_011893806)	66.74	475	154	2	3	473	4	478	0	676	67.15
B11bin7_00288	VFG045688(gb|WP_002294134)	44.03	243	122	3	29	262	26	263	3e-62	197	44.81
B11bin7_00337	VFG047564(gb|WP_003020889)	38.76	338	197	6	7	337	6	340	6e-69	219	40.63
B11bin7_00363	VFG005353(gb|WP_000260656)	52.66	338	147	7	1	331	1	332	4e-109	321	56.84
B11bin7_00369	VFG031461(gb|WP_003875860)	62.41	133	49	1	5	136	3	135	4e-58	176	61.76
B11bin7_00386	VFG005765(gb|WP_000861303)	33.2	253	150	6	3	253	2	237	2e-33	121	42.91
B11bin7_00407	VFG022639(gb|WP_013827437)	40	280	143	6	9	265	4	281	8e-43	147	47.9
B11bin7_00414	VFG031738(gb|YP_001704775)	43.11	225	125	1	7	228	2	226	6e-57	180	43.85
B11bin7_00418	VFG031407(gb|WP_015289456)	48.25	628	293	7	155	777	163	763	9e-161	485	43.5
B11bin7_00432	VFG013754(gb|WP_010935052)	56.35	181	69	3	1	178	1	174	3e-57	181	49.55
B11bin7_00491	VFG048851(gb|WP_015958700)	50.96	471	223	6	4	473	3	466	2e-163	470	52.99
B11bin7_00501	VFG015903(gb|WP_011169509)	43.64	330	177	4	4	333	5	325	8e-94	282	46.78
B11bin7_00518	VFG013328(gb|WP_011272203)	47.45	529	266	7	15	536	11	534	5e-136	405	48.08
B11bin7_00542	VFG013538(gb|WP_010944721)	33.73	421	240	12	4	414	5	396	1e-60	202	44.91
B11bin7_00585	VFG013192(gb|WP_012340414)	38.89	324	184	5	9	322	3	322	3e-64	207	40.11
B11bin7_00623	VFG039536(gb|NP_820549)	42.29	253	129	4	1	251	1	238	3e-60	191	50.81
B11bin7_00625	VFG037032(gb|WP_003689973)	48.94	472	236	4	10	479	12	480	2e-159	461	46.82
B11bin7_00626	VFG014106(gb|NP_251842)	33.03	218	125	5	31	243	1	202	1e-34	123	46.03
B11bin7_00646	VFG000077(gb|NP_465991)	53.97	189	85	1	39	227	4	190	3e-64	198	52.52
B11bin7_00647	VFG000077(gb|NP_465991)	56.74	178	77	0	25	202	19	196	3e-70	212	51.01
B11bin7_00653	VFG031747(gb|WP_008261205)	70.8	226	64	1	1	224	1	226	2e-112	320	71.36
B11bin7_00695	VFG042931(gb|WP_012031410)	43.28	670	348	9	20	673	27	680	1e-180	531	44.59
B11bin7_00700	VFG043550(gb|NP_214954)	79.54	523	107	0	1	523	1	523	0	752	77.03
B11bin7_00723	VFG009759(gb|WP_162151408)	60.29	204	78	1	16	219	7	207	1e-85	253	57.79
B11bin7_00730	VFG021858(gb|WP_003891342)	30.47	617	359	20	33	624	3	574	1e-22	102	44.86
B11bin7_00738	VFG009706(gb|WP_011562419)	68.69	198	61	1	1	198	1	197	5e-99	285	66.18
B11bin7_00788	VFG027322(gb|WP_015306641)	58.05	727	297	4	51	771	56	780	0	855	54.98
B11bin7_00839	VFG045297(gb|WP_011213307)	43.2	250	139	2	5	253	4	251	2e-56	181	43.87
B11bin7_00871	VFG030156(gb|WP_029104378)	33.33	489	272	19	104	562	40	504	6e-60	206	43.05
B11bin7_00926	VFG009866(gb|WP_011561679)	68.12	229	71	1	1	229	1	227	6e-100	290	68.69
B11bin7_00928	VFG031537(gb|WP_009956024)	40.67	150	78	5	3	146	7	151	2e-26	97.4	43.63
B11bin7_00992	VFG026980(gb|YP_005923858)	79.41	306	60	1	220	522	19	324	2e-177	501	75.92
B11bin7_00993	VFG026980(gb|YP_005923858)	46.64	298	148	4	17	307	22	315	6e-84	255	46.29
B11bin7_01021	VFG030679(gb|WP_011730288)	50	384	167	5	1	359	1	384	8e-116	342	53.44
B11bin7_01071	VFG013535(gb|WP_011609092)	49.38	565	257	9	5	559	4	549	0	527	56.1
B11bin7_01078	VFG013618(gb|WP_011609384)	46.28	417	212	3	25	437	1	409	6e-131	385	47.45
B11bin7_01079	VFG013197(gb|WP_011608705)	43.91	312	169	4	29	335	24	334	6e-79	244	42.05
B11bin7_01082	VFG013612(gb|WP_011609686)	34.01	344	198	9	7	336	19	347	3e-44	155	41.24
B11bin7_01160	VFG023892(gb|WP_013470893)	53.24	139	56	2	5	136	4	140	4e-43	139	55.7
B11bin7_01231	VFG005579(gb|WP_000022815)	58.04	429	172	2	1	421	1	429	7e-174	493	59.21
B11bin7_01238	VFG048973(gb|WP_000704907)	63.66	388	141	0	19	406	1	388	0	520	63.65
B11bin7_01241	VFG041304(gb|WP_010947678)	57.74	168	68	2	2	169	22	186	1e-50	160	53.19
B11bin7_01273	VFG031729(gb|WP_011891085)	44.61	204	108	3	26	225	17	219	1e-48	159	42.1
B11bin7_01365	VFG050222(gb|NP_219545)	35.87	644	341	19	27	649	25	617	1e-113	358	45.49
B11bin7_01381	VFG047701(gb|WP_003040814)	45.04	1068	556	12	1	1042	1	1063	0	875	46.8
B11bin7_01382	VFG047736(gb|WP_013921813)	40.05	382	205	6	1	359	7	387	5e-87	268	45.61
B11bin7_01393	VFG014110(gb|NP_251838)	48.9	319	147	6	1	311	1	311	1e-86	265	48.58
B11bin7_01415	VFG015510(gb|WP_012074248)	47.49	339	169	4	37	369	47	382	7e-83	258	41.97
B11bin7_01433	VFG031407(gb|WP_015289456)	47.35	585	269	4	39	618	213	763	1e-113	357	41.03
B11bin7_01508	VFG043573(gb|NP_219906)	54.83	569	233	4	1	547	32	598	0	580	50.9
B11bin7_01518	VFG024200(gb|WP_008262428)	42.52	214	119	2	9	222	8	217	2e-51	166	43.57
B11bin7_01588	VFG017486(gb|WP_023861011)	50.71	631	291	11	1	619	165	787	0	558	42.34
B11bin7_01613	VFG009331(gb|WP_003897243)	56.64	286	116	4	9	287	7	291	1e-109	323	56.85
B11bin7_01762	VFG001390(gb|NP_215496)	45.29	223	117	4	1	220	1	221	4e-53	170	46.49
B11bin7_01779	VFG009243(gb|WP_011729737)	43.57	420	219	6	1	417	10	414	7e-106	319	48.2
B11bin7_01783	VFG042739(gb|NP_254019)	31.08	296	160	8	4	297	1	254	1e-34	126	52.5
B11bin7_01802	VFG011157(gb|WP_003807107)	34.87	390	212	9	4	358	18	400	1e-70	226	43.41
B11bin7_01845	VFG001379(gb|NP_214867)	59.8	102	31	2	16	117	7	98	4e-31	108	56.34
B11bin7_01850	VFG013515(gb|WP_011961967)	43.65	433	230	5	6	434	21	443	2e-88	275	45.61
B11bin7_01914	VFG006022(gb|WP_002947383)	57.1	338	134	2	1	327	8	345	3e-133	382	58.62
B11bin7_01941	VFG016493(gb|WP_011283803)	70.03	397	116	2	1	397	1	394	0	539	71.31
B17bin6_00047	VFG009407(gb|WP_011893806)	66.74	475	154	2	3	473	4	478	0	676	67.15
B17bin6_00052	VFG026433(gb|YP_005360830)	63.82	445	157	2	1	441	1	445	0	572	64.42
B17bin6_00078	VFG022956(gb|WP_013829907)	35.85	212	120	5	6	210	1	203	7e-28	105	43.19
B17bin6_00082	VFG038534(gb|WP_005312873)	48.29	381	188	3	52	429	47	421	2e-108	327	44.16
B17bin6_00094	VFG043550(gb|NP_214954)	79.35	523	108	0	1	523	1	523	0	750	76.85
B17bin6_00110	VFG013754(gb|WP_010935052)	56.35	181	69	3	1	178	1	174	3e-57	181	49.55
B17bin6_00128	VFG031754(gb|WP_015302569)	70.8	226	64	1	1	224	1	226	2e-112	321	71.36
B17bin6_00147	VFG030632(gb|YP_001702114)	42.69	260	148	1	40	299	18	276	3e-72	224	40.43
B17bin6_00175	VFG009331(gb|WP_003897243)	56.64	286	116	4	9	287	7	291	1e-109	323	56.85
B17bin6_00272	VFG024121(gb|WP_013472368)	55.73	768	323	9	15	778	14	768	0	785	55.69
B17bin6_00291	VFG045688(gb|WP_002294134)	44.03	243	122	3	30	263	26	263	5e-62	196	44.81
B17bin6_00297	VFG000077(gb|NP_465991)	56.74	178	77	0	4	181	19	196	8e-71	213	51.01
B17bin6_00298	VFG000077(gb|NP_465991)	53.97	189	85	1	39	227	4	190	3e-64	198	52.52
B17bin6_00339	VFG037032(gb|WP_003689973)	49.15	472	235	4	10	479	12	480	7e-160	462	47.02
B17bin6_00341	VFG039536(gb|NP_820549)	42.29	253	129	4	1	251	1	238	5e-60	190	50.81
B17bin6_00349	VFG027322(gb|WP_015306641)	58.05	727	297	4	51	771	56	780	0	857	54.98
B17bin6_00363	VFG014110(gb|NP_251838)	48.9	319	147	6	1	311	1	311	2e-86	265	48.58
B17bin6_00411	VFG023892(gb|WP_013470893)	53.24	139	56	2	5	136	4	140	4e-43	139	55.7
B17bin6_00454	VFG013328(gb|WP_011272203)	47.45	529	266	7	23	544	11	534	1e-135	405	48.08
B17bin6_00516	VFG031729(gb|WP_011891085)	44.61	204	108	3	26	225	17	219	1e-48	159	42.1
B17bin6_00553	VFG026980(gb|YP_005923858)	79.41	306	60	1	220	522	19	324	2e-177	501	75.92
B17bin6_00554	VFG026980(gb|YP_005923858)	46.64	298	148	4	17	307	22	315	5e-84	256	46.29
B17bin6_00560	VFG013669(gb|WP_011076064)	50.84	238	116	1	11	248	31	267	2e-78	241	41.49
B17bin6_00561	VFG013675(gb|WP_011898032)	36.59	492	261	20	11	462	8	488	1e-67	226	44.5
B17bin6_00584	VFG049189(gb|WP_014226431)	55.75	843	369	3	5	845	6	846	0	915	55.3
B17bin6_00590	VFG024200(gb|WP_008262428)	42.06	214	120	2	9	222	8	217	3e-51	165	43.11
B17bin6_00622	VFG021858(gb|WP_003891342)	30.79	617	357	20	33	624	3	574	3e-16	82	45.21
B17bin6_00755	VFG042931(gb|WP_012031410)	43.28	670	348	9	20	673	27	680	1e-180	531	44.59
B17bin6_00764	VFG030156(gb|WP_029104378)	33.54	483	267	19	104	556	40	498	1e-59	206	42.85
B17bin6_00796	VFG048973(gb|WP_000704907)	63.92	388	140	0	1	388	1	388	0	520	63.91
B17bin6_00843	VFG044111(gb|WP_003817862)	35.47	327	188	6	26	347	2	310	3e-21	92.8	44.26
B17bin6_00876	VFG027034(gb|WP_005070157)	64.8	196	67	1	23	218	5	198	9e-85	251	61.72
B17bin6_00887	VFG047736(gb|WP_013921813)	40.05	382	205	6	1	359	7	387	5e-87	268	45.61
B17bin6_00931	VFG006022(gb|WP_002947383)	56.2	242	96	2	1	232	104	345	6e-90	268	41.95
B17bin6_00943	VFG031039(gb|WP_011726364)	52.66	659	294	6	9	662	16	661	0	639	55.13
B17bin6_00990	VFG030679(gb|WP_011730288)	50.51	390	156	6	1	359	1	384	2e-116	343	57.63
B17bin6_01126	VFG022639(gb|WP_013827437)	39.64	280	144	6	9	265	4	281	1e-42	147	47.55
B17bin6_01137	VFG050222(gb|NP_219545)	36.18	644	339	19	27	649	25	617	1e-114	361	45.79
B17bin6_01142	VFG000320(gb|WP_001169234)	38.16	152	89	2	4	150	6	157	2e-29	105	40.12
B17bin6_01181	VFG045297(gb|WP_011213307)	43.2	250	139	2	5	253	4	251	4e-56	180	43.87
B17bin6_01190	VFG013612(gb|WP_011609686)	33.15	359	211	9	1	345	4	347	2e-44	155	41.8
B17bin6_01214	VFG044250(gb|WP_005311724)	30.83	253	138	8	11	249	7	236	1e-19	85.9	43.89
B17bin6_01216	VFG009706(gb|WP_011562419)	68.69	198	61	1	1	198	1	197	5e-99	285	66.18
B17bin6_01266	VFG001379(gb|NP_214867)	59.8	102	31	2	16	117	7	98	4e-31	108	56.34
B17bin6_01350	VFG042739(gb|NP_254019)	31.08	296	160	8	4	297	1	254	2e-34	125	52.5
B17bin6_01389	VFG005353(gb|WP_000260656)	52.66	338	147	7	1	331	1	332	2e-109	322	56.84
B17bin6_01418	VFG009387(gb|WP_003877287)	52.24	469	217	3	3	464	2	470	3e-160	462	53.38
B17bin6_01439	VFG046604(gb|WP_012280804)	41.31	213	122	2	4	213	5	217	3e-53	170	40.99
B17bin6_01463	VFG015903(gb|WP_011169509)	43.64	330	177	4	4	333	5	325	8e-94	281	46.78
B17bin6_01477	VFG013197(gb|WP_011608705)	43.91	312	169	4	29	335	24	334	6e-79	244	42.05
B17bin6_01532	VFG024200(gb|WP_008262428)	42.86	217	118	2	2	218	5	215	4e-48	157	45.41
B17bin6_01536	VFG047564(gb|WP_003020889)	38.17	338	199	6	7	337	6	340	4e-69	220	40.05
B17bin6_01560	VFG016493(gb|WP_011283803)	70.03	397	116	2	1	397	1	394	0	539	71.31
B17bin6_01650	VFG011157(gb|WP_003807107)	35.13	390	211	9	4	358	18	400	6e-71	227	43.65
B17bin6_01651	VFG037928(gb|YP_001083151)	40.21	189	104	3	9	195	8	189	2e-40	136	44.27
B17bin6_01675	VFG009866(gb|WP_011561679)	68.12	229	71	1	1	229	1	227	6e-100	290	68.69
B17bin6_01720	VFG013515(gb|WP_011961967)	43.65	433	230	5	6	434	21	443	2e-88	275	45.61
B17bin6_01817	VFG013531(gb|WP_011272485)	52.69	501	211	7	5	496	66	549	1e-177	509	52.82
B17bin6_01826	VFG031491(gb|WP_015293694)	62.12	132	49	1	5	135	3	134	3e-58	177	61.02
B21bin8_00071	VFG026980(gb|YP_005923858)	46.64	298	148	4	17	307	22	315	5e-84	256	46.29
B21bin8_00072	VFG026980(gb|YP_005923858)	79.41	306	60	1	221	523	19	324	4e-177	501	75.92
B21bin8_00098	VFG016493(gb|WP_011283803)	69.52	397	118	2	1	397	1	394	0	535	70.81
B21bin8_00146	VFG022639(gb|WP_013827437)	43.61	227	105	5	62	265	55	281	1e-42	146	42.65
B21bin8_00150	VFG043550(gb|NP_214954)	64.76	403	139	3	1	402	98	498	9e-164	471	48.88
B21bin8_00184	VFG042931(gb|WP_012031410)	43.28	670	348	9	20	673	27	680	1e-180	531	44.59
B21bin8_00257	VFG022956(gb|WP_013829907)	35.21	213	120	5	6	210	1	203	5e-27	102	43.66
B21bin8_00261	VFG038533(gb|WP_016350152)	48.12	399	195	4	37	429	29	421	2e-107	324	46.68
B21bin8_00309	VFG048789(gb|WP_014838943)	62.37	388	146	0	1	388	1	388	0	518	62.37
B21bin8_00392	VFG013265(gb|WP_005694045)	40	195	102	6	1	189	6	191	9e-37	126	47.69
B21bin8_00398	VFG013754(gb|WP_010935052)	56.35	181	69	3	1	178	1	174	2e-57	181	49.55
B21bin8_00423	VFG013535(gb|WP_011609092)	49.56	565	256	9	5	559	4	549	0	530	56.28
B21bin8_00464	VFG005353(gb|WP_000260656)	52.66	338	147	7	1	331	1	332	2e-109	322	56.84
B21bin8_00593	VFG026433(gb|YP_005360830)	63.82	445	157	2	1	441	1	445	0	555	64.42
B21bin8_00605	VFG013718(gb|WP_011896674)	42.45	245	135	3	2	243	3	244	2e-52	171	40.59
B21bin8_00663	VFG024200(gb|WP_008262428)	42.4	217	119	2	2	218	5	215	6e-48	156	44.95
B21bin8_00678	VFG041304(gb|WP_010947678)	57.74	168	68	2	2	169	22	186	4e-51	162	53.19
B21bin8_00681	VFG000077(gb|NP_465991)	53.44	189	86	1	39	227	4	190	4e-63	195	52.02
B21bin8_00695	VFG009759(gb|WP_162151408)	60.29	204	78	1	68	271	7	207	3e-85	254	57.79
B21bin8_00751	VFG031407(gb|WP_015289456)	48.25	628	293	7	155	777	163	763	1e-160	484	43.5
B21bin8_00771	VFG024200(gb|WP_008262428)	42.52	214	119	2	9	222	8	217	7e-52	167	43.57
B21bin8_00795	VFG031747(gb|WP_008261205)	70.8	226	64	1	1	224	1	226	7e-112	319	71.36
B21bin8_00814	VFG046619(gb|WP_041257519)	42.72	213	119	2	4	213	5	217	6e-54	172	42.34
B21bin8_00818	VFG038840(gb|WP_005300916)	46.22	238	120	2	10	239	6	243	6e-66	204	48.36
B21bin8_00856	VFG030156(gb|WP_029104378)	33.74	489	270	19	104	562	40	504	5e-64	218	43.45
B21bin8_00897	VFG044173(gb|WP_005477430)	38.06	247	145	2	8	251	2	243	2e-43	147	40.15
B21bin8_00918	VFG009141(gb|WP_015307816)	42.82	418	221	6	3	417	15	417	8e-100	304	46.9
B21bin8_00976	VFG009706(gb|WP_011562419)	68.69	198	61	1	1	198	1	197	5e-99	285	66.18
B21bin8_00999	VFG001379(gb|NP_214867)	59.8	102	31	2	16	117	7	98	4e-31	108	56.34
B21bin8_01002	VFG043573(gb|NP_219906)	55.41	592	240	4	3	572	9	598	0	615	53.33
B21bin8_01047	VFG013618(gb|WP_011609384)	46.52	417	211	3	25	437	1	409	6e-131	385	47.68
B21bin8_01066	VFG023546(gb|YP_001703132)	37.04	764	377	11	44	804	50	712	5e-141	438	50.12
B21bin8_01107	VFG015903(gb|WP_011169509)	43.03	330	179	4	4	333	5	325	2e-92	278	46.17
B21bin8_01109	VFG013192(gb|WP_012340414)	38.89	324	184	5	9	322	3	322	9e-64	206	40.11
B21bin8_01225	VFG042739(gb|NP_254019)	31.08	296	160	8	4	297	1	254	1e-34	126	52.5
B21bin8_01236	VFG000320(gb|WP_001169234)	38.16	152	89	2	4	150	6	157	2e-29	105	40.12
B21bin8_01294	VFG031407(gb|WP_015289456)	44.36	665	303	5	158	817	161	763	3e-118	375	47.01
B21bin8_01380	VFG018662(gb|WP_012130507)	57.81	429	173	2	54	474	1	429	5e-173	493	58.98
B21bin8_01398	VFG047564(gb|WP_003020889)	38.76	338	197	6	7	337	6	340	4e-69	220	40.63
B21bin8_01439	VFG047736(gb|WP_013921813)	40.05	382	205	6	1	359	7	387	6e-86	265	45.61
B21bin8_01499	VFG011164(gb|WP_041937072)	49.21	317	147	7	1	306	46	359	4e-73	229	46.96
B21bin8_01543	VFG043550(gb|NP_214954)	79.54	523	107	0	1	523	1	523	0	751	77.03
B21bin8_01560	VFG023892(gb|WP_013470893)	53.24	139	56	2	5	136	4	140	4e-43	139	55.7
B21bin8_01588	VFG009867(gb|WP_041309847)	68.72	227	69	1	3	229	1	225	7e-100	289	69.29
B21bin8_01604	VFG037928(gb|YP_001083151)	40.21	189	104	3	9	195	8	189	2e-40	136	44.27
B21bin8_01622	VFG044111(gb|WP_003817862)	34.66	326	192	5	59	380	2	310	6e-21	92.4	42.67
B21bin8_01636	VFG022956(gb|WP_013829907)	35.85	212	120	5	6	210	1	203	7e-28	105	43.19
B21bin8_01662	VFG045297(gb|WP_011213307)	44	250	137	2	5	253	4	251	4e-57	182	44.66
B21bin8_01709	VFG013331(gb|WP_010945346)	47.48	457	219	9	1	442	94	544	1e-117	355	43.03
B21bin8_01762	VFG037032(gb|WP_003689973)	48.73	472	237	4	5	474	7	475	1e-157	457	46.62
B21bin8_01781	VFG031537(gb|WP_009956024)	40.27	149	78	5	4	146	8	151	7e-26	96.3	43.03
B21bin8_01787	VFG009407(gb|WP_011893806)	66.74	475	154	2	3	473	4	478	0	676	67.15
B21bin8_01790	VFG030632(gb|YP_001702114)	42.26	265	152	1	35	299	13	276	4e-72	223	40.79
B21bin8_01806	VFG011156(gb|WP_010927317)	35.13	390	211	9	4	358	18	400	1e-70	226	43.65
B21bin8_01864	VFG045688(gb|WP_002294134)	43.62	243	123	3	30	263	26	263	4e-61	194	44.44
B21bin8_01917	VFG039536(gb|NP_820549)	42.29	253	129	4	1	251	1	238	2e-60	191	50.81
B21bin8_01929	VFG009331(gb|WP_003897243)	56.64	286	116	4	9	287	7	291	1e-109	323	56.85
B28bin2_00047	VFG030156(gb|WP_029104378)	33.54	489	271	20	104	562	40	504	1e-61	211	43.25
B28bin2_00103	VFG027322(gb|WP_015306641)	63.84	495	177	1	51	543	56	550	0	663	40.66
B28bin2_00111	VFG039536(gb|NP_820549)	42.29	253	129	4	1	251	1	238	3e-60	191	50.81
B28bin2_00113	VFG037032(gb|WP_003689973)	49.15	472	235	4	10	479	12	480	7e-160	462	47.02
B28bin2_00114	VFG014106(gb|NP_251842)	32.57	218	126	5	31	243	1	202	3e-34	121	45.54
B28bin2_00146	VFG013754(gb|WP_010935052)	56.35	181	69	3	1	178	1	174	3e-57	181	49.55
B28bin2_00180	VFG031404(gb|WP_085981087)	41.78	730	352	10	104	824	106	771	6e-118	375	48.77
B28bin2_00198	VFG048789(gb|WP_014838943)	62.11	388	147	0	19	406	1	388	0	519	62.11
B28bin2_00206	VFG016416(gb|WP_000060578)	51.76	199	94	2	302	498	30	228	4e-66	213	46.05
B28bin2_00271	VFG024200(gb|WP_008262428)	42.86	217	118	2	2	218	5	215	4e-48	157	45.41
B28bin2_00273	VFG022934(gb|WP_020726450)	67.84	227	73	0	3	229	1	227	3e-100	290	66.95
B28bin2_00296	VFG009387(gb|WP_003877287)	51.17	469	222	3	3	464	2	470	1e-155	450	52.33
B28bin2_00359	VFG022639(gb|WP_013827437)	39.64	280	144	6	9	265	4	281	5e-42	145	47.55
B28bin2_00370	VFG042931(gb|WP_012031410)	43.28	670	348	9	20	673	27	680	1e-180	531	44.59
B28bin2_00397	VFG009304(gb|WP_011857210)	49.63	270	124	5	6	274	27	285	3e-63	201	46.64
B28bin2_00399	VFG048851(gb|WP_015958700)	50.96	471	223	6	4	473	3	466	2e-163	470	52.99
B28bin2_00443	VFG031747(gb|WP_008261205)	69.91	226	66	1	1	224	1	226	6e-110	315	70.48
B28bin2_00473	VFG023892(gb|WP_013470893)	53.24	139	56	2	5	136	4	140	4e-43	139	55.7
B28bin2_00480	VFG015510(gb|WP_012074248)	47.2	339	170	4	37	369	47	382	1e-79	250	41.72
B28bin2_00504	VFG005579(gb|WP_000022815)	58.04	429	172	2	1	421	1	429	7e-174	493	59.21
B28bin2_00519	VFG009331(gb|WP_003897243)	56.64	286	116	4	9	287	7	291	1e-109	323	56.85
B28bin2_00537	VFG013612(gb|WP_011609686)	33.15	359	211	9	1	345	4	347	4e-45	157	41.8
B28bin2_00548	VFG037928(gb|YP_001083151)	40.21	189	104	3	9	195	8	189	2e-40	136	44.27
B28bin2_00549	VFG011157(gb|WP_003807107)	34.87	390	212	9	4	358	18	400	1e-70	226	43.41
B28bin2_00559	VFG005765(gb|WP_000861303)	33.2	253	150	6	3	253	2	237	2e-33	121	42.91
B28bin2_00572	VFG026433(gb|YP_005360830)	60.6	368	141	2	1	364	78	445	2e-156	447	50.78
B28bin2_00577	VFG009407(gb|WP_011893806)	66.74	475	154	2	3	473	4	478	0	676	67.15
B28bin2_00614	VFG047736(gb|WP_013921813)	40.05	382	205	6	1	359	7	387	6e-86	265	45.61
B28bin2_00615	VFG047710(gb|WP_014547360)	45.28	1071	549	11	1	1042	1	1063	0	876	47.71
B28bin2_00635	VFG031738(gb|YP_001704775)	43.11	225	125	1	7	228	2	226	6e-57	180	43.85
B28bin2_00663	VFG045688(gb|WP_002294134)	44.03	243	122	3	30	263	26	263	1e-61	195	44.81
B28bin2_00669	VFG000077(gb|NP_465991)	56.74	178	77	0	4	181	19	196	8e-71	213	51.01
B28bin2_00670	VFG000077(gb|NP_465991)	53.97	189	85	1	39	227	4	190	3e-64	198	52.52
B28bin2_00673	VFG013197(gb|WP_011608705)	44.37	311	167	4	29	334	24	333	5e-79	244	42.35
B28bin2_00674	VFG013618(gb|WP_011609384)	46.52	417	211	3	1	413	1	409	7e-132	386	47.68
B28bin2_00718	VFG015903(gb|WP_011169509)	43.64	330	177	4	4	333	5	325	8e-94	281	46.78
B28bin2_00763	VFG050194(gb|WP_000996524)	38.56	319	176	5	1	305	1	313	9e-67	213	42.05
B28bin2_00863	VFG014110(gb|NP_251838)	46.24	359	174	7	1	348	1	351	5e-90	274	52.25
B28bin2_00917	VFG027034(gb|WP_005070157)	65.31	196	66	1	23	218	5	198	1e-85	253	62.2
B28bin2_00935	VFG000320(gb|WP_001169234)	38.16	152	89	2	4	150	6	157	2e-29	105	40.12
B28bin2_00976	VFG001390(gb|NP_215496)	45.74	223	116	4	1	220	1	221	7e-54	172	46.92
B28bin2_00994	VFG009141(gb|WP_015307816)	43.3	418	219	6	3	417	15	417	4e-106	320	47.38
B28bin2_01031	VFG013539(gb|WP_011608762)	32.08	424	245	12	1	414	4	394	2e-61	204	44.63
B28bin2_01039	VFG026980(gb|YP_005923858)	79.41	306	60	1	222	524	19	324	4e-177	501	75.92
B28bin2_01049	VFG049189(gb|WP_014226431)	55.87	843	368	3	5	845	6	846	0	903	55.42
B28bin2_01058	VFG041304(gb|WP_010947678)	57.74	168	68	2	2	169	22	186	1e-50	160	53.19
B28bin2_01071	VFG043550(gb|NP_214954)	66.13	499	166	3	3	500	2	498	0	613	61.66
B28bin2_01075	VFG031064(gb|WP_005063725)	51.22	656	306	4	8	662	17	659	0	637	53.03
B28bin2_01093	VFG043556(gb|WP_009885879)	49.7	334	160	3	1	330	8	337	5e-116	338	51.63
B28bin2_01111	VFG031537(gb|WP_009956024)	40.94	149	77	5	4	146	8	151	6e-26	96.3	43.63
B28bin2_01132	VFG047564(gb|WP_003020889)	38.76	338	197	6	7	337	6	340	1e-68	218	40.63
B28bin2_01134	VFG050222(gb|NP_219545)	36.02	644	340	19	27	649	25	617	2e-113	357	45.64
B28bin2_01170	VFG046604(gb|WP_012280804)	41.31	213	122	2	4	213	5	217	3e-53	170	40.99
B28bin2_01219	VFG013265(gb|WP_005694045)	40.51	195	105	6	3	193	4	191	2e-38	130	46.15
B28bin2_01291	VFG031461(gb|WP_003875860)	62.41	133	49	1	5	136	3	135	4e-58	176	61.76
B28bin2_01354	VFG024200(gb|WP_008262428)	42.52	214	119	2	9	222	8	217	1e-51	166	43.57
B28bin2_01357	VFG030632(gb|YP_001702114)	42.26	265	152	1	35	299	13	276	3e-72	224	40.79
B28bin2_01383	VFG013331(gb|WP_010945346)	47.78	540	262	10	15	540	11	544	2e-133	399	50.27
B28bin2_01395	VFG001379(gb|NP_214867)	59.8	102	31	2	16	117	7	98	4e-31	108	56.34
B28bin2_01631	VFG013515(gb|WP_011961967)	43.65	433	230	5	6	434	21	443	2e-88	276	45.61
B28bin2_01662	VFG031407(gb|WP_015289456)	48.25	628	293	7	155	777	163	763	1e-160	484	43.5
B28bin2_01681	VFG042739(gb|NP_254019)	31.08	296	160	8	4	297	1	254	4e-34	125	52.5
B28bin2_01698	VFG045297(gb|WP_011213307)	43.6	250	138	2	5	253	4	251	9e-57	181	44.26
B28bin2_01709	VFG016493(gb|WP_011283803)	66.41	256	85	1	1	256	140	394	8e-107	314	43.4
B28bin2_01745	VFG021858(gb|WP_003891342)	30.63	617	358	20	33	624	3	574	4e-23	103	45.04
B28bin2_01783	VFG030679(gb|WP_011730288)	50.65	387	160	5	1	359	1	384	3e-117	345	55.91
B28bin2_01786	VFG044250(gb|WP_005311724)	30.83	253	138	8	197	435	7	236	6e-19	86.7	43.89
B28bin2_01793	VFG006022(gb|WP_002947383)	57.69	338	132	3	1	327	8	345	5e-133	382	59.19
B28bin2_01831	VFG009706(gb|WP_011562419)	68.69	198	61	1	1	198	1	197	5e-99	285	66.18
B39bin8_00012	VFG014106(gb|NP_251842)	32.26	217	128	4	31	243	1	202	3e-34	122	44.05
B39bin8_00013	VFG037032(gb|WP_003689973)	48.94	472	236	4	10	479	12	480	3e-159	461	46.82
B39bin8_00015	VFG039536(gb|NP_820549)	42.29	253	129	4	1	251	1	238	3e-60	191	50.81
B39bin8_00023	VFG027322(gb|WP_015306641)	58.05	727	297	4	51	771	56	780	0	857	54.98
B39bin8_00055	VFG046604(gb|WP_012280804)	41.31	213	122	2	4	213	5	217	3e-53	170	40.99
B39bin8_00085	VFG015903(gb|WP_011169509)	43.64	330	177	4	4	333	5	325	8e-94	281	46.78
B39bin8_00144	VFG026980(gb|YP_005923858)	79.41	306	60	1	221	523	19	324	4e-177	501	75.92
B39bin8_00145	VFG026980(gb|YP_005923858)	46.64	298	148	4	17	307	22	315	5e-84	256	46.29
B39bin8_00177	VFG047710(gb|WP_014547360)	45.19	1071	550	11	1	1042	1	1063	0	863	47.62
B39bin8_00178	VFG047736(gb|WP_013921813)	40.05	382	205	6	1	359	7	387	4e-86	265	45.61
B39bin8_00191	VFG009246(gb|WP_011560750)	43.06	418	220	5	3	417	15	417	2e-106	320	47.14
B39bin8_00285	VFG000077(gb|NP_465991)	53.97	189	85	1	39	227	4	190	3e-64	198	52.52
B39bin8_00286	VFG000077(gb|NP_465991)	56.74	178	77	0	4	181	19	196	8e-71	213	51.01
B39bin8_00293	VFG045688(gb|WP_002294134)	43.62	243	123	3	30	263	26	263	1e-60	192	44.44
B39bin8_00390	VFG013192(gb|WP_012340414)	38.89	324	184	5	9	322	3	322	2e-64	207	40.11
B39bin8_00481	VFG030156(gb|WP_029104378)	33.33	489	272	19	104	562	40	504	1e-59	206	43.05
B39bin8_00517	VFG013618(gb|WP_011609384)	46.62	414	215	2	1	413	1	409	8e-132	386	46.06
B39bin8_00518	VFG013197(gb|WP_011608705)	44.05	311	168	4	29	334	24	333	1e-78	243	42.05
B39bin8_00520	VFG013198(gb|WP_011608203)	37.65	340	175	7	1	329	1	314	9e-55	182	51.4
B39bin8_00522	VFG013612(gb|WP_011609686)	33.15	359	211	9	1	345	4	347	2e-44	156	41.8
B39bin8_00532	VFG022639(gb|WP_013827437)	40	280	143	6	9	265	4	281	8e-43	147	47.9
B39bin8_00543	VFG042931(gb|WP_012031410)	43.28	670	348	9	20	673	27	680	1e-180	531	44.59
B39bin8_00560	VFG009331(gb|WP_003897243)	56.64	286	116	4	9	287	7	291	1e-109	323	56.85
B39bin8_00578	VFG047564(gb|WP_003020889)	38.76	338	197	6	7	337	6	340	6e-69	219	40.63
B39bin8_00614	VFG024121(gb|WP_013472368)	55.21	768	327	9	15	778	14	768	0	778	55.19
B39bin8_00629	VFG031064(gb|WP_005063725)	50.46	656	311	4	8	662	17	659	0	629	52.27
B39bin8_00638	VFG042739(gb|NP_254019)	31.08	296	160	8	4	297	1	254	1e-34	126	52.5
B39bin8_00662	VFG016493(gb|WP_011283803)	70.03	397	116	2	1	397	1	394	0	539	71.31
B39bin8_00740	VFG030632(gb|YP_001702114)	42.69	260	148	1	40	299	18	276	3e-72	223	40.43
B39bin8_00768	VFG013268(gb|WP_012054924)	40.84	191	106	4	1	189	6	191	2e-39	133	43.58
B39bin8_00811	VFG013328(gb|WP_011272203)	47.07	529	268	7	15	536	11	534	5e-133	398	47.71
B39bin8_00825	VFG031491(gb|WP_015293694)	62.12	132	49	1	5	135	3	134	6e-58	176	61.02
B39bin8_00832	VFG005353(gb|WP_000260656)	52.66	338	147	7	1	331	1	332	2e-109	322	56.84
B39bin8_00879	VFG023892(gb|WP_013470893)	53.24	139	56	2	5	136	4	140	4e-43	139	55.7
B39bin8_00887	VFG015510(gb|WP_012074248)	47.49	339	169	4	37	369	47	382	2e-79	249	41.97
B39bin8_00892	VFG041304(gb|WP_010947678)	57.74	168	68	2	2	169	22	186	9e-51	160	53.19
B39bin8_00926	VFG031407(gb|WP_015289456)	44.36	665	303	5	165	824	161	763	1e-117	374	47.01
B39bin8_00941	VFG014110(gb|NP_251838)	48.9	319	147	6	1	311	1	311	2e-86	265	48.58
B39bin8_00951	VFG011156(gb|WP_010927317)	35.13	390	211	9	4	358	18	400	1e-70	226	43.65
B39bin8_00952	VFG037928(gb|YP_001083151)	40.21	189	104	3	9	195	8	189	2e-40	136	44.27
B39bin8_00974	VFG001390(gb|NP_215496)	45.29	223	117	4	1	220	1	221	3e-53	171	46.49
B39bin8_00978	VFG013669(gb|WP_011076064)	50.84	238	116	1	11	248	31	267	2e-78	241	41.49
B39bin8_00979	VFG013675(gb|WP_011898032)	36.51	493	260	20	11	462	8	488	5e-69	229	44.89
B39bin8_00991	VFG044111(gb|WP_003817862)	34.97	326	191	5	26	347	2	310	3e-21	92.4	42.99
B39bin8_00997	VFG021858(gb|WP_003891342)	30.79	617	357	20	33	624	3	574	3e-16	82	45.21
B39bin8_01006	VFG013290(gb|WP_010944774)	37.8	336	184	8	1	319	1	328	2e-67	214	44.97
B39bin8_01019	VFG024200(gb|WP_008262428)	42.86	217	118	2	2	218	5	215	3e-48	157	45.41
B39bin8_01086	VFG013535(gb|WP_011609092)	49.56	565	256	9	5	559	4	549	0	527	56.28
B39bin8_01112	VFG006022(gb|WP_002947383)	56.8	338	135	2	1	327	8	345	1e-131	379	58.33
B39bin8_01157	VFG009759(gb|WP_162151408)	60.29	204	78	1	68	271	7	207	3e-85	254	57.79
B39bin8_01172	VFG043556(gb|WP_009885879)	49.7	334	160	3	1	330	8	337	5e-116	338	51.63
B39bin8_01198	VFG023546(gb|YP_001703132)	37.04	764	377	11	44	804	50	712	7e-141	437	50.12
B39bin8_01203	VFG031729(gb|WP_011891085)	44.61	204	108	3	26	225	17	219	1e-48	159	42.1
B39bin8_01237	VFG045297(gb|WP_011213307)	43.2	250	139	2	5	253	4	251	2e-56	181	43.87
B39bin8_01275	VFG031537(gb|WP_009956024)	40.94	149	77	5	4	146	8	151	1e-25	95.5	43.63
B39bin8_01277	VFG009866(gb|WP_011561679)	68.12	229	71	1	1	229	1	227	6e-100	290	68.69
B39bin8_01380	VFG000320(gb|WP_001169234)	38.16	152	89	2	4	150	6	157	6e-29	104	40.12
B39bin8_01438	VFG031754(gb|WP_015302569)	70.8	226	64	1	1	224	1	226	2e-112	321	71.36
B39bin8_01459	VFG049189(gb|WP_014226431)	55.99	843	367	3	5	845	6	846	0	904	55.54
B39bin8_01465	VFG024200(gb|WP_008262428)	42.52	214	119	2	9	222	8	217	2e-51	166	43.57
B39bin8_01469	VFG001379(gb|NP_214867)	59.8	102	31	2	16	117	7	98	4e-31	108	56.34
B39bin8_01472	VFG043573(gb|NP_219906)	55.57	592	239	4	3	572	9	598	0	620	53.48
B39bin8_01508	VFG009407(gb|WP_011893806)	66.74	475	154	2	3	473	4	478	0	676	67.15
B39bin8_01513	VFG026433(gb|YP_005360830)	63.82	445	157	2	1	441	1	445	0	572	64.42
B39bin8_01592	VFG030679(gb|WP_011730288)	50.65	387	160	6	1	359	1	384	3e-117	345	55.91
B39bin8_01608	VFG043550(gb|NP_214954)	79.54	523	107	0	1	523	1	523	0	752	77.03
B39bin8_01624	VFG013754(gb|WP_010935052)	56.67	180	68	3	1	177	1	173	3e-57	181	49.55
B39bin8_01658	VFG005579(gb|WP_000022815)	58.04	429	172	2	1	421	1	429	7e-174	493	59.21
B39bin8_01667	VFG009387(gb|WP_003877287)	52.24	469	217	3	3	464	2	470	3e-160	462	53.38
B39bin8_01706	VFG050222(gb|NP_219545)	35.87	644	341	19	27	649	25	617	1e-113	358	45.49
B39bin8_01740	VFG043550(gb|NP_214954)	66.13	499	166	3	3	500	2	498	0	616	61.66
B39bin8_01791	VFG013538(gb|WP_010944721)	35.35	430	219	14	4	412	5	396	3e-62	206	52.35
B39bin8_01795	VFG013515(gb|WP_011961967)	43.65	433	230	5	6	434	21	443	2e-88	275	45.61
B39bin8_01806	VFG009706(gb|WP_011562419)	68.18	198	62	1	1	198	1	197	3e-98	283	65.7
B39bin8_01824	VFG009304(gb|WP_011857210)	49.63	270	124	5	6	274	27	285	3e-63	201	46.64
B39bin8_01826	VFG022617(gb|YP_001701295)	55.83	120	53	0	539	658	1	120	5e-38	137	47.51
B39bin8_01827	VFG049189(gb|WP_014226431)	57.08	848	360	3	5	850	6	851	0	944	56.94
B42bin5_00010	VFG043556(gb|WP_009885879)	49.7	334	160	3	1	330	8	337	5e-116	338	51.63
B42bin5_00036	VFG023546(gb|YP_001703132)	37.04	764	377	11	44	804	50	712	6e-141	437	50.12
B42bin5_00041	VFG031729(gb|WP_011891085)	44.61	204	108	3	26	225	17	219	1e-48	159	42.1
B42bin5_00075	VFG045297(gb|WP_011213307)	43.2	250	139	2	5	253	4	251	2e-56	181	43.87
B42bin5_00130	VFG009246(gb|WP_011560750)	43.06	418	220	5	3	417	15	417	2e-106	320	47.14
B42bin5_00143	VFG047736(gb|WP_013921813)	40.05	382	205	6	1	359	7	387	4e-86	265	45.61
B42bin5_00144	VFG047710(gb|WP_014547360)	45.19	1071	550	11	1	1042	1	1063	0	863	47.62
B42bin5_00208	VFG000077(gb|NP_465991)	53.68	190	86	1	38	227	3	190	2e-64	198	52.52
B42bin5_00209	VFG000077(gb|NP_465991)	56.74	178	77	0	4	181	19	196	8e-71	213	51.01
B42bin5_00216	VFG045688(gb|WP_002294134)	43.62	243	123	3	30	263	26	263	6e-61	193	44.44
B42bin5_00296	VFG000320(gb|WP_001169234)	38.16	152	89	2	4	150	6	157	6e-29	104	40.12
B42bin5_00379	VFG005353(gb|WP_000260656)	52.66	338	147	7	1	331	1	332	2e-109	322	56.84
B42bin5_00386	VFG031491(gb|WP_015293694)	62.12	132	49	1	5	135	3	134	6e-58	176	61.02
B42bin5_00400	VFG013328(gb|WP_011272203)	47.07	529	268	7	15	536	11	534	4e-133	398	47.71
B42bin5_00414	VFG014110(gb|NP_251838)	48.9	319	147	6	1	311	1	311	2e-86	265	48.58
B42bin5_00424	VFG011156(gb|WP_010927317)	35.13	390	211	9	4	358	18	400	1e-70	226	43.65
B42bin5_00425	VFG037928(gb|YP_001083151)	40.21	189	104	3	9	195	8	189	2e-40	136	44.27
B42bin5_00447	VFG001390(gb|NP_215496)	45.29	223	117	4	1	220	1	221	3e-53	171	46.49
B42bin5_00451	VFG013669(gb|WP_011076064)	50.84	238	116	1	11	248	31	267	2e-78	241	41.49
B42bin5_00452	VFG013675(gb|WP_011898032)	36.51	493	260	20	11	462	8	488	5e-69	229	44.89
B42bin5_00471	VFG016493(gb|WP_011283803)	69.77	397	117	2	1	397	1	394	0	536	71.06
B42bin5_00495	VFG042739(gb|NP_254019)	30.74	296	161	8	4	297	1	254	4e-34	124	52.12
B42bin5_00504	VFG031064(gb|WP_005063725)	50.46	656	311	4	8	662	17	659	0	629	52.27
B42bin5_00519	VFG024121(gb|WP_013472368)	55.21	768	327	9	15	778	14	768	0	778	55.19
B42bin5_00532	VFG021858(gb|WP_003891342)	30.79	617	357	20	33	624	3	574	3e-16	82	45.21
B42bin5_00541	VFG013290(gb|WP_010944774)	37.8	336	184	8	1	319	1	328	2e-67	214	44.97
B42bin5_00554	VFG024200(gb|WP_008262428)	42.86	217	118	2	2	218	5	215	3e-48	157	45.41
B42bin5_00630	VFG013192(gb|WP_012340414)	38.89	324	184	5	9	322	3	322	3e-64	207	40.11
B42bin5_00688	VFG015903(gb|WP_011169509)	43.64	330	177	4	4	333	5	325	8e-94	281	46.78
B42bin5_00705	VFG043550(gb|NP_214954)	79.54	523	107	0	1	523	1	523	0	752	77.03
B42bin5_00721	VFG013754(gb|WP_010935052)	56.67	180	68	3	1	177	1	173	3e-57	181	49.55
B42bin5_00755	VFG005579(gb|WP_000022815)	57.81	429	173	2	1	421	1	429	4e-173	491	58.98
B42bin5_00765	VFG001379(gb|NP_214867)	59.8	102	31	2	16	117	7	98	4e-31	108	56.34
B42bin5_00769	VFG024200(gb|WP_008262428)	42.52	214	119	2	9	222	8	217	2e-51	166	43.57
B42bin5_00775	VFG049189(gb|WP_014226431)	55.99	843	367	3	5	845	6	846	0	904	55.54
B42bin5_00796	VFG031754(gb|WP_015302569)	70.8	226	64	1	1	224	1	226	2e-112	321	71.36
B42bin5_00821	VFG014106(gb|NP_251842)	32.26	217	128	4	31	243	1	202	3e-34	122	44.05
B42bin5_00822	VFG037032(gb|WP_003689973)	48.94	472	236	4	10	479	12	480	3e-159	461	46.82
B42bin5_00824	VFG039536(gb|NP_820549)	42.29	253	129	4	1	251	1	238	3e-60	191	50.81
B42bin5_00832	VFG027322(gb|WP_015306641)	58.05	727	297	4	51	771	56	780	0	857	54.98
B42bin5_00854	VFG023892(gb|WP_013470893)	53.24	139	56	2	5	136	4	140	4e-43	139	55.7
B42bin5_00862	VFG015510(gb|WP_012074248)	47.49	339	169	4	37	369	47	382	2e-79	249	41.97
B42bin5_00867	VFG041304(gb|WP_010947678)	57.74	168	68	2	2	169	22	186	9e-51	160	53.19
B42bin5_00887	VFG031537(gb|WP_009956024)	40.27	149	78	5	4	146	8	151	6e-24	91.3	43.03
B42bin5_00889	VFG009866(gb|WP_011561679)	63.32	229	82	1	1	229	1	227	6e-99	287	63.91
B42bin5_00937	VFG030632(gb|YP_001702114)	42.69	260	148	1	40	299	18	276	1e-71	222	40.43
B42bin5_00963	VFG050222(gb|NP_219545)	35.87	644	341	19	27	649	25	617	1e-113	358	45.49
B42bin5_01031	VFG013268(gb|WP_012054924)	40.84	191	106	4	1	189	6	191	2e-39	133	43.58
B42bin5_01064	VFG043573(gb|NP_219906)	55.57	592	239	4	3	572	9	598	0	620	53.48
B42bin5_01111	VFG006022(gb|WP_002947383)	57.1	338	134	2	1	327	8	345	7e-133	382	58.62
B42bin5_01133	VFG042931(gb|WP_012031410)	43.28	670	348	9	20	673	27	680	1e-180	531	44.59
B42bin5_01144	VFG022639(gb|WP_013827437)	40	280	143	6	9	265	4	281	8e-43	147	47.9
B42bin5_01167	VFG046604(gb|WP_012280804)	41.31	213	122	2	4	213	5	217	3e-53	170	40.99
B42bin5_01201	VFG013618(gb|WP_011609384)	46.52	417	211	3	1	413	1	409	1e-131	386	47.68
B42bin5_01202	VFG013197(gb|WP_011608705)	44.05	311	168	4	29	334	24	333	1e-78	243	42.05
B42bin5_01204	VFG013198(gb|WP_011608203)	37.72	334	171	7	7	329	7	314	2e-55	184	50.77
B42bin5_01206	VFG013612(gb|WP_011609686)	33.15	359	211	9	1	345	4	347	2e-44	156	41.8
B42bin5_01220	VFG026433(gb|YP_005360830)	63.82	445	157	2	1	441	1	445	0	572	64.42
B42bin5_01225	VFG009407(gb|WP_011893806)	66.74	475	154	2	3	473	4	478	0	676	67.15
B42bin5_01259	VFG043550(gb|NP_214954)	66.13	499	166	3	3	500	2	498	0	616	61.66
B42bin5_01270	VFG009331(gb|WP_003897243)	56.64	286	116	4	9	287	7	291	1e-109	323	56.85
B42bin5_01386	VFG030156(gb|WP_029104378)	33.33	489	272	19	104	562	40	504	1e-59	206	43.05
B42bin5_01439	VFG030679(gb|WP_011730288)	50.65	387	160	6	1	359	1	384	3e-117	345	55.91
B42bin5_01524	VFG048973(gb|WP_000704907)	63.66	388	141	0	19	406	1	388	0	518	63.65
B42bin5_01626	VFG013535(gb|WP_011609092)	49.56	565	256	9	5	559	4	549	0	527	56.28
B42bin5_01647	VFG047564(gb|WP_003020889)	38.76	338	197	6	7	337	6	340	6e-69	219	40.63
B42bin5_01674	VFG026980(gb|YP_005923858)	79.41	306	60	1	221	523	19	324	4e-177	501	75.92
B42bin5_01754	VFG013538(gb|WP_010944721)	35.35	430	219	14	4	412	5	396	3e-62	206	52.35
B42bin5_01760	VFG009706(gb|WP_011562419)	68.18	198	62	1	1	198	1	197	3e-98	283	65.7
B42bin5_01781	VFG009304(gb|WP_011857210)	49.63	270	124	5	6	274	27	285	3e-63	201	46.64
B42bin5_01783	VFG022617(gb|YP_001701295)	55.83	120	53	0	370	489	1	120	8e-39	138	47.51
B42bin5_01790	VFG009387(gb|WP_003877287)	52.24	469	217	3	3	464	2	470	3e-160	462	53.38
B42bin5_01818	VFG009759(gb|WP_162151408)	60.29	204	78	1	68	271	7	207	3e-85	254	57.79
B42bin5_01823	VFG013515(gb|WP_011961967)	43.65	433	230	5	6	434	21	443	2e-88	275	45.61
GCA0004636651_00029	VFG045688(gb|WP_002294134)	43.4	235	119	3	1	226	34	263	2e-57	183	42.96
GCA0004636651_00035	VFG000077(gb|NP_465991)	56.74	178	77	0	4	181	19	196	8e-71	213	51.01
GCA0004636651_00036	VFG000077(gb|NP_465991)	53.97	189	85	1	39	227	4	190	3e-64	198	52.52
GCA0004636651_00152	VFG009246(gb|WP_011560750)	42.82	418	221	5	3	417	15	417	2e-105	318	46.9
GCA0004636651_00205	VFG026980(gb|YP_005923858)	46.64	298	148	4	17	307	22	315	5e-84	256	46.29
GCA0004636651_00206	VFG026980(gb|YP_005923858)	79.08	306	61	1	222	524	19	324	9e-177	500	75.61
GCA0004636651_00258	VFG015903(gb|WP_011169509)	43.33	330	178	4	4	333	5	325	2e-93	280	46.48
GCA0004636651_00285	VFG046604(gb|WP_012280804)	41.31	213	122	2	4	213	5	217	3e-53	170	40.99
GCA0004636651_00317	VFG027322(gb|WP_015306641)	58.05	727	297	4	51	771	56	780	0	855	54.98
GCA0004636651_00326	VFG039536(gb|NP_820549)	42.29	253	129	4	1	251	1	238	3e-60	191	50.81
GCA0004636651_00328	VFG037032(gb|WP_003689973)	48.94	472	236	4	10	479	12	480	8e-159	459	46.82
GCA0004636651_00347	VFG050222(gb|NP_219545)	36.34	644	338	20	27	649	25	617	6e-115	362	45.94
GCA0004636651_00388	VFG009387(gb|WP_003877287)	52.03	469	218	3	3	464	2	470	9e-160	461	53.17
GCA0004636651_00396	VFG027034(gb|WP_005070157)	66.49	188	63	0	85	272	11	198	4e-85	254	59.8
GCA0004636651_00410	VFG043556(gb|WP_009885879)	49.7	334	160	3	1	330	8	337	5e-116	338	51.63
GCA0004636651_00440	VFG023546(gb|YP_001703132)	37.04	764	377	11	44	804	50	712	7e-141	437	50.12
GCA0004636651_00445	VFG031729(gb|WP_011891085)	44.61	204	108	3	26	225	17	219	2e-48	159	42.1
GCA0004636651_00475	VFG045297(gb|WP_011213307)	43.2	250	139	2	5	253	4	251	2e-55	178	43.87
GCA0004636651_00510	VFG031537(gb|WP_009956024)	41.33	150	77	5	12	155	7	151	2e-26	97.8	44.24
GCA0004636651_00512	VFG009866(gb|WP_011561679)	68.12	229	71	1	1	229	1	227	6e-100	290	68.69
GCA0004636651_00606	VFG013538(gb|WP_010944721)	36.26	433	211	14	4	412	5	396	2e-65	214	55.08
GCA0004636651_00650	VFG046647(gb|WP_014548582)	36.73	343	188	7	2	325	4	336	1e-66	212	45.72
GCA0004636651_00664	VFG044111(gb|WP_003817862)	34.92	315	184	5	37	347	13	310	1e-19	88.2	41.71
GCA0004636651_00680	VFG013675(gb|WP_011898032)	36.51	493	260	20	11	462	8	488	3e-69	230	44.89
GCA0004636651_00685	VFG001390(gb|NP_215496)	45.29	223	117	4	1	220	1	221	3e-53	171	46.49
GCA0004636651_00707	VFG037928(gb|YP_001083151)	40.21	189	104	3	9	195	8	189	2e-40	136	44.27
GCA0004636651_00708	VFG011157(gb|WP_003807107)	34.87	390	212	9	4	358	18	400	1e-70	226	43.41
GCA0004636651_00735	VFG031404(gb|WP_085981087)	42.05	730	350	10	97	817	106	771	4e-118	375	49.03
GCA0004636651_00775	VFG006022(gb|WP_002947383)	57.1	338	134	2	1	327	8	345	5e-133	382	58.62
GCA0004636651_00862	VFG043573(gb|NP_219906)	55.41	592	240	4	3	572	9	598	0	617	53.33
GCA0004636651_00865	VFG001379(gb|NP_214867)	59.8	102	31	2	16	117	7	98	4e-31	108	56.34
GCA0004636651_00880	VFG049189(gb|WP_014226431)	55.87	843	368	3	5	845	6	846	0	928	55.42
GCA0004636651_00902	VFG031747(gb|WP_008261205)	70.8	226	64	1	1	224	1	226	2e-112	320	71.36
GCA0004636651_00998	VFG030156(gb|WP_029104378)	33.13	489	273	19	104	562	40	504	2e-60	208	42.85
GCA0004636651_01041	VFG013618(gb|WP_011609384)	44.72	360	187	3	3	358	58	409	2e-103	312	40.04
GCA0004636651_01042	VFG013197(gb|WP_011608705)	44.05	311	168	4	29	334	24	333	2e-78	243	42.05
GCA0004636651_01044	VFG013198(gb|WP_011608203)	38.62	334	168	7	30	352	7	314	1e-56	188	51.71
GCA0004636651_01069	VFG042931(gb|WP_012031410)	43.28	670	348	9	20	673	27	680	0	532	44.59
GCA0004636651_01086	VFG009331(gb|WP_003897243)	56.99	286	115	4	9	287	7	291	7e-110	324	57.19
GCA0004636651_01098	VFG047564(gb|WP_003020889)	38.76	338	197	6	7	337	6	340	7e-69	219	40.63
GCA0004636651_01128	VFG013677(gb|WP_011274069)	53.68	231	106	1	44	273	36	266	3e-84	255	40.84
GCA0004636651_01157	VFG031064(gb|WP_005063725)	50.76	656	309	4	8	662	17	659	0	633	52.57
GCA0004636651_01194	VFG013698(gb|WP_010934021)	62.12	359	134	1	30	388	35	391	8e-173	487	56.96
GCA0004636651_01195	VFG013700(gb|WP_010934022)	73.16	313	84	0	46	358	35	347	2e-105	313	65.99
GCA0004636651_01196	VFG013702(gb|WP_010934023)	59.76	251	96	2	1	247	1	250	2e-95	280	61.5
GCA0004636651_01231	VFG041304(gb|WP_010947678)	57.14	168	69	2	2	169	22	186	2e-50	160	52.65
GCA0004636651_01236	VFG015510(gb|WP_012074248)	45.67	381	198	4	38	412	5	382	1e-87	272	45.18
GCA0004636651_01242	VFG023892(gb|WP_013470893)	52.52	139	57	2	5	136	4	140	1e-42	137	55.03
GCA0004636651_01296	VFG005353(gb|WP_000260656)	52.66	338	147	7	1	331	1	332	2e-109	322	56.84
GCA0004636651_01302	VFG031491(gb|WP_015293694)	62.12	132	49	1	5	135	3	134	3e-58	177	61.02
GCA0004636651_01360	VFG013265(gb|WP_005694045)	39.27	191	109	4	1	189	6	191	2e-37	128	42.05
GCA0004636651_01394	VFG013192(gb|WP_012340414)	38.89	324	184	5	9	322	3	322	2e-64	207	40.11
GCA0004636651_01427	VFG009407(gb|WP_011893806)	66.74	475	154	2	3	473	4	478	0	676	67.15
GCA0004636651_01431	VFG026430(gb|YP_007958267)	60.88	294	115	0	1	294	47	340	1e-118	344	52.33
GCA0004636651_01439	VFG048486(gb|WP_004223579)	39.61	255	145	2	1	251	1	250	2e-39	137	41.66
GCA0004636651_01488	VFG048973(gb|WP_000704907)	63.92	388	140	0	1	388	1	388	0	520	63.91
GCA0004636651_01531	VFG030646(gb|WP_016342137)	42.26	265	152	1	35	299	13	276	4e-72	223	40.79
GCA0004636651_01623	VFG000320(gb|WP_001169234)	38.16	152	89	2	4	150	6	157	2e-29	105	40.12
GCA0004636651_01726	VFG043550(gb|NP_214954)	79.54	523	107	0	1	523	1	523	0	751	77.03
GCA0004636651_01743	VFG013754(gb|WP_010935052)	56.35	181	69	3	1	178	1	174	2e-57	181	49.55
GCA0004636651_01777	VFG005579(gb|WP_000022815)	58.04	429	172	2	1	421	1	429	1e-173	492	59.21
GCA0004636651_01792	VFG042739(gb|NP_254019)	30.74	296	161	8	4	297	1	254	6e-34	124	52.12
GCA0004636651_01816	VFG016493(gb|WP_011283803)	69.77	397	117	2	1	397	1	394	0	538	71.06
GCA0004636651_01866	VFG009706(gb|WP_011562419)	68.69	198	61	1	1	198	1	197	5e-99	285	66.18
GCA0004636651_01875	VFG013515(gb|WP_011961967)	43.42	433	231	5	6	434	21	443	1e-87	274	45.39
GCA0004644951_00003	VFG013515(gb|WP_011961967)	43.42	433	231	5	6	434	21	443	1e-87	274	45.39
GCA0004644951_00014	VFG009706(gb|WP_011562419)	68.69	198	61	1	1	198	1	197	5e-99	285	66.18
GCA0004644951_00060	VFG016493(gb|WP_011283803)	69.77	397	117	2	1	397	1	394	0	538	71.06
GCA0004644951_00084	VFG042739(gb|NP_254019)	31.08	296	160	8	4	297	1	254	1e-34	126	52.5
GCA0004644951_00094	VFG031064(gb|WP_005063725)	50.76	656	309	4	8	662	17	659	0	632	52.57
GCA0004644951_00107	VFG024121(gb|WP_013472368)	55.21	768	327	9	15	778	14	768	0	778	55.19
GCA0004644951_00124	VFG013677(gb|WP_011274069)	53.68	231	106	1	20	249	36	266	1e-85	258	40.84
GCA0004644951_00150	VFG047564(gb|WP_003020889)	38.76	338	197	6	7	337	6	340	7e-69	219	40.63
GCA0004644951_00166	VFG009331(gb|WP_003897243)	56.99	286	115	4	9	287	7	291	5e-110	324	57.19
GCA0004644951_00183	VFG042931(gb|WP_012031410)	43.13	670	349	9	20	673	27	680	1e-179	529	44.45
GCA0004644951_00194	VFG022639(gb|WP_013827437)	43.61	227	105	5	62	265	55	281	1e-42	146	42.65
GCA0004644951_00206	VFG013198(gb|WP_011608203)	38.62	334	168	7	30	352	7	314	2e-56	187	51.71
GCA0004644951_00208	VFG013197(gb|WP_011608705)	44.05	311	168	4	29	334	24	333	2e-78	243	42.05
GCA0004644951_00209	VFG013618(gb|WP_011609384)	46.52	417	211	3	25	437	1	409	5e-131	385	47.68
GCA0004644951_00250	VFG030156(gb|WP_029104378)	33.33	489	272	19	104	562	40	504	2e-60	207	43.05
GCA0004644951_00345	VFG031537(gb|WP_009956024)	41.33	150	77	5	12	155	7	151	2e-26	97.8	44.24
GCA0004644951_00347	VFG009866(gb|WP_011561679)	68.12	229	71	1	1	229	1	227	6e-100	290	68.69
GCA0004644951_00435	VFG013538(gb|WP_010944721)	36.26	433	211	14	4	412	5	396	2e-65	214	55.08
GCA0004644951_00462	VFG024200(gb|WP_008262428)	42.86	217	118	2	2	218	5	215	3e-48	157	45.41
GCA0004644951_00465	VFG046647(gb|WP_014548582)	36.73	343	188	7	2	325	4	336	1e-66	212	45.72
GCA0004644951_00497	VFG013675(gb|WP_011898032)	36.59	492	261	20	11	462	8	488	2e-68	228	44.5
GCA0004644951_00498	VFG013669(gb|WP_011076064)	50.84	238	116	1	11	248	31	267	8e-74	240	41.49
GCA0004644951_00500	VFG013684(gb|WP_011898036)	48.36	244	124	1	85	326	43	286	2e-64	205	40.95
GCA0004644951_00501	VFG001390(gb|NP_215496)	45.29	223	117	4	1	220	1	221	3e-53	171	46.49
GCA0004644951_00523	VFG037928(gb|YP_001083151)	40.21	189	104	3	9	195	8	189	2e-40	136	44.27
GCA0004644951_00524	VFG011157(gb|WP_003807107)	34.87	390	212	9	4	358	18	400	1e-70	226	43.41
GCA0004644951_00534	VFG014110(gb|NP_251838)	46.24	359	174	7	1	348	1	351	5e-90	274	52.25
GCA0004644951_00568	VFG045688(gb|WP_002294134)	43.62	243	123	3	29	262	26	263	8e-61	193	44.44
GCA0004644951_00575	VFG000077(gb|NP_465991)	56.74	178	77	0	4	181	19	196	8e-71	213	51.01
GCA0004644951_00576	VFG000077(gb|NP_465991)	53.97	189	85	1	39	227	4	190	3e-64	198	52.52
GCA0004644951_00597	VFG038840(gb|WP_005300916)	46.22	238	120	2	10	239	6	243	1e-65	203	48.36
GCA0004644951_00691	VFG009246(gb|WP_011560750)	42.82	418	221	5	3	417	15	417	1e-105	319	46.9
GCA0004644951_00704	VFG047736(gb|WP_013921813)	40.31	382	204	6	1	359	7	387	6e-88	270	45.87
GCA0004644951_00705	VFG047713(gb|WP_014549144)	45.13	1068	555	12	1	1042	1	1063	0	878	46.89
GCA0004644951_00740	VFG026980(gb|YP_005923858)	46.64	298	148	4	17	307	22	315	5e-84	256	46.29
GCA0004644951_00741	VFG026980(gb|YP_005923858)	79.41	306	60	1	222	524	19	324	4e-177	501	75.92
GCA0004644951_00800	VFG015903(gb|WP_011169509)	43.95	314	167	4	20	333	21	325	1e-89	271	44.95
GCA0004644951_00827	VFG046604(gb|WP_012280804)	41.31	213	122	2	4	213	5	217	3e-53	170	40.99
GCA0004644951_00910	VFG030632(gb|YP_001702114)	42.69	260	148	1	41	300	18	276	2e-71	222	40.43
GCA0004644951_00941	VFG013265(gb|WP_005694045)	40.51	195	101	6	1	189	6	191	4e-38	130	48.2
GCA0004644951_00982	VFG013331(gb|WP_010945346)	47.04	540	266	10	15	540	11	544	9e-131	392	49.54
GCA0004644951_00996	VFG031491(gb|WP_015293694)	62.12	132	49	1	5	135	3	134	3e-58	177	61.02
GCA0004644951_01002	VFG005353(gb|WP_000260656)	52.66	338	147	7	1	331	1	332	2e-109	322	56.84
GCA0004644951_01052	VFG023892(gb|WP_013470893)	53.24	139	56	2	5	136	4	140	4e-43	139	55.7
GCA0004644951_01058	VFG015510(gb|WP_012074248)	45.67	381	198	4	38	412	5	382	8e-88	273	45.18
GCA0004644951_01063	VFG041304(gb|WP_010947678)	57.74	168	68	2	2	169	22	186	1e-50	160	53.19
GCA0004644951_01094	VFG043550(gb|NP_214954)	66.33	499	165	3	3	500	2	498	0	615	61.85
GCA0004644951_01135	VFG031729(gb|WP_011891085)	44.61	204	108	3	26	225	17	219	2e-48	159	42.1
GCA0004644951_01140	VFG023546(gb|YP_001703132)	37.04	764	377	11	44	804	50	712	1e-140	437	50.12
GCA0004644951_01169	VFG043556(gb|WP_009885879)	49.7	334	160	3	1	330	8	337	9e-116	338	51.63
GCA0004644951_01184	VFG009759(gb|WP_162151408)	60.29	204	78	1	68	271	7	207	3e-85	254	57.79
GCA0004644951_01192	VFG009387(gb|WP_003877287)	52.24	469	217	3	3	464	2	470	2e-160	462	53.38
GCA0004644951_01231	VFG050222(gb|NP_219545)	36.02	644	340	20	27	649	25	617	1e-113	358	45.64
GCA0004644951_01251	VFG037032(gb|WP_003689973)	48.94	472	236	4	10	479	12	480	8e-159	459	46.82
GCA0004644951_01253	VFG039536(gb|NP_820549)	42.29	253	129	4	1	251	1	238	3e-60	191	50.81
GCA0004644951_01261	VFG027322(gb|WP_015306641)	58.05	727	297	4	51	771	56	780	0	857	54.98
GCA0004644951_01285	VFG013535(gb|WP_011609092)	49.38	565	257	9	5	559	4	549	0	527	56.1
GCA0004644951_01313	VFG006022(gb|WP_002947383)	57.1	338	134	2	1	327	8	345	5e-133	382	58.62
GCA0004644951_01354	VFG031407(gb|WP_015289456)	44.21	665	304	5	158	817	161	763	1e-117	374	46.88
GCA0004644951_01369	VFG048964(gb|WP_012967597)	63.66	388	141	0	19	406	1	388	0	520	63.65
GCA0004644951_01416	VFG013732(gb|WP_006769637)	44.4	232	120	2	29	256	27	253	2e-45	153	41.17
GCA0004644951_01423	VFG026433(gb|YP_005360830)	63.6	445	158	2	1	441	1	445	0	552	64.2
GCA0004644951_01428	VFG009407(gb|WP_011893806)	66.74	475	154	2	3	473	4	478	0	676	67.15
GCA0004644951_01462	VFG030679(gb|WP_011730288)	50.9	387	159	5	1	359	1	384	4e-118	348	56.15
GCA0004644951_01498	VFG031747(gb|WP_008261205)	70.8	226	64	1	1	224	1	226	2e-112	320	71.36
GCA0004644951_01527	VFG005579(gb|WP_000022815)	58.04	429	172	2	1	421	1	429	1e-173	492	59.21
GCA0004644951_01559	VFG013754(gb|WP_010935052)	56.35	181	69	3	1	178	1	174	2e-57	181	49.55
GCA0004644951_01575	VFG043550(gb|NP_214954)	79.54	523	107	0	1	523	1	523	0	752	77.03
GCA0004644951_01658	VFG000320(gb|WP_001169234)	38.16	152	89	2	4	150	6	157	2e-29	105	40.12
GCA0004644951_01661	VFG049189(gb|WP_014226431)	55.75	843	369	3	5	845	6	846	0	924	55.3
GCA0004644951_01669	VFG024200(gb|WP_008262428)	42.52	214	119	2	9	222	8	217	5e-52	167	43.57
GCA0004644951_01673	VFG001379(gb|NP_214867)	59.8	102	31	2	16	117	7	98	4e-31	108	56.34
GCA0004644951_01676	VFG043573(gb|NP_219906)	55.57	592	239	4	3	572	9	598	0	619	53.48
GCA0004644951_01695	VFG045297(gb|WP_011213307)	43.2	250	139	2	5	253	4	251	4e-55	177	43.87
GCA0017007552_00019	VFG045688(gb|WP_002294134)	43.62	243	123	3	29	262	26	263	8e-61	193	44.44
GCA0017007552_00026	VFG000077(gb|NP_465991)	56.74	178	77	0	4	181	19	196	8e-71	213	51.01
GCA0017007552_00027	VFG000077(gb|NP_465991)	53.97	189	85	1	39	227	4	190	3e-64	198	52.52
GCA0017007552_00131	VFG023892(gb|WP_013470893)	53.24	139	56	2	5	136	4	140	4e-43	139	55.7
GCA0017007552_00138	VFG023546(gb|YP_001703132)	37.04	764	377	11	44	804	50	712	1e-140	437	50.12
GCA0017007552_00143	VFG031729(gb|WP_011891085)	44.61	204	108	3	26	225	17	219	1e-48	159	42.1
GCA0017007552_00196	VFG030632(gb|YP_001702114)	42.69	260	148	1	40	299	18	276	3e-72	223	40.43
GCA0017007552_00227	VFG013265(gb|WP_005694045)	40.51	195	101	6	1	189	6	191	4e-37	127	48.2
GCA0017007552_00331	VFG013192(gb|WP_012340414)	38.89	324	184	5	9	322	3	322	2e-64	207	40.11
GCA0017007552_00361	VFG015510(gb|WP_012074248)	45.67	381	198	4	38	412	5	382	1e-87	272	45.18
GCA0017007552_00366	VFG041304(gb|WP_010947678)	57.74	168	68	2	2	169	22	186	1e-50	160	53.19
GCA0017007552_00397	VFG043550(gb|NP_214954)	66.33	499	165	3	3	500	2	498	0	615	61.85
GCA0017007552_00415	VFG030679(gb|WP_011730288)	50.9	387	159	5	1	359	1	384	4e-118	348	56.15
GCA0017007552_00451	VFG031747(gb|WP_008261205)	70.8	226	64	1	1	224	1	226	2e-112	320	71.36
GCA0017007552_00512	VFG009141(gb|WP_015307816)	42.82	418	221	6	3	417	15	417	3e-100	305	46.9
GCA0017007552_00561	VFG030156(gb|WP_029104378)	33.33	489	272	19	104	562	40	504	2e-60	207	43.05
GCA0017007552_00596	VFG013618(gb|WP_011609384)	46.28	417	212	3	25	437	1	409	2e-129	381	47.45
GCA0017007552_00597	VFG013197(gb|WP_011608705)	44.05	311	168	4	29	334	24	333	6e-78	242	42.05
GCA0017007552_00599	VFG013198(gb|WP_011608203)	38.62	334	168	7	7	329	7	314	7e-57	188	51.71
GCA0017007552_00611	VFG022639(gb|WP_013827437)	40	280	143	6	9	265	4	281	2e-42	146	47.9
GCA0017007552_00622	VFG042931(gb|WP_012031410)	43.28	670	348	9	20	673	27	680	0	532	44.59
GCA0017007552_00639	VFG009331(gb|WP_003897243)	56.99	286	115	4	9	287	7	291	5e-110	324	57.19
GCA0017007552_00650	VFG047564(gb|WP_003020889)	38.76	338	197	6	7	337	6	340	7e-69	219	40.63
GCA0017007552_00676	VFG013677(gb|WP_011274069)	53.68	231	106	1	35	264	36	266	1e-85	258	40.84
GCA0017007552_00692	VFG024121(gb|WP_013472368)	55.21	768	327	9	15	778	14	768	0	778	55.19
GCA0017007552_00705	VFG031064(gb|WP_005063725)	50.91	656	308	4	8	662	17	659	0	634	52.72
GCA0017007552_00720	VFG042739(gb|NP_254019)	31.08	296	160	8	4	297	1	254	1e-34	126	52.5
GCA0017007552_00744	VFG016493(gb|WP_011283803)	69.77	397	117	2	1	397	1	394	0	538	71.06
GCA0017007552_00793	VFG009706(gb|WP_011562419)	68.69	198	61	1	1	198	1	197	5e-99	285	66.18
GCA0017007552_00805	VFG013515(gb|WP_011961967)	43.42	433	231	5	6	434	21	443	1e-87	274	45.39
GCA0017007552_00860	VFG015903(gb|WP_011169509)	43.95	314	167	4	20	333	21	325	1e-89	271	44.95
GCA0017007552_00918	VFG026980(gb|YP_005923858)	79.41	306	60	1	221	523	19	324	4e-177	501	75.92
GCA0017007552_00919	VFG026980(gb|YP_005923858)	46.64	298	148	4	17	307	22	315	5e-84	256	46.29
GCA0017007552_00953	VFG047713(gb|WP_014549144)	45.13	1068	555	12	1	1042	1	1063	0	878	46.89
GCA0017007552_00954	VFG047736(gb|WP_013921813)	40.31	382	204	6	1	359	7	387	6e-88	270	45.87
GCA0017007552_00970	VFG046604(gb|WP_012280804)	41.31	213	122	2	4	213	5	217	3e-53	170	40.99
GCA0017007552_01003	VFG045297(gb|WP_011213307)	43.2	250	139	2	5	253	4	251	2e-55	178	43.87
GCA0017007552_01056	VFG044173(gb|WP_005477430)	36.58	257	151	2	1	254	1	248	3e-40	139	41.73
GCA0017007552_01085	VFG048964(gb|WP_012967597)	63.66	388	141	0	19	406	1	388	0	520	63.65
GCA0017007552_01113	VFG000320(gb|WP_001169234)	38.16	152	89	2	4	150	6	157	2e-29	105	40.12
GCA0017007552_01209	VFG013732(gb|WP_006769637)	44.4	232	120	2	29	256	27	253	2e-45	153	41.17
GCA0017007552_01216	VFG026433(gb|YP_005360830)	63.6	445	158	2	1	441	1	445	0	552	64.2
GCA0017007552_01221	VFG009407(gb|WP_011893806)	66.74	475	154	2	3	473	4	478	0	676	67.15
GCA0017007552_01271	VFG013535(gb|WP_011609092)	49.38	565	257	9	5	559	4	549	0	527	56.1
GCA0017007552_01298	VFG006022(gb|WP_002947383)	57.1	338	134	2	1	327	8	345	5e-133	382	58.62
GCA0017007552_01330	VFG013754(gb|WP_010935052)	56.35	181	69	3	1	178	1	174	2e-57	181	49.55
GCA0017007552_01346	VFG043550(gb|NP_214954)	79.35	523	108	0	1	523	1	523	0	749	76.85
GCA0017007552_01359	VFG031537(gb|WP_009956024)	40.38	156	78	6	1	146	1	151	2e-25	95.1	47.27
GCA0017007552_01361	VFG009866(gb|WP_011561679)	68.12	229	71	1	1	229	1	227	6e-100	290	68.69
GCA0017007552_01374	VFG030388(gb|NP_217605)	31.41	382	172	16	235	582	106	431	1e-32	132	41.74
GCA0017007552_01448	VFG013538(gb|WP_010944721)	36.26	433	211	14	4	412	5	396	2e-65	214	55.08
GCA0017007552_01474	VFG024200(gb|WP_008262428)	42.86	217	118	2	2	218	5	215	8e-49	159	45.41
GCA0017007552_01477	VFG046647(gb|WP_014548582)	36.73	343	188	7	2	325	4	336	1e-66	212	45.72
GCA0017007552_01489	VFG044111(gb|WP_003817862)	34.92	315	184	5	37	347	13	310	1e-19	88.2	41.71
GCA0017007552_01505	VFG013675(gb|WP_011898032)	36.79	492	260	20	11	462	8	488	3e-69	230	44.7
GCA0017007552_01506	VFG013669(gb|WP_011076064)	50	238	118	1	11	248	31	267	5e-78	239	40.81
GCA0017007552_01509	VFG013684(gb|WP_011898036)	48.36	244	124	1	85	326	43	286	2e-64	206	40.95
GCA0017007552_01510	VFG001390(gb|NP_215496)	45.29	223	117	4	1	220	1	221	3e-53	171	46.49
GCA0017007552_01529	VFG037928(gb|YP_001083151)	40.21	189	104	3	9	195	8	189	2e-40	136	44.27
GCA0017007552_01530	VFG011157(gb|WP_003807107)	34.87	390	212	9	4	358	18	400	2e-70	226	43.41
GCA0017007552_01540	VFG014110(gb|NP_251838)	48.9	319	147	6	1	311	1	311	1e-86	265	48.58
GCA0017007552_01555	VFG031404(gb|WP_085981087)	41.78	730	352	10	104	824	106	771	1e-116	372	48.77
GCA0017007552_01604	VFG049189(gb|WP_014226431)	55.87	843	368	3	5	845	6	846	0	927	55.42
GCA0017007552_01610	VFG024200(gb|WP_008262428)	42.52	214	119	2	9	222	8	217	5e-52	167	43.57
GCA0017007552_01614	VFG001379(gb|NP_214867)	59.8	102	31	2	16	117	7	98	4e-31	108	56.34
GCA0017007552_01617	VFG043573(gb|NP_219906)	55.41	592	240	4	3	572	9	598	0	617	53.33
GCA0017007552_01646	VFG037032(gb|WP_003689973)	48.94	472	236	4	10	479	12	480	8e-159	459	46.82
GCA0017007552_01648	VFG039536(gb|NP_820549)	42.29	253	129	4	1	251	1	238	3e-60	191	50.81
GCA0017007552_01656	VFG027322(gb|WP_015306641)	58.05	727	297	4	51	771	56	780	0	857	54.98
GCA0017007552_01671	VFG050222(gb|NP_219545)	36.02	644	340	20	27	649	25	617	1e-113	358	45.64
GCA0017007552_01710	VFG009387(gb|WP_003877287)	52.24	469	217	3	3	464	2	470	2e-160	462	53.38
GCA0017007552_01718	VFG009759(gb|WP_162151408)	60.29	204	78	1	68	271	7	207	3e-85	254	57.79
GCA0017007552_01733	VFG043556(gb|WP_009885879)	49.7	334	160	3	1	330	8	337	5e-116	338	51.63
GCA0017007552_01761	VFG013331(gb|WP_010945346)	46.85	540	267	10	15	540	11	544	2e-130	392	49.36
GCA0017007552_01775	VFG031461(gb|WP_003875860)	62.41	133	49	1	5	136	3	135	4e-58	176	61.76
GCA0017007552_01781	VFG005353(gb|WP_000260656)	52.66	338	147	7	1	331	1	332	2e-109	322	56.84
GCA0017007552_01840	VFG005579(gb|WP_000022815)	58.04	429	172	2	1	421	1	429	1e-173	492	59.21
GCA0183668051_00028	VFG009141(gb|WP_015307816)	43.3	418	219	6	3	417	15	417	2e-105	318	47.38
GCA0183668051_00041	VFG047736(gb|WP_013921813)	40.05	382	205	6	1	359	7	387	3e-87	268	45.61
GCA0183668051_00042	VFG047713(gb|WP_014549144)	45.13	1068	555	12	1	1042	1	1063	0	880	46.89
GCA0183668051_00106	VFG005582(gb|WP_002897814)	58.04	429	172	2	54	474	1	429	5e-173	493	59.21
GCA0183668051_00123	VFG031461(gb|WP_003875860)	62.41	133	49	1	5	136	3	135	4e-58	176	61.76
GCA0183668051_00138	VFG013328(gb|WP_011272203)	46.69	529	270	7	15	536	11	534	4e-132	395	47.34
GCA0183668051_00188	VFG050222(gb|NP_219545)	36.02	644	340	19	27	649	25	617	2e-115	362	45.64
GCA0183668051_00191	VFG015510(gb|WP_012074248)	45.67	381	198	4	38	412	5	382	1e-87	272	45.18
GCA0183668051_00205	VFG006022(gb|WP_002947383)	56.8	338	135	2	1	327	8	345	6e-132	379	58.33
GCA0183668051_00252	VFG031407(gb|WP_015289456)	46.78	590	270	4	62	646	213	763	2e-114	360	41.55
GCA0183668051_00258	VFG015903(gb|WP_011169509)	43.95	314	167	4	20	333	21	325	1e-89	271	44.95
GCA0183668051_00293	VFG048973(gb|WP_000704907)	63.66	388	141	0	1	388	1	388	0	518	63.65
GCA0183668051_00370	VFG042739(gb|NP_254019)	31.08	296	160	8	4	297	1	254	1e-34	126	52.5
GCA0183668051_00379	VFG016493(gb|WP_011283803)	70.42	355	104	1	9	363	41	394	5e-173	487	63.7
GCA0183668051_00404	VFG009706(gb|WP_011562419)	68.18	198	62	1	1	198	1	197	3e-98	283	65.7
GCA0183668051_00410	VFG030646(gb|WP_016342137)	42.42	264	151	1	36	299	14	276	3e-72	223	40.79
GCA0183668051_00432	VFG009304(gb|WP_011857210)	49.63	270	124	5	6	274	27	285	3e-63	201	46.64
GCA0183668051_00435	VFG048851(gb|WP_015958700)	51	400	189	5	1	399	73	466	6e-136	397	45.08
GCA0183668051_00439	VFG030700(gb|WP_005098896)	50.49	307	128	6	1	284	80	385	2e-86	263	45.78
GCA0183668051_00494	VFG031747(gb|WP_008261205)	70.8	226	64	1	1	224	1	226	2e-112	320	71.36
GCA0183668051_00511	VFG011157(gb|WP_003807107)	35.13	390	211	9	4	358	18	400	2e-70	226	43.65
GCA0183668051_00512	VFG037928(gb|YP_001083151)	40.21	189	104	3	9	195	8	189	2e-40	136	44.27
GCA0183668051_00569	VFG024121(gb|WP_013472368)	55.6	768	324	9	15	778	14	768	0	785	55.56
GCA0183668051_00591	VFG043550(gb|NP_214954)	79.35	523	108	0	1	523	1	523	0	749	76.85
GCA0183668051_00592	VFG046647(gb|WP_014548582)	36.73	343	188	7	2	325	4	336	1e-66	212	45.72
GCA0183668051_00625	VFG031729(gb|WP_011891085)	44.61	204	108	3	26	225	17	219	5e-49	160	42.1
GCA0183668051_00664	VFG009866(gb|WP_011561679)	68.12	229	71	1	1	229	1	227	6e-100	290	68.69
GCA0183668051_00753	VFG013535(gb|WP_011609092)	49.56	565	256	9	5	559	4	549	0	530	56.28
GCA0183668051_00806	VFG009407(gb|WP_011893806)	66.74	475	154	2	3	473	4	478	0	676	67.15
GCA0183668051_00838	VFG047564(gb|WP_003020889)	38.46	338	198	6	7	337	6	340	7e-69	219	40.34
GCA0183668051_00848	VFG041304(gb|WP_010947678)	57.74	168	68	2	2	169	22	186	1e-50	160	53.19
GCA0183668051_00866	VFG044173(gb|WP_005477430)	36.58	257	151	2	1	254	1	248	3e-40	139	41.73
GCA0183668051_00874	VFG013515(gb|WP_011961967)	43.42	433	231	5	6	434	21	443	1e-87	274	45.39
GCA0183668051_00914	VFG043550(gb|NP_214954)	66.33	499	165	3	3	500	2	498	0	615	61.85
GCA0183668051_00947	VFG046604(gb|WP_012280804)	41.31	213	122	2	4	213	5	217	3e-53	170	40.99
GCA0183668051_00954	VFG013754(gb|WP_010935052)	56.35	181	69	3	1	178	1	174	3e-57	181	49.55
GCA0183668051_01043	VFG014110(gb|NP_251838)	48.9	319	147	6	1	311	1	311	1e-86	265	48.58
GCA0183668051_01124	VFG009759(gb|WP_162151408)	60.29	204	78	1	68	271	7	207	3e-85	254	57.79
GCA0183668051_01146	VFG044111(gb|WP_003817862)	34.92	315	184	5	37	347	13	310	1e-19	88.2	41.71
GCA0183668051_01215	VFG000077(gb|NP_465991)	56.74	178	77	0	4	181	19	196	8e-71	213	51.01
GCA0183668051_01216	VFG000077(gb|NP_465991)	53.97	189	85	1	39	227	4	190	3e-64	198	52.52
GCA0183668051_01255	VFG024200(gb|WP_008262428)	42.86	217	118	2	2	218	5	215	8e-49	159	45.41
GCA0183668051_01272	VFG026980(gb|YP_005923858)	79.41	306	60	1	222	524	19	324	4e-177	501	75.92
GCA0183668051_01273	VFG026980(gb|YP_005923858)	46.64	298	148	4	17	307	22	315	5e-84	256	46.29
GCA0183668051_01302	VFG013198(gb|WP_011608203)	38.62	334	168	7	30	352	7	314	1e-56	188	51.71
GCA0183668051_01304	VFG013197(gb|WP_011608705)	44.05	311	168	4	29	334	24	333	2e-78	243	42.05
GCA0183668051_01305	VFG013618(gb|WP_011609384)	46.52	417	211	3	25	437	1	409	1e-130	384	47.68
GCA0183668051_01325	VFG045297(gb|WP_011213307)	43.2	250	139	2	5	253	4	251	2e-55	178	43.87
GCA0183668051_01411	VFG026433(gb|YP_005360830)	63.82	445	157	2	1	441	1	445	0	572	64.42
GCA0183668051_01440	VFG023892(gb|WP_013470893)	53.24	139	56	2	5	136	4	140	3e-43	139	55.7
GCA0183668051_01469	VFG005353(gb|WP_000260656)	52.66	338	147	7	1	331	1	332	2e-109	322	56.84
GCA0183668051_01484	VFG023546(gb|YP_001703132)	37.04	764	377	11	44	804	50	712	1e-140	437	50.12
GCA0183668051_01559	VFG013265(gb|WP_005694045)	39.79	191	108	4	1	189	6	191	4e-38	130	42.56
GCA0183668051_01586	VFG042931(gb|WP_012031410)	43.28	670	348	9	20	673	27	680	0	532	44.59
GCA0183668051_01628	VFG013538(gb|WP_010944721)	34.87	433	217	13	4	412	5	396	1e-61	204	53.59
GCA0183668051_01685	VFG022639(gb|WP_013827437)	40	280	143	6	9	265	4	281	2e-42	146	47.9
GCA0183668051_01688	VFG039536(gb|NP_820549)	42.29	253	129	4	1	251	1	238	3e-60	191	50.81
GCA0183668051_01690	VFG037032(gb|WP_003689973)	48.94	472	236	4	10	479	12	480	8e-159	459	46.82
GCA0183668051_01703	VFG013192(gb|WP_012340414)	38.89	324	184	5	9	322	3	322	3e-64	207	40.11
GCA0183668051_01756	VFG009331(gb|WP_003897243)	56.64	286	116	4	9	287	7	291	1e-109	323	56.85
GCA0183668051_01811	VFG013677(gb|WP_011274069)	53.68	231	106	1	20	249	36	266	6e-85	256	40.84
GCA0183668051_01826	VFG024200(gb|WP_008262428)	42.52	214	119	2	9	222	8	217	5e-52	167	43.57
GCA0183668051_01860	VFG049189(gb|WP_014226431)	55.87	843	368	3	5	845	6	846	0	928	55.42
GCA0183668051_01901	VFG027322(gb|WP_015306641)	58.05	727	297	4	51	771	56	780	0	855	54.98
GCA0183668051_01925	VFG000320(gb|WP_001169234)	38.16	152	89	2	4	150	6	157	2e-29	105	40.12
GCA0302952851_00005	VFG013538(gb|WP_010944721)	34.88	430	223	13	4	414	5	396	3e-61	204	51.36
GCA0302952851_00033	VFG024200(gb|WP_008262428)	42.86	217	118	2	2	218	5	215	4e-48	157	45.41
GCA0302952851_00036	VFG046647(gb|WP_014548582)	36.44	343	189	7	2	325	4	336	2e-66	212	45.42
GCA0302952851_00040	VFG021858(gb|WP_003891342)	30.19	616	362	19	33	624	3	574	2e-22	101	44.17
GCA0302952851_00046	VFG044111(gb|WP_003817862)	35.78	327	187	6	26	347	2	310	4e-21	92.4	44.58
GCA0302952851_00060	VFG001390(gb|NP_215496)	45.29	223	117	4	1	220	1	221	4e-53	170	46.49
GCA0302952851_00082	VFG037928(gb|YP_001083151)	40.21	189	104	3	9	195	8	189	2e-40	136	44.27
GCA0302952851_00083	VFG011157(gb|WP_003807107)	34.87	390	212	9	4	358	18	400	1e-70	226	43.41
GCA0302952851_00093	VFG014110(gb|NP_251838)	46.24	359	174	7	1	348	1	351	5e-90	274	52.25
GCA0302952851_00105	VFG031407(gb|WP_015289456)	44.55	660	304	5	165	819	161	763	2e-118	376	46.23
GCA0302952851_00149	VFG006022(gb|WP_002947383)	57.69	338	132	3	1	327	8	345	1e-133	383	59.19
GCA0302952851_00178	VFG013535(gb|WP_011609092)	49.56	565	256	9	5	559	4	549	0	526	56.28
GCA0302952851_00233	VFG043573(gb|NP_219906)	55.57	592	239	4	3	572	9	598	0	619	53.48
GCA0302952851_00236	VFG001379(gb|NP_214867)	59.8	102	31	2	16	117	7	98	4e-31	108	56.34
GCA0302952851_00240	VFG024200(gb|WP_008262428)	42.52	214	119	2	9	222	8	217	2e-51	166	43.57
GCA0302952851_00246	VFG049189(gb|WP_014226431)	55.99	843	367	3	5	845	6	846	0	904	55.54
GCA0302952851_00266	VFG031747(gb|WP_008261205)	70.8	226	64	1	1	224	1	226	4e-112	320	71.36
GCA0302952851_00295	VFG030679(gb|WP_011730288)	50.65	387	160	5	1	359	1	384	3e-117	345	55.91
GCA0302952851_00339	VFG043550(gb|NP_214954)	78.79	528	112	0	1	528	1	528	0	751	77.03
GCA0302952851_00355	VFG013754(gb|WP_010935052)	56.35	181	69	3	1	178	1	174	3e-57	181	49.55
GCA0302952851_00389	VFG005579(gb|WP_000022815)	58.04	429	172	2	1	421	1	429	7e-174	493	59.21
GCA0302952851_00425	VFG013701(gb|WP_034965332)	46.61	354	186	3	15	367	8	359	6e-79	246	46.79
GCA0302952851_00426	VFG013703(gb|WP_011273220)	41.94	217	108	2	41	243	6	218	5e-38	134	42.08
GCA0302952851_00446	VFG048973(gb|WP_000704907)	64.18	388	139	0	1	388	1	388	0	542	64.17
GCA0302952851_00454	VFG016416(gb|WP_000060578)	51.76	199	94	2	302	498	30	228	4e-66	213	46.05
GCA0302952851_00501	VFG026433(gb|YP_005360830)	63.6	445	158	2	1	441	1	445	0	571	64.2
GCA0302952851_00506	VFG009407(gb|WP_011893806)	66.74	475	154	2	3	473	4	478	0	676	67.15
GCA0302952851_00537	VFG013192(gb|WP_012340414)	38.89	324	184	5	9	322	3	322	3e-64	207	40.11
GCA0302952851_00596	VFG045688(gb|WP_002294134)	43.62	243	123	3	29	262	26	263	8e-61	193	44.44
GCA0302952851_00602	VFG000077(gb|NP_465991)	56.74	178	77	0	4	181	19	196	8e-71	213	51.01
GCA0302952851_00603	VFG000077(gb|NP_465991)	53.97	189	85	1	39	227	4	190	3e-64	198	52.52
GCA0302952851_00624	VFG038840(gb|WP_005300916)	46.22	238	120	2	10	239	6	243	1e-65	203	48.36
GCA0302952851_00705	VFG009141(gb|WP_015307816)	43.78	418	217	6	3	417	15	417	6e-107	322	47.85
GCA0302952851_00718	VFG047736(gb|WP_013921813)	40.05	382	205	6	1	359	7	387	6e-86	265	45.61
GCA0302952851_00719	VFG047713(gb|WP_014549144)	44.85	1068	558	12	1	1042	1	1063	0	864	46.61
GCA0302952851_00753	VFG026980(gb|YP_005923858)	46.64	298	148	4	17	307	22	315	5e-84	256	46.29
GCA0302952851_00754	VFG026980(gb|YP_005923858)	79.41	306	60	1	221	523	19	324	4e-177	501	75.92
GCA0302952851_00813	VFG015903(gb|WP_011169509)	43.64	330	177	4	4	333	5	325	4e-94	282	46.78
GCA0302952851_00841	VFG046604(gb|WP_012280804)	41.31	213	122	2	4	213	5	217	3e-53	170	40.99
GCA0302952851_00873	VFG027322(gb|WP_015306641)	58.05	727	297	4	51	771	56	780	0	857	54.98
GCA0302952851_00881	VFG039536(gb|NP_820549)	42.29	253	129	4	1	251	1	238	3e-60	191	50.81
GCA0302952851_00883	VFG037032(gb|WP_003689973)	49.15	472	235	4	10	479	12	480	7e-160	462	47.02
GCA0302952851_00884	VFG014106(gb|NP_251842)	32.57	218	126	5	31	243	1	202	1e-33	120	45.54
GCA0302952851_00904	VFG050222(gb|NP_219545)	35.87	644	341	19	27	649	25	617	3e-114	360	45.49
GCA0302952851_00943	VFG009387(gb|WP_003877287)	52.24	469	217	3	3	464	2	470	3e-160	462	53.38
GCA0302952851_00951	VFG027034(gb|WP_005070157)	65.31	196	66	1	23	218	5	198	9e-86	253	62.2
GCA0302952851_00989	VFG023546(gb|YP_001703132)	37.04	764	377	11	44	804	50	712	7e-141	437	50.12
GCA0302952851_00994	VFG031729(gb|WP_011891085)	44.61	204	108	3	26	225	17	219	2e-48	159	42.1
GCA0302952851_01028	VFG045297(gb|WP_011213307)	42.8	250	140	2	5	253	4	251	3e-55	177	43.47
GCA0302952851_01098	VFG000320(gb|WP_001169234)	38.16	152	89	2	4	150	6	157	2e-29	105	40.12
GCA0302952851_01164	VFG030632(gb|YP_001702114)	42.42	264	151	1	36	299	14	276	3e-72	223	40.79
GCA0302952851_01194	VFG013265(gb|WP_005694045)	39.79	191	108	4	1	189	6	191	1e-37	129	42.56
GCA0302952851_01198	VFG047395(gb|WP_012280481)	30.31	617	309	18	22	558	2	577	2e-64	226	41.34
GCA0302952851_01238	VFG013328(gb|WP_011272203)	47.64	529	265	7	15	536	11	534	1e-136	407	48.26
GCA0302952851_01253	VFG031491(gb|WP_015293694)	62.12	132	49	1	5	135	3	134	3e-58	177	61.02
GCA0302952851_01259	VFG005353(gb|WP_000260656)	52.66	338	147	7	1	331	1	332	2e-109	322	56.84
GCA0302952851_01308	VFG023892(gb|WP_013470893)	53.24	139	56	2	5	136	4	140	4e-43	139	55.7
GCA0302952851_01315	VFG015510(gb|WP_012074248)	45.41	381	199	4	38	412	5	382	5e-82	258	44.93
GCA0302952851_01320	VFG041304(gb|WP_010947678)	57.74	168	68	2	2	169	22	186	1e-50	160	53.19
GCA0302952851_01354	VFG013702(gb|WP_010934023)	59.76	251	96	2	1	247	1	250	2e-95	280	61.5
GCA0302952851_01355	VFG013700(gb|WP_010934022)	72.52	313	86	0	46	358	35	347	5e-104	309	65.41
GCA0302952851_01356	VFG013698(gb|WP_010934021)	62.67	359	132	1	30	388	35	391	3e-174	491	57.46
GCA0302952851_01360	VFG043550(gb|NP_214954)	66.13	499	166	3	3	500	2	498	0	613	61.66
GCA0302952851_01391	VFG013515(gb|WP_011961967)	43.65	433	230	5	6	434	21	443	2e-88	275	45.61
GCA0302952851_01402	VFG009706(gb|WP_011562419)	68.69	198	61	1	1	198	1	197	5e-99	285	66.18
GCA0302952851_01448	VFG016493(gb|WP_011283803)	69.77	397	117	2	1	397	1	394	0	538	71.06
GCA0302952851_01472	VFG042739(gb|NP_254019)	31.42	296	159	8	4	297	1	254	7e-36	129	52.89
GCA0302952851_01482	VFG031064(gb|WP_005063725)	50.76	656	309	4	8	662	17	659	0	633	52.57
GCA0302952851_01497	VFG024121(gb|WP_013472368)	55.6	768	324	9	15	778	14	768	0	783	55.56
GCA0302952851_01533	VFG047569(gb|WP_014549390)	38.76	338	197	6	7	337	6	340	3e-69	220	40.63
GCA0302952851_01549	VFG009331(gb|WP_003897243)	56.64	286	116	4	9	287	7	291	1e-109	323	56.85
GCA0302952851_01566	VFG042931(gb|WP_012031410)	43.28	670	348	9	20	673	27	680	1e-180	531	44.59
GCA0302952851_01577	VFG022639(gb|WP_013827437)	39.64	280	144	6	9	265	4	281	4e-42	145	47.55
GCA0302952851_01587	VFG013612(gb|WP_011609686)	34.01	344	198	9	7	336	19	347	9e-45	156	41.24
GCA0302952851_01589	VFG013198(gb|WP_011608203)	37.72	334	171	7	7	329	7	314	1e-55	184	50.77
GCA0302952851_01591	VFG013197(gb|WP_011608705)	44.37	311	167	4	29	334	24	333	5e-79	244	42.35
GCA0302952851_01592	VFG013618(gb|WP_011609384)	46.52	417	211	3	1	413	1	409	7e-132	386	47.68
GCA0302952851_01626	VFG030156(gb|WP_029104378)	33.33	489	272	19	104	562	40	504	2e-60	207	43.05
GCA0302952851_01780	VFG031537(gb|WP_009956024)	41.33	150	77	5	12	155	7	151	2e-26	97.8	44.24
GCA0302952851_01782	VFG022934(gb|WP_020726450)	67.84	227	73	0	3	229	1	227	3e-100	290	66.95
GCA0308263651_00009	VFG013192(gb|WP_012340414)	38.89	324	184	5	9	322	3	322	3e-64	207	40.11
GCA0308263651_00042	VFG042931(gb|WP_012031410)	43.28	670	348	9	20	673	27	680	1e-180	531	44.59
GCA0308263651_00053	VFG022639(gb|WP_013827437)	40	280	143	6	9	265	4	281	8e-43	147	47.9
GCA0308263651_00063	VFG013612(gb|WP_011609686)	33.15	359	211	9	1	345	4	347	2e-44	156	41.8
GCA0308263651_00069	VFG013718(gb|WP_011896674)	42.45	245	135	3	2	243	3	244	1e-52	171	40.59
GCA0308263651_00101	VFG006022(gb|WP_002947383)	57.69	338	132	3	1	327	8	345	6e-133	382	59.19
GCA0308263651_00153	VFG030646(gb|WP_016342137)	42.42	264	151	1	36	299	14	276	3e-72	223	40.79
GCA0308263651_00183	VFG013265(gb|WP_005694045)	41.88	191	104	5	1	189	6	191	3e-38	130	44.61
GCA0308263651_00229	VFG013328(gb|WP_011272203)	47.26	529	267	7	15	536	11	534	3e-134	401	47.89
GCA0308263651_00244	VFG031491(gb|WP_015293694)	62.12	132	49	1	5	135	3	134	3e-58	177	61.02
GCA0308263651_00250	VFG005353(gb|WP_000260656)	52.66	338	147	7	1	331	1	332	2e-109	322	56.84
GCA0308263651_00297	VFG030679(gb|WP_011730288)	50.65	387	160	5	1	359	1	384	3e-117	345	55.91
GCA0308263651_00323	VFG031729(gb|WP_011891085)	68.72	227	68	1	1	224	1	227	4e-112	320	69.73
GCA0308263651_00344	VFG049189(gb|WP_014226431)	55.87	843	368	3	5	845	6	846	0	902	55.42
GCA0308263651_00350	VFG024200(gb|WP_008262428)	42.52	214	119	2	9	222	8	217	2e-51	166	43.57
GCA0308263651_00354	VFG001379(gb|NP_214867)	59.8	102	31	2	16	117	7	98	4e-31	108	56.34
GCA0308263651_00357	VFG043573(gb|NP_219906)	55.57	592	239	4	3	572	9	598	0	619	53.48
GCA0308263651_00381	VFG045297(gb|WP_011213307)	43.6	250	138	2	5	253	4	251	1e-57	184	44.26
GCA0308263651_00420	VFG048973(gb|WP_000704907)	63.92	388	140	0	15	402	1	388	0	520	63.91
GCA0308263651_00428	VFG016416(gb|WP_000060578)	51.26	199	95	2	304	500	30	228	7e-66	212	45.61
GCA0308263651_00493	VFG023546(gb|YP_001703132)	36.91	764	378	11	44	804	50	712	6e-140	435	50
GCA0308263651_00531	VFG027034(gb|WP_005070157)	65.31	196	66	1	23	218	5	198	9e-86	253	62.2
GCA0308263651_00539	VFG009387(gb|WP_003877287)	52.03	469	218	3	3	464	2	470	1e-152	442	53.17
GCA0308263651_00588	VFG031407(gb|WP_015289456)	44.21	665	304	5	158	817	161	763	3e-116	370	46.88
GCA0308263651_00628	VFG041304(gb|WP_010947678)	57.74	168	68	2	2	169	22	186	9e-51	160	53.19
GCA0308263651_00633	VFG015510(gb|WP_012074248)	47.49	339	169	4	37	369	47	382	2e-79	249	41.97
GCA0308263651_00639	VFG023892(gb|WP_013470893)	53.24	139	56	2	5	136	4	140	4e-43	139	55.7
GCA0308263651_00643	VFG015903(gb|WP_011169509)	43.64	330	177	4	4	333	5	325	7e-94	282	46.78
GCA0308263651_00702	VFG026980(gb|YP_005923858)	79.41	306	60	1	221	523	19	324	4e-177	501	75.92
GCA0308263651_00703	VFG026980(gb|YP_005923858)	46.64	298	148	4	17	307	22	315	5e-84	256	46.29
GCA0308263651_00735	VFG047701(gb|WP_003040814)	45.13	1068	555	12	1	1042	1	1063	0	877	46.89
GCA0308263651_00736	VFG047736(gb|WP_013921813)	39.79	382	206	6	1	359	7	387	2e-85	264	45.36
GCA0308263651_00781	VFG009141(gb|WP_015307816)	43.4	424	210	7	3	417	15	417	1e-105	318	50.95
GCA0308263651_00792	VFG005579(gb|WP_000022815)	58.04	429	172	2	1	421	1	429	7e-174	493	59.21
GCA0308263651_00804	VFG014106(gb|NP_251842)	32.72	217	127	4	31	243	1	202	2e-34	122	44.55
GCA0308263651_00805	VFG037032(gb|WP_003689973)	48.94	472	236	4	10	479	12	480	3e-159	461	46.82
GCA0308263651_00807	VFG039536(gb|NP_820549)	42.29	253	129	4	1	251	1	238	3e-60	191	50.81
GCA0308263651_00815	VFG027322(gb|WP_015306641)	58.05	727	297	4	51	771	56	780	0	857	54.98
GCA0308263651_00847	VFG046619(gb|WP_041257519)	42.25	213	120	2	4	213	5	217	2e-53	171	41.89
GCA0308263651_00870	VFG043550(gb|NP_214954)	79.54	523	107	0	1	523	1	523	0	752	77.03
GCA0308263651_00888	VFG013197(gb|WP_011608705)	44.05	311	168	4	29	334	24	333	2e-78	243	42.05
GCA0308263651_00889	VFG013618(gb|WP_011609384)	46.52	417	211	3	25	437	1	409	5e-131	385	47.68
GCA0308263651_00922	VFG000077(gb|NP_465991)	53.97	189	85	1	39	227	4	190	3e-64	198	52.52
GCA0308263651_00923	VFG000077(gb|NP_465991)	56.74	178	77	0	4	181	19	196	8e-71	213	51.01
GCA0308263651_00929	VFG045688(gb|WP_002294134)	44.03	243	122	3	29	262	26	263	6e-62	196	44.81
GCA0308263651_00991	VFG013539(gb|WP_011608762)	32.14	420	248	11	1	412	4	394	4e-62	206	42.89
GCA0308263651_01020	VFG024200(gb|WP_008262428)	42.4	217	119	2	2	218	5	215	2e-47	155	44.95
GCA0308263651_01046	VFG000320(gb|WP_001169234)	38.16	152	89	2	4	150	6	157	2e-29	105	40.12
GCA0308263651_01118	VFG047564(gb|WP_003020889)	38.46	338	198	6	7	337	6	340	9e-69	219	40.34
GCA0308263651_01145	VFG009331(gb|WP_003897243)	56.64	286	116	4	9	287	7	291	9e-110	324	56.85
GCA0308263651_01156	VFG042739(gb|NP_254019)	31.08	296	160	8	4	297	1	254	1e-34	126	52.5
GCA0308263651_01180	VFG016493(gb|WP_011283803)	69.77	397	117	2	1	397	1	394	0	538	71.06
GCA0308263651_01246	VFG000925(gb|WP_000140634)	39.61	255	145	2	1	251	1	250	5e-43	147	40.59
GCA0308263651_01253	VFG026433(gb|YP_005360830)	63.37	445	159	2	1	441	1	445	0	551	63.98
GCA0308263651_01258	VFG009407(gb|WP_011893806)	66.74	475	154	2	3	473	4	478	0	676	67.15
GCA0308263651_01331	VFG030156(gb|WP_029104378)	33.33	489	272	19	104	562	40	504	2e-60	208	43.05
GCA0308263651_01386	VFG050222(gb|NP_219545)	35.87	644	341	19	27	649	25	617	2e-114	360	45.49
GCA0308263651_01430	VFG046647(gb|WP_014548582)	37.32	343	186	7	2	325	4	336	8e-67	213	46.31
GCA0308263651_01439	VFG021858(gb|WP_003891342)	30.96	617	356	20	33	624	3	574	6e-24	106	45.39
GCA0308263651_01445	VFG044111(gb|WP_003817862)	34.97	326	191	5	26	347	2	310	3e-21	92.8	42.99
GCA0308263651_01459	VFG001390(gb|NP_215496)	45.29	223	117	4	1	220	1	221	2e-53	171	46.49
GCA0308263651_01478	VFG013535(gb|WP_011609092)	49.38	565	257	9	5	559	4	549	0	523	56.1
GCA0308263651_01526	VFG013515(gb|WP_011961967)	44.54	449	234	6	3	446	5	443	3e-94	291	48.31
GCA0308263651_01537	VFG009706(gb|WP_011562419)	68.69	198	61	1	1	198	1	197	5e-99	285	66.18
GCA0308263651_01571	VFG013754(gb|WP_010935052)	56.35	181	69	3	1	178	1	174	3e-57	181	49.55
GCA0308263651_01595	VFG024121(gb|WP_013472368)	55.47	768	325	9	15	778	14	768	0	782	55.44
GCA0308263651_01610	VFG031050(gb|YP_001705259)	50.76	656	309	4	8	662	17	659	0	631	52.57
GCA0308263651_01636	VFG014110(gb|NP_251838)	45.96	359	175	7	1	348	1	351	9e-90	273	51.97
GCA0308263651_01646	VFG011157(gb|WP_003807107)	34.87	390	212	9	4	358	18	400	2e-70	226	43.41
GCA0308263651_01647	VFG037928(gb|YP_001083151)	40.74	189	103	3	9	195	8	189	4e-41	138	44.79
GCA0308263651_01710	VFG048851(gb|WP_015958700)	50.96	471	223	6	4	473	3	466	2e-163	470	52.99
GCA0308263651_01713	VFG009304(gb|WP_011857210)	49.63	270	124	5	6	274	27	285	3e-63	201	46.64
GCA0308263651_01715	VFG022617(gb|YP_001701295)	55.83	120	53	0	322	441	1	120	4e-39	138	47.51
GCA0308263651_01722	VFG049189(gb|WP_014226431)	57.08	848	360	3	5	850	6	851	0	945	56.94
GCA0308263651_01744	VFG031537(gb|WP_009956024)	40.67	150	78	5	3	146	7	151	3e-26	97.1	43.63
GCA0308263651_01746	VFG009866(gb|WP_011561679)	68.12	229	71	1	1	229	1	227	6e-100	290	68.69
GCA0324749951_00005	VFG044286(gb|WP_012367521)	37.79	307	171	7	8	303	6	303	1e-25	104	40.23
GCA0324749951_00011	VFG013539(gb|WP_011608762)	31.9	420	249	11	1	412	4	394	5e-62	205	42.64
GCA0324749951_00103	VFG024194(gb|WP_036397793)	37.98	466	251	13	20	468	41	485	4e-65	218	41.34
GCA0324749951_00104	VFG009866(gb|WP_011561679)	68.12	229	71	1	1	229	1	227	6e-100	290	68.69
GCA0324749951_00106	VFG031537(gb|WP_009956024)	41.33	150	77	5	3	146	7	151	1e-26	98.2	44.24
GCA0324749951_00203	VFG030156(gb|WP_029104378)	33.54	489	271	20	104	562	40	504	2e-61	210	43.25
GCA0324749951_00236	VFG013618(gb|WP_011609384)	46.52	417	211	3	25	437	1	409	5e-131	385	47.68
GCA0324749951_00237	VFG013197(gb|WP_011608705)	44.05	311	168	4	29	334	24	333	6e-78	242	42.05
GCA0324749951_00239	VFG013198(gb|WP_011608203)	38.32	334	169	7	7	329	7	314	2e-56	187	51.4
GCA0324749951_00252	VFG022639(gb|WP_013827437)	40	280	143	6	9	265	4	281	3e-43	148	47.9
GCA0324749951_00263	VFG042931(gb|WP_012031410)	42.99	670	350	9	20	673	27	680	2e-178	526	44.32
GCA0324749951_00281	VFG009331(gb|WP_003897243)	56.64	286	116	4	9	287	7	291	7e-110	324	56.85
GCA0324749951_00292	VFG013192(gb|WP_012340414)	38.89	324	184	5	9	322	3	322	3e-64	207	40.11
GCA0324749951_00360	VFG000077(gb|NP_465991)	56.74	178	77	0	4	181	19	196	8e-71	213	51.01
GCA0324749951_00361	VFG000077(gb|NP_465991)	53.97	189	85	1	39	227	4	190	3e-64	198	52.52
GCA0324749951_00382	VFG038840(gb|WP_005300916)	46.22	238	120	2	10	239	6	243	6e-66	204	48.36
GCA0324749951_00505	VFG009246(gb|WP_011560750)	42.82	418	221	5	3	417	15	417	2e-105	318	46.9
GCA0324749951_00518	VFG047736(gb|WP_013921813)	40.05	382	205	6	1	359	7	387	6e-86	265	45.61
GCA0324749951_00519	VFG047701(gb|WP_003040814)	45.22	1068	554	12	1	1042	1	1063	0	881	46.98
GCA0324749951_00550	VFG026980(gb|YP_005923858)	46.64	298	148	4	17	307	22	315	5e-84	256	46.29
GCA0324749951_00551	VFG026980(gb|YP_005923858)	79.41	306	60	1	222	524	19	324	4e-177	501	75.92
GCA0324749951_00610	VFG015903(gb|WP_011169509)	43.64	330	177	4	4	333	5	325	8e-94	281	46.78
GCA0324749951_00655	VFG000320(gb|WP_001169234)	38.16	152	89	2	4	150	6	157	2e-29	105	40.12
GCA0324749951_00721	VFG030632(gb|YP_001702114)	42.26	265	152	1	35	299	13	276	4e-72	223	40.79
GCA0324749951_00732	VFG013265(gb|WP_005694045)	39.27	191	109	4	1	189	6	191	3e-37	128	42.05
GCA0324749951_00772	VFG013328(gb|WP_011272203)	47.26	529	267	7	15	536	11	534	2e-128	386	47.89
GCA0324749951_00787	VFG031461(gb|WP_003875860)	62.41	133	49	1	5	136	3	135	4e-58	176	61.76
GCA0324749951_00793	VFG005353(gb|WP_000260656)	52.66	338	147	7	1	331	1	332	2e-109	322	56.84
GCA0324749951_00840	VFG023892(gb|WP_013470893)	53.24	139	56	2	5	136	4	140	4e-43	139	55.7
GCA0324749951_00847	VFG015510(gb|WP_012074248)	47.49	339	169	4	37	369	47	382	7e-83	258	41.97
GCA0324749951_00852	VFG041304(gb|WP_010947678)	57.14	168	69	2	2	169	22	186	2e-50	160	52.65
GCA0324749951_00911	VFG046604(gb|WP_012280804)	41.31	213	122	2	4	213	5	217	3e-53	170	40.99
GCA0324749951_00943	VFG027322(gb|WP_015306641)	58.05	727	297	4	51	771	56	780	0	857	54.98
GCA0324749951_00951	VFG039536(gb|NP_820549)	42.29	253	129	4	1	251	1	238	8e-60	189	50.81
GCA0324749951_00953	VFG037032(gb|WP_003689973)	48.94	472	236	4	10	479	12	480	2e-159	461	46.82
GCA0324749951_00954	VFG014106(gb|NP_251842)	33.03	218	125	5	31	243	1	202	4e-35	124	46.03
GCA0324749951_00974	VFG050222(gb|NP_219545)	36.18	644	339	19	27	649	25	617	1e-115	363	45.79
GCA0324749951_01012	VFG026412(gb|WP_020821987)	52.24	469	217	3	3	464	2	470	6e-159	458	53.38
GCA0324749951_01020	VFG027034(gb|WP_005070157)	64.8	196	67	1	75	270	5	198	5e-85	253	61.72
GCA0324749951_01058	VFG023546(gb|YP_001703132)	37.04	764	377	11	44	804	50	712	7e-141	437	50.12
GCA0324749951_01063	VFG031729(gb|WP_011891085)	45.05	202	106	3	28	225	19	219	1e-48	159	42.1
GCA0324749951_01099	VFG045297(gb|WP_011213307)	43.2	250	139	2	5	253	4	251	2e-56	181	43.87
GCA0324749951_01176	VFG013535(gb|WP_011609092)	49.56	565	256	9	5	559	4	549	0	528	56.28
GCA0324749951_01202	VFG006022(gb|WP_002947383)	56.8	338	135	2	1	327	8	345	1e-132	381	58.33
GCA0324749951_01241	VFG031738(gb|YP_001704775)	43.11	225	125	1	7	228	2	226	5e-57	181	43.85
GCA0324749951_01245	VFG031407(gb|WP_015289456)	48.25	628	293	7	155	777	163	763	1e-160	484	43.5
GCA0324749951_01260	VFG031407(gb|WP_015289456)	44.36	665	303	6	158	817	161	763	5e-119	377	47.01
GCA0324749951_01275	VFG014110(gb|NP_251838)	46.24	359	174	7	1	348	1	351	5e-90	274	52.25
GCA0324749951_01285	VFG011157(gb|WP_003807107)	34.87	390	212	9	4	358	18	400	1e-70	226	43.41
GCA0324749951_01286	VFG037928(gb|YP_001083151)	40.21	189	104	3	9	195	8	189	2e-40	136	44.27
GCA0324749951_01314	VFG044111(gb|WP_003817862)	35.78	327	187	6	26	347	2	310	5e-21	92	44.58
GCA0324749951_01329	VFG047564(gb|WP_003020889)	39.05	338	196	6	7	337	6	340	1e-70	224	40.92
GCA0324749951_01365	VFG024121(gb|WP_013472368)	55.86	768	322	9	15	778	14	768	0	788	55.81
GCA0324749951_01378	VFG031050(gb|YP_001705259)	50.91	656	308	4	8	662	17	659	0	626	52.72
GCA0324749951_01386	VFG042739(gb|NP_254019)	31.08	296	160	8	4	297	1	254	2e-34	125	52.5
GCA0324749951_01409	VFG016493(gb|WP_011283803)	69.52	397	118	2	1	397	1	394	0	536	70.81
GCA0324749951_01455	VFG048973(gb|WP_000704907)	64.18	388	139	0	1	388	1	388	0	526	64.17
GCA0324749951_01500	VFG026433(gb|YP_005360830)	63.82	445	157	2	1	441	1	445	0	572	64.42
GCA0324749951_01505	VFG009407(gb|WP_011893806)	66.74	475	154	2	3	473	4	478	0	676	67.15
GCA0324749951_01562	VFG030692(gb|WP_013828150)	52.15	372	154	7	1	355	1	365	4e-116	342	57.36
GCA0324749951_01589	VFG031747(gb|WP_008261205)	70.8	226	64	1	1	224	1	226	4e-112	320	71.36
GCA0324749951_01611	VFG049189(gb|WP_014226431)	55.99	843	367	3	5	845	6	846	0	904	55.54
GCA0324749951_01617	VFG024200(gb|WP_008262428)	42.52	214	119	2	9	222	8	217	1e-51	166	43.57
GCA0324749951_01621	VFG001379(gb|NP_214867)	59.8	102	31	2	16	117	7	98	4e-31	108	56.34
GCA0324749951_01651	VFG013515(gb|WP_011961967)	43.88	433	229	5	6	434	21	443	8e-89	276	45.84
GCA0324749951_01658	VFG009706(gb|WP_011562419)	68.69	198	61	1	1	198	1	197	5e-99	285	66.18
GCA0324749951_01694	VFG043550(gb|NP_214954)	79.54	523	107	0	1	523	1	523	0	752	77.03
GCA0324749951_01709	VFG013754(gb|WP_010935052)	56.67	180	68	3	1	177	1	173	3e-57	181	49.55
GCA0324749951_01741	VFG005579(gb|WP_000022815)	58.04	429	172	2	1	421	1	429	7e-174	493	59.21
GCA0324749951_01752	VFG046647(gb|WP_014548582)	36.44	343	189	7	2	325	4	336	2e-66	212	45.42
GCA0324749951_01765	VFG024200(gb|WP_008262428)	42.86	217	118	2	2	218	5	215	4e-48	157	45.41
GCA0324749951_01790	VFG021858(gb|WP_003891342)	30.63	617	358	20	33	624	3	574	2e-16	82.4	45.04
GCA0324749951_01794	VFG040962(gb|WP_012542823)	83.72	215	35	0	1	215	190	404	1e-104	307	44.55
GCA0324749951_01795	VFG040963(gb|WP_002889054)	90	140	14	0	1	140	1	140	6e-95	270	90
GCA0324749951_01796	VFG040964(gb|WP_008807378)	60.37	164	65	0	1	164	1	164	5e-54	168	57.89
GCA0324749951_01797	VFG040965(gb|WP_004894160)	83.47	121	20	0	1	121	1	121	6e-60	179	83.47
GCA0324749951_01798	VFG040966(gb|WP_008807379)	73.23	198	53	0	1	198	1	198	1e-85	251	73.23
GCA0324749951_01799	VFG040967(gb|WP_012542824)	73.01	326	88	0	1	326	1	326	2e-130	375	73
GCA0324749951_01800	VFG040968(gb|WP_012542825)	52.63	399	186	2	1	397	1	398	2e-103	311	53.51
GCA0324749951_01801	VFG040969(gb|WP_012542826)	55.28	161	72	0	1	161	1	161	5e-50	157	55.27
GCA0324749951_01802	VFG040970(gb|WP_012542827)	49.78	231	112	1	22	252	22	248	5e-62	194	47.98
GCA0324749951_01803	VFG040971(gb|WP_008807384)	71.7	265	72	1	19	280	1	265	1e-83	251	72.55
GCA0324749951_01805	VFG013702(gb|WP_010934023)	59.76	251	96	2	1	247	1	250	2e-95	280	61.5
GCA0324749951_01806	VFG013700(gb|WP_010934022)	72.84	313	85	0	46	358	35	347	2e-104	310	65.7
GCA0324749951_01807	VFG013698(gb|WP_010934021)	62.67	359	132	1	30	388	35	391	3e-174	491	57.46
GCA0325102251_00019	VFG013754(gb|WP_010935052)	56.35	181	69	3	1	178	1	174	2e-57	181	49.55
GCA0325102251_00035	VFG043550(gb|NP_214954)	79.54	523	107	0	1	523	1	523	0	753	77.03
GCA0325102251_00061	VFG023892(gb|WP_013470893)	52.52	139	57	2	5	136	4	140	5e-42	136	55.03
GCA0325102251_00137	VFG016493(gb|WP_011283803)	69.77	397	117	2	1	397	1	394	0	538	71.06
GCA0325102251_00161	VFG042739(gb|NP_254019)	31.08	296	160	8	4	297	1	254	1e-34	126	52.5
GCA0325102251_00174	VFG044111(gb|WP_003817862)	34.92	315	184	5	37	347	13	310	1e-19	88.2	41.71
GCA0325102251_00192	VFG001390(gb|NP_215496)	45.29	223	117	4	1	220	1	221	4e-53	170	46.49
GCA0325102251_00275	VFG006022(gb|WP_002947383)	57.1	338	134	2	1	327	8	345	5e-133	382	58.62
GCA0325102251_00334	VFG022639(gb|WP_013827437)	40	280	143	6	9	265	4	281	8e-43	147	47.9
GCA0325102251_00345	VFG042931(gb|WP_012031410)	43.28	670	348	9	20	673	27	680	1e-180	531	44.59
GCA0325102251_00386	VFG048973(gb|WP_000704907)	63.66	388	141	0	1	388	1	388	0	518	63.65
GCA0325102251_00422	VFG009866(gb|WP_011561679)	68.12	229	71	1	1	229	1	227	6e-100	290	68.69
GCA0325102251_00424	VFG031537(gb|WP_009956024)	41.33	150	77	5	12	155	7	151	2e-26	97.8	44.24
GCA0325102251_00433	VFG041304(gb|WP_010947678)	57.74	168	68	2	2	169	22	186	4e-51	162	53.19
GCA0325102251_00479	VFG043556(gb|WP_009885879)	49.7	334	160	3	1	330	8	337	5e-116	338	51.63
GCA0325102251_00565	VFG043573(gb|NP_219906)	55.41	592	240	4	3	572	9	598	0	617	53.33
GCA0325102251_00586	VFG009407(gb|WP_011893806)	66.74	475	154	2	3	473	4	478	0	676	67.15
GCA0325102251_00591	VFG026433(gb|YP_005360830)	63.82	445	157	2	1	441	1	445	0	572	64.42
GCA0325102251_00609	VFG045688(gb|WP_002294134)	44.03	243	122	3	30	263	26	263	6e-62	196	44.81
GCA0325102251_00616	VFG000077(gb|NP_465991)	56.74	178	77	0	4	181	19	196	8e-71	213	51.01
GCA0325102251_00617	VFG000077(gb|NP_465991)	53.97	189	85	1	39	227	4	190	3e-64	198	52.52
GCA0325102251_00632	VFG031407(gb|WP_015289456)	44.36	665	303	5	158	817	161	763	7e-119	377	47.01
GCA0325102251_00659	VFG030679(gb|WP_011730288)	50.9	387	159	6	1	359	1	384	4e-118	348	56.15
GCA0325102251_00688	VFG037032(gb|WP_003689973)	48.94	472	236	4	10	479	12	480	8e-159	459	46.82
GCA0325102251_00690	VFG039536(gb|NP_820549)	42.29	253	129	4	1	251	1	238	3e-60	191	50.81
GCA0325102251_00698	VFG027322(gb|WP_015306641)	58.05	727	297	4	51	771	56	780	0	855	54.98
GCA0325102251_00737	VFG031729(gb|WP_011891085)	44.12	204	109	3	26	225	17	219	3e-48	158	41.66
GCA0325102251_00742	VFG023546(gb|YP_001703132)	37.04	764	377	11	44	804	50	712	1e-140	437	50.12
GCA0325102251_00768	VFG024121(gb|WP_013472368)	55.21	768	327	9	15	778	14	768	0	778	55.19
GCA0325102251_00818	VFG047713(gb|WP_014549144)	45.13	1068	555	12	1	1042	1	1063	0	880	46.89
GCA0325102251_00819	VFG047736(gb|WP_013921813)	40.05	382	205	6	1	359	7	387	3e-87	268	45.61
GCA0325102251_00832	VFG009141(gb|WP_015307816)	42.82	418	221	6	3	417	15	417	2e-100	305	46.9
GCA0325102251_00886	VFG037928(gb|YP_001083151)	40.21	189	104	3	9	195	8	189	2e-40	136	44.27
GCA0325102251_00887	VFG011157(gb|WP_003807107)	34.87	390	212	9	4	358	18	400	2e-68	221	43.41
GCA0325102251_00912	VFG026980(gb|YP_005923858)	79.41	306	60	1	222	524	19	324	4e-177	501	75.92
GCA0325102251_00913	VFG026980(gb|YP_005923858)	46.64	298	148	4	17	307	22	315	5e-84	256	46.29
GCA0325102251_00945	VFG013618(gb|WP_011609384)	46.52	417	211	3	1	413	1	409	1e-131	386	47.68
GCA0325102251_00946	VFG013197(gb|WP_011608705)	44.69	311	166	4	29	334	24	333	3e-79	245	42.64
GCA0325102251_00995	VFG005951(gb|WP_148148905)	38.74	111	64	2	78	184	1	111	6e-21	83.2	41.96
GCA0325102251_01048	VFG013515(gb|WP_011961967)	43.42	433	231	5	6	434	21	443	1e-87	274	45.39
GCA0325102251_01059	VFG009706(gb|WP_011562419)	68.69	198	61	1	1	198	1	197	5e-99	285	66.18
GCA0325102251_01081	VFG013328(gb|WP_011272203)	47.45	529	266	7	15	536	11	534	3e-136	406	48.08
GCA0325102251_01099	VFG013265(gb|WP_005694045)	40.31	191	107	4	1	189	6	191	2e-37	128	43.07
GCA0325102251_01103	VFG047395(gb|WP_012280481)	30.31	617	309	19	22	558	2	577	8e-61	216	41.34
GCA0325102251_01129	VFG013538(gb|WP_010944721)	36.72	433	209	14	4	412	5	396	6e-67	218	55.58
GCA0325102251_01184	VFG049189(gb|WP_014226431)	55.75	843	369	3	5	845	6	846	0	926	55.3
GCA0325102251_01207	VFG030632(gb|YP_001702114)	41.89	265	153	1	35	299	13	276	9e-72	222	40.43
GCA0325102251_01226	VFG009387(gb|WP_003877287)	52.24	469	217	3	3	464	2	470	8e-160	461	53.38
GCA0325102251_01234	VFG027034(gb|WP_005070157)	65.31	196	66	1	23	218	5	198	9e-86	253	62.2
GCA0325102251_01238	VFG022617(gb|YP_001701295)	55.83	120	53	0	539	658	1	120	4e-38	138	47.51
GCA0325102251_01239	VFG049189(gb|WP_014226431)	57.08	848	360	3	5	850	6	851	0	944	56.94
GCA0325102251_01270	VFG031738(gb|YP_001704775)	43.11	225	125	1	7	228	2	226	6e-57	180	43.85
GCA0325102251_01274	VFG031407(gb|WP_015289456)	48.25	628	293	7	155	777	163	763	1e-160	484	43.5
GCA0325102251_01306	VFG031747(gb|WP_008261205)	70.8	226	64	1	1	224	1	226	2e-112	320	71.36
GCA0325102251_01318	VFG005353(gb|WP_000260656)	52.66	338	147	7	1	331	1	332	2e-109	322	56.84
GCA0325102251_01324	VFG031461(gb|WP_003875860)	62.41	133	49	1	5	136	3	135	4e-58	176	61.76
GCA0325102251_01328	VFG000320(gb|WP_001169234)	38.16	152	89	2	4	150	6	157	2e-29	105	40.12
GCA0325102251_01392	VFG015903(gb|WP_011169509)	43.64	330	177	4	4	333	5	325	8e-94	281	46.78
GCA0325102251_01405	VFG044173(gb|WP_005477430)	36.58	257	151	2	1	254	1	248	3e-40	139	41.73
GCA0325102251_01451	VFG013192(gb|WP_012340414)	38.89	324	184	5	9	322	3	322	3e-64	207	40.11
GCA0325102251_01470	VFG046604(gb|WP_012280804)	41.31	213	122	2	4	213	5	217	3e-53	170	40.99
GCA0325102251_01499	VFG024200(gb|WP_008262428)	42.86	217	118	2	2	218	5	215	4e-48	157	45.41
GCA0325102251_01575	VFG005582(gb|WP_002897814)	58.04	429	172	2	54	474	1	429	5e-173	493	59.21
GCA0325102251_01599	VFG030156(gb|WP_029104378)	33.33	489	272	19	104	562	40	504	3e-60	207	43.05
GCA0325102251_01631	VFG015510(gb|WP_012074248)	45.67	381	198	4	38	412	5	382	1e-87	272	45.18
GCA0325102251_01637	VFG009331(gb|WP_003897243)	56.64	286	116	4	9	287	7	291	1e-109	323	56.85
GCA0325102251_01731	VFG013677(gb|WP_011274069)	53.68	231	106	1	20	249	36	266	1e-70	219	40.84
GCA0325102251_01757	VFG024200(gb|WP_008262428)	42.52	214	119	2	9	222	8	217	5e-52	167	43.57
GCA0325102251_01761	VFG001379(gb|NP_214867)	59.8	102	31	2	16	117	7	98	4e-31	108	56.34
GCA0325102251_01848	VFG013612(gb|WP_011609686)	34.3	344	197	9	7	336	19	347	2e-43	153	41.52
GCA0325102251_01880	VFG045297(gb|WP_011213307)	43.2	250	139	2	5	253	4	251	2e-55	178	43.87
GCA0325102251_01901	VFG047564(gb|WP_003020889)	38.76	338	197	6	7	337	6	340	7e-69	219	40.63
GCA0325102251_01918	VFG013698(gb|WP_010934021)	62.4	359	133	1	30	388	35	391	2e-174	491	57.21
GCA0325102251_01925	VFG013700(gb|WP_010934022)	72.52	313	86	0	35	347	35	347	2e-103	307	65.41
GCA0325102251_01926	VFG013702(gb|WP_010934023)	59.76	251	96	2	1	247	1	250	2e-95	280	61.5
GCA0325105251_00014	VFG031747(gb|WP_008261205)	70.8	226	64	1	1	224	1	226	2e-112	320	71.36
GCA0325105251_00036	VFG049189(gb|WP_014226431)	55.99	843	367	3	5	845	6	846	0	929	55.54
GCA0325105251_00042	VFG024200(gb|WP_008262428)	42.52	214	119	2	9	222	8	217	5e-52	167	43.57
GCA0325105251_00046	VFG001379(gb|NP_214867)	59.8	102	31	2	16	117	7	98	4e-31	108	56.34
GCA0325105251_00049	VFG043573(gb|NP_219906)	55.57	592	239	4	3	572	9	598	0	619	53.48
GCA0325105251_00105	VFG013535(gb|WP_011609092)	49.56	565	256	9	5	559	4	549	0	529	56.28
GCA0325105251_00130	VFG006022(gb|WP_002947383)	56.8	338	135	2	1	327	8	345	6e-132	379	58.33
GCA0325105251_00169	VFG031404(gb|WP_085981087)	42.05	730	350	10	104	824	106	771	3e-118	375	49.03
GCA0325105251_00184	VFG014110(gb|NP_251838)	46.24	359	174	7	1	348	1	351	5e-90	274	52.25
GCA0325105251_00194	VFG011157(gb|WP_003807107)	34.87	390	212	9	4	358	18	400	1e-70	226	43.41
GCA0325105251_00195	VFG037928(gb|YP_001083151)	40.21	189	104	3	9	195	8	189	2e-40	136	44.27
GCA0325105251_00214	VFG001390(gb|NP_215496)	45.29	223	117	4	1	220	1	221	3e-53	171	46.49
GCA0325105251_00215	VFG013684(gb|WP_011898036)	48.36	244	124	1	85	326	43	286	2e-64	206	40.95
GCA0325105251_00218	VFG013669(gb|WP_011076064)	50.84	238	116	1	11	248	31	267	2e-78	241	41.49
GCA0325105251_00219	VFG013675(gb|WP_011898032)	36.79	492	260	20	11	462	8	488	2e-69	230	44.7
GCA0325105251_00235	VFG044111(gb|WP_003817862)	34.92	315	184	5	99	409	13	310	4e-19	87.4	41.71
GCA0325105251_00247	VFG046647(gb|WP_014548582)	36.73	343	188	7	2	325	4	336	1e-66	212	45.72
GCA0325105251_00250	VFG024200(gb|WP_008262428)	42.86	217	118	2	2	218	5	215	8e-49	159	45.41
GCA0325105251_00283	VFG013538(gb|WP_010944721)	36.26	433	211	14	4	412	5	396	2e-65	214	55.08
GCA0325105251_00370	VFG009866(gb|WP_011561679)	68.12	229	71	1	1	229	1	227	6e-100	290	68.69
GCA0325105251_00372	VFG031537(gb|WP_009956024)	40.94	149	77	5	4	146	8	151	5e-26	96.7	43.63
GCA0325105251_00411	VFG045688(gb|WP_002294134)	44.12	238	129	1	30	263	26	263	3e-62	197	40.37
GCA0325105251_00417	VFG000077(gb|NP_465991)	56.74	178	77	0	4	181	19	196	8e-71	213	51.01
GCA0325105251_00418	VFG000077(gb|NP_465991)	53.97	189	85	1	39	227	4	190	3e-64	198	52.52
GCA0325105251_00505	VFG009141(gb|WP_015307816)	43.3	418	219	6	3	417	15	417	2e-105	318	47.38
GCA0325105251_00518	VFG047736(gb|WP_013921813)	40.31	382	204	6	1	359	7	387	3e-86	266	45.87
GCA0325105251_00519	VFG047701(gb|WP_003040814)	45.13	1068	555	12	1	1042	1	1063	0	891	46.89
GCA0325105251_00553	VFG026980(gb|YP_005923858)	46.64	298	148	4	17	307	22	315	5e-84	256	46.29
GCA0325105251_00554	VFG026980(gb|YP_005923858)	79.41	306	60	1	221	523	19	324	4e-177	501	75.92
GCA0325105251_00611	VFG015903(gb|WP_011169509)	43.33	330	178	4	4	333	5	325	2e-93	280	46.48
GCA0325105251_00637	VFG046604(gb|WP_012280804)	41.31	213	122	2	4	213	5	217	3e-53	170	40.99
GCA0325105251_00669	VFG027322(gb|WP_015306641)	58.05	727	297	4	51	771	56	780	0	855	54.98
GCA0325105251_00677	VFG039536(gb|NP_820549)	42.29	253	129	4	1	251	1	238	3e-60	191	50.81
GCA0325105251_00679	VFG037032(gb|WP_003689973)	48.94	472	236	4	10	479	12	480	8e-159	459	46.82
GCA0325105251_00680	VFG014106(gb|NP_251842)	32.26	217	127	5	31	242	1	202	4e-34	121	44.55
GCA0325105251_00700	VFG050222(gb|NP_219545)	36.18	644	339	20	27	649	25	617	1e-114	361	45.79
GCA0325105251_00739	VFG009387(gb|WP_003877287)	52.24	469	217	3	3	464	2	470	3e-160	462	53.38
GCA0325105251_00747	VFG009759(gb|WP_162151408)	60.29	204	78	1	68	271	7	207	3e-85	254	57.79
GCA0325105251_00761	VFG043556(gb|WP_009885879)	49.7	334	160	3	1	330	8	337	5e-116	338	51.63
GCA0325105251_00788	VFG023546(gb|YP_001703132)	37.04	764	377	11	44	804	50	712	7e-141	437	50.12
GCA0325105251_00793	VFG031729(gb|WP_011891085)	44.61	204	108	3	26	225	17	219	1e-48	159	42.1
GCA0325105251_00828	VFG045297(gb|WP_011213307)	43.2	250	139	2	5	253	4	251	2e-55	178	43.87
GCA0325105251_00929	VFG030156(gb|WP_029104378)	33.13	489	273	19	104	562	40	504	2e-60	208	42.85
GCA0325105251_00972	VFG013618(gb|WP_011609384)	46.28	417	212	3	25	437	1	409	2e-129	381	47.45
GCA0325105251_00973	VFG013197(gb|WP_011608705)	44.05	311	168	4	29	334	24	333	2e-78	243	42.05
GCA0325105251_00975	VFG013198(gb|WP_011608203)	38.62	334	168	7	30	352	7	314	1e-56	188	51.71
GCA0325105251_00987	VFG022639(gb|WP_013827437)	43.61	227	105	5	62	265	55	281	1e-42	146	42.65
GCA0325105251_00998	VFG042931(gb|WP_012031410)	43.28	670	348	9	20	673	27	680	0	532	44.59
GCA0325105251_01015	VFG009331(gb|WP_003897243)	56.99	286	115	4	9	287	7	291	7e-110	324	57.19
GCA0325105251_01027	VFG047564(gb|WP_003020889)	38.46	338	198	6	7	337	6	340	3e-70	223	40.34
GCA0325105251_01054	VFG013677(gb|WP_011274069)	53.68	231	106	1	20	249	36	266	6e-85	256	40.84
GCA0325105251_01070	VFG024121(gb|WP_013472368)	55.21	768	327	9	15	778	14	768	0	778	55.19
GCA0325105251_01083	VFG031064(gb|WP_005063725)	50.76	656	309	4	8	662	17	659	0	633	52.57
GCA0325105251_01103	VFG013268(gb|WP_012054924)	39.27	191	109	4	1	189	6	191	5e-37	127	42.05
GCA0325105251_01146	VFG013328(gb|WP_011272203)	47.26	529	267	7	15	536	11	534	1e-133	399	47.89
GCA0325105251_01161	VFG031491(gb|WP_015293694)	62.12	132	49	1	5	135	3	134	3e-58	177	61.02
GCA0325105251_01167	VFG005353(gb|WP_000260656)	52.66	338	147	7	1	331	1	332	2e-109	322	56.84
GCA0325105251_01217	VFG023892(gb|WP_013470893)	52.52	139	57	2	5	136	4	140	1e-42	137	55.03
GCA0325105251_01224	VFG015510(gb|WP_012074248)	45.93	381	197	4	38	412	5	382	2e-92	285	45.43
GCA0325105251_01229	VFG041304(gb|WP_010947678)	57.14	168	69	2	2	169	22	186	2e-50	160	52.65
GCA0325105251_01302	VFG000320(gb|WP_001169234)	38.16	152	89	2	4	150	6	157	2e-29	105	40.12
GCA0325105251_01385	VFG030646(gb|WP_016342137)	41.89	265	153	1	35	299	13	276	2e-71	222	40.43
GCA0325105251_01396	VFG043550(gb|NP_214954)	79.54	523	107	0	1	523	1	523	0	753	77.03
GCA0325105251_01413	VFG013754(gb|WP_010935052)	56.35	181	69	3	1	178	1	174	2e-57	181	49.55
GCA0325105251_01445	VFG005582(gb|WP_002897814)	58.04	429	172	2	54	474	1	429	5e-173	493	59.21
GCA0325105251_01499	VFG048973(gb|WP_000704907)	63.92	388	140	0	1	388	1	388	0	520	63.91
GCA0325105251_01548	VFG048486(gb|WP_004223579)	39.61	255	145	2	1	251	1	250	2e-39	137	41.66
GCA0325105251_01555	VFG026433(gb|YP_005360830)	63.6	445	158	2	1	441	1	445	0	552	64.2
GCA0325105251_01560	VFG009407(gb|WP_011893806)	66.74	475	154	2	3	473	4	478	0	676	67.15
GCA0325105251_01586	VFG013515(gb|WP_011961967)	43.42	433	231	5	6	434	21	443	1e-87	274	45.39
GCA0325105251_01597	VFG009706(gb|WP_011562419)	68.69	198	61	1	1	198	1	197	5e-99	285	66.18
GCA0325105251_01645	VFG016493(gb|WP_011283803)	69.77	397	117	2	1	397	1	394	0	538	71.06
GCA0325105251_01669	VFG042739(gb|NP_254019)	30.74	296	161	8	4	297	1	254	6e-34	124	52.12
GCA0325105251_01698	VFG030679(gb|WP_011730288)	50.9	387	159	5	1	359	1	384	4e-118	348	56.15
GCA0325105251_01740	VFG009304(gb|WP_011857210)	49.63	270	124	5	6	274	27	285	3e-63	201	46.64
GCA0325105251_01742	VFG022617(gb|YP_001701295)	55.83	120	53	0	539	658	1	120	5e-38	137	47.51
GCA0325105251_01743	VFG049189(gb|WP_014226431)	57.08	848	360	3	5	850	6	851	0	944	56.94
GCA0325105251_01774	VFG044173(gb|WP_005477430)	36.58	257	151	2	1	254	1	248	3e-40	139	41.73
GCA0325105251_01785	VFG005765(gb|WP_000861303)	42.44	238	132	4	5	239	2	237	1e-51	167	44.16
GCA0325105251_01871	VFG013192(gb|WP_012340414)	38.89	324	184	5	9	322	3	322	3e-64	207	40.11
GCA0325105251_01916	VFG013702(gb|WP_010934023)	59.76	251	96	2	1	247	1	250	2e-95	280	61.5
GCA0325105251_01917	VFG013700(gb|WP_010934022)	73.16	313	84	0	46	358	35	347	2e-105	313	65.99
GCA0325105251_01918	VFG013698(gb|WP_010934021)	61.84	359	135	1	30	388	35	391	3e-171	483	56.7
GCA0325105251_01925	VFG043627(gb|WP_000756959)	100	202	0	0	1	202	1	202	2e-131	367	100
GCA0325105251_01926	VFG048385(gb|YP_005228646)	100	233	0	0	1	233	9	241	9e-158	436	96.68
GCA0325105251_01927	VFG043625(gb|WP_000813718)	100	828	0	0	1	828	1	828	0	1709	100
GCA0325105251_01928	VFG043624(gb|WP_004149659)	98.49	331	5	0	1	331	1	331	0	614	98.48
GCA0325105251_01929	VFG043623(gb|WP_002916122)	100	211	0	0	1	211	1	211	5e-158	435	100
GCA0325105251_01930	VFG048348(gb|WP_004149658)	100	140	0	0	20	159	99	238	3e-103	295	58.82
GCA0325105251_01947	VFG043103(gb|WP_000146755)	96.86	446	11	1	23	468	23	465	0	689	93.54
GCA0325105251_01958	VFG048863(gb|WP_014907229)	48.32	149	77	0	2	150	1	149	6e-58	177	47.36
GCA0325105251_01959	VFG048852(gb|WP_015875022)	62.53	403	151	0	1	403	1	403	2e-180	508	62.37
GCA0325105251_01976	VFG048885(gb|WP_014907227)	88.92	370	41	0	3	372	5	374	0	704	87.96
GCA0325105251_02003	VFG044174(gb|WP_005460642)	48.16	272	139	1	2	271	50	321	3e-41	144	41.17
GCA0325105251_02004	VFG044173(gb|WP_005477430)	57.37	251	107	0	3	253	2	252	2e-99	290	56.69
GCA0325803351_00042	VFG030679(gb|WP_011730288)	50.65	387	160	5	1	359	1	384	3e-117	345	55.91
GCA0325803351_00071	VFG031747(gb|WP_008261205)	70.8	226	64	1	1	224	1	226	4e-112	320	71.36
GCA0325803351_00091	VFG049189(gb|WP_014226431)	55.99	843	367	3	5	845	6	846	0	904	55.54
GCA0325803351_00097	VFG024200(gb|WP_008262428)	42.52	214	119	2	9	222	8	217	2e-51	166	43.57
GCA0325803351_00101	VFG001379(gb|NP_214867)	59.8	102	31	2	16	117	7	98	4e-31	108	56.34
GCA0325803351_00104	VFG043573(gb|NP_219906)	55.57	592	239	4	3	572	9	598	0	619	53.48
GCA0325803351_00159	VFG013535(gb|WP_011609092)	49.56	565	256	9	5	559	4	549	0	526	56.28
GCA0325803351_00188	VFG006022(gb|WP_002947383)	57.69	338	132	3	1	327	8	345	1e-133	383	59.19
GCA0325803351_00229	VFG031407(gb|WP_015289456)	44.55	660	304	5	165	819	161	763	2e-118	376	46.23
GCA0325803351_00241	VFG014110(gb|NP_251838)	46.24	359	174	7	1	348	1	351	5e-90	274	52.25
GCA0325803351_00251	VFG011157(gb|WP_003807107)	34.87	390	212	9	4	358	18	400	1e-70	226	43.41
GCA0325803351_00252	VFG037928(gb|YP_001083151)	40.21	189	104	3	9	195	8	189	2e-40	136	44.27
GCA0325803351_00271	VFG009331(gb|WP_003897243)	56.64	286	116	4	9	287	7	291	1e-109	323	56.85
GCA0325803351_00288	VFG042931(gb|WP_012031410)	43.28	670	348	9	20	673	27	680	1e-180	531	44.59
GCA0325803351_00299	VFG022639(gb|WP_013827437)	39.64	280	144	6	9	265	4	281	4e-42	145	47.55
GCA0325803351_00309	VFG013612(gb|WP_011609686)	34.01	344	198	9	7	336	19	347	9e-45	156	41.24
GCA0325803351_00311	VFG013198(gb|WP_011608203)	37.72	334	171	7	7	329	7	314	1e-55	184	50.77
GCA0325803351_00313	VFG013197(gb|WP_011608705)	44.37	311	167	4	29	334	24	333	5e-79	244	42.35
GCA0325803351_00314	VFG013618(gb|WP_011609384)	46.52	417	211	3	1	413	1	409	7e-132	386	47.68
GCA0325803351_00348	VFG030156(gb|WP_029104378)	33.33	489	272	19	104	562	40	504	2e-60	207	43.05
GCA0325803351_00452	VFG031537(gb|WP_009956024)	41.33	150	77	5	12	155	7	151	2e-26	97.8	44.24
GCA0325803351_00454	VFG022934(gb|WP_020726450)	67.84	227	73	0	3	229	1	227	3e-100	290	66.95
GCA0325803351_00535	VFG014106(gb|NP_251842)	32.57	218	126	5	31	243	1	202	1e-33	120	45.54
GCA0325803351_00536	VFG037032(gb|WP_003689973)	49.15	472	235	4	10	479	12	480	7e-160	462	47.02
GCA0325803351_00538	VFG039536(gb|NP_820549)	42.29	253	129	4	1	251	1	238	3e-60	191	50.81
GCA0325803351_00546	VFG027322(gb|WP_015306641)	58.05	727	297	4	51	771	56	780	0	857	54.98
GCA0325803351_00578	VFG046604(gb|WP_012280804)	41.31	213	122	2	4	213	5	217	3e-53	170	40.99
GCA0325803351_00607	VFG015903(gb|WP_011169509)	43.64	330	177	4	4	333	5	325	4e-94	282	46.78
GCA0325803351_00666	VFG026980(gb|YP_005923858)	79.41	306	60	1	221	523	19	324	4e-177	501	75.92
GCA0325803351_00667	VFG026980(gb|YP_005923858)	46.64	298	148	4	17	307	22	315	5e-84	256	46.29
GCA0325803351_00701	VFG047713(gb|WP_014549144)	44.85	1068	558	12	1	1042	1	1063	0	864	46.61
GCA0325803351_00702	VFG047736(gb|WP_013921813)	40.05	382	205	6	1	359	7	387	6e-86	265	45.61
GCA0325803351_00715	VFG009141(gb|WP_015307816)	43.78	418	217	6	3	417	15	417	6e-107	322	47.85
GCA0325803351_00733	VFG047395(gb|WP_012280481)	30.31	617	309	18	22	558	2	577	2e-64	226	41.34
GCA0325803351_00773	VFG013328(gb|WP_011272203)	47.64	529	265	7	15	536	11	534	1e-136	407	48.26
GCA0325803351_00788	VFG031491(gb|WP_015293694)	62.12	132	49	1	5	135	3	134	3e-58	177	61.02
GCA0325803351_00794	VFG005353(gb|WP_000260656)	52.66	338	147	7	1	331	1	332	2e-109	322	56.84
GCA0325803351_00843	VFG023892(gb|WP_013470893)	53.24	139	56	2	5	136	4	140	4e-43	139	55.7
GCA0325803351_00850	VFG015510(gb|WP_012074248)	45.41	381	199	4	38	412	5	382	5e-82	258	44.93
[truncated: 183 more rows]
