# Supplementary material for: Comparative genomic analyses of Cutibacterium granulosum provide insights into genomic diversity
Source: Front Microbiol. 2024 Jan 17;15:1343227. doi: 10.3389/fmicb.2024.1343227 (PMC10832045; doi:10.3389/fmicb.2024.1343227)
Supplement: Supplementary file 9 [file Table_9.XLSX]

## Sheet: Table S9
Table S9. Summary of raw data in this study
sample IDs	raw reads No.	reads No. after quality filter	useful rate	recovered MAGs No.
A11	44556026	44461098	0.997869	11
A13	41084310	40994896	0.997824	10
A14	44558546	44437284	0.997279	10
A15	44805820	44596946	0.995338	5
A30	46049264	45843842	0.995539	4
A31	44197086	44080444	0.997361	6
A42	42208518	42131388	0.998173	17
A49	41539310	41441584	0.997647	10
B01	43505990	43423722	0.998109	6
B10	60573524	60491426	0.998645	17
B11	43833100	43764478	0.998434	9
B39	44830528	44468190	0.991918	8
B42	40358346	40289338	0.99829	5
A45	43498860	43390682	0.997513	4
B08	44251922	43981864	0.993897	25
B17	40910898	40537364	0.99087	13
B21	46318628	46238354	0.998267	10
B28	43143780	42952196	0.995559	7
